# Supplementary material for: Characterization of differentially expressed and lipid metabolism-related lncRNA-mRNA interaction networks during the growth of liver tissue through rabbit models
Source: Front Vet Sci. 2022 Sep 1;9:998796. doi: 10.3389/fvets.2022.998796 (PMC9477072; doi:10.3389/fvets.2022.998796)
Supplement: Additional Figure 1 — Identification of lncRNA and mRNA expression profiles of liver during the rabbit growth stages. (A) Expression level analysis and the total number of lncRNAs and mRNAs. (B) The quantitative distribution of lncRNAs and mRNAs in each Chromosome. (C) The Length distribution of lncRNAs and mRNAs. (D) Exon number distribution of lncRNAs and mRNAs. (E) Distribution of open reading frame (ORF) length in lncRNAs and mRNAs. [file Data_Sheet_1.ZIP › Additional files/Additional file 1..xlsx]

## Sheet: Sheet1
	Additional file 1. The primer sequences of 6 mRNAs, 6 LncRNAs and GAPDH for RT-qPCR validation
	Gene Name	Sequence of primer(5’-3’）	Length（bp）	Tm(℃)
	ACSS2	F 5’-ATGCCCTGGCCCATTTCT-3’	84bp	60
		R 5’-TTGGTAGTTGCTCCTTTCATCC-3’
	APOA1	F 5’-TTTCGCCACCGTGTATGT-3’	120bp	60
		R 5’-AGGCTGTCCCAGTTGTCC-3’
	DHCR24	F 5’-CTTCTTACTGCCGCTGTCG-3’	144bp	59.3
		R 5’-CCCTGCTCCTTCCATTCC-3’
	APOA5	F 5’-ACCCTTCTTTGAACCTCCA-3’	244bp	59
		R 5’-CTCCCTGCCTTTGTCCCT-3’
	CYP51A1	F 5’-TCTCCGATTCCATTCCTTG-3’	121bp	58
		R 5’-TAAACGTCTTGCCCACCA-3’
	CYP2C4	F 5’-AGCATTGAGGACCGAGTT-3’	102bp	58
		R 5’-AGCACAGCCCAGGATAAA-3’
	MSTRG.29143.1	F 5’-TCTTTGTTCCCTCTATCTT-3’	92bp	60
		R 5’-TTAGCCAATGTCAGTTGTT-3’
	MSTRG.30313.1	F 5’-TTAGTGGGAAGGAGGTCG-3’	123bp	60
		R 5’-GGAGGAGATTGAGCGTGT-3’
	MSTRG.15066.1	F 5’-TCTTCTGCTTTCCTCCTATT-3’	223bp	62
		R 5’-GAAATCTCCGCTTCCACT-3’
	MSTRG.10182.1	F 5’-TGGAGCTGGTGTACTTGGTGA-3’	171bp	62.3
		R 5’-ACATCTTCGAGCGCATCG-3’
	MSTRG.29138.11	F 5’-GCAAAGTGATTTGGGATA-3’	223bp	60
		R 5’-GGAGTCAAGTTTAGGGTCT-3’
	MSTRG.43041.1	F 5’-CCTTTGTCCTTTATTCCCTT-3’	189bp	62.3
		R 5’-GCCATCTTCTGCTGCTTT-3’
	GAPDH	F: ATGTTTGTGATGGGCGTGAA	94bp	58
		R: GGAGGCAGGGATGATGTTCT
