# Supplementary material for: Characterization of differentially expressed and lipid metabolism-related lncRNA-mRNA interaction networks during the growth of liver tissue through rabbit models
Source: Front Vet Sci. 2022 Sep 1;9:998796. doi: 10.3389/fvets.2022.998796 (PMC9477072; doi:10.3389/fvets.2022.998796)
Supplement: Additional Figure 1 — Identification of lncRNA and mRNA expression profiles of liver during the rabbit growth stages. (A) Expression level analysis and the total number of lncRNAs and mRNAs. (B) The quantitative distribution of lncRNAs and mRNAs in each Chromosome. (C) The Length distribution of lncRNAs and mRNAs. (D) Exon number distribution of lncRNAs and mRNAs. (E) Distribution of open reading frame (ORF) length in lncRNAs and mRNAs. [file Data_Sheet_1.ZIP › Additional files/Additional file 2..xlsx]

## Sheet: Sheet1
	表1.伊拉兔不同生长时期体重分析
	分组		体重（g,`x±s）		t值*	P值	t值#	P值	t值&	P值
	0日龄组n=4		123.982±3.350
	35日断奶组n=4		812.500±37.500		-3.56	0.009
	85日龄组n=4		2350.000±45.643		-2.935	0.022	-5.413	0.001
	120日龄组n=4		3925.000±92.421		-2.812	0.026	-4.012	0.005	-10.403	<0.001
	F值		952.43
	P值		<0.001
	注：*与0日龄组相比，#与35日断奶组相比，&与85日龄组相比
	表2.伊拉兔不同生长时期肝脏重量分析
	分组		肝脏重量（g,`x±s）		t值*	P值	t值#	P值	t值&	P值
	0日龄组n=4		5.522±0.363
	35日断奶组n=4		35.652±2.612		-3.385	0.012
	85日龄组n=4		76.567±3.282		-2.972	0.021	-6.883	<0.001
	120日龄组n=4		111.087±4.830		-2.86	0.024	-4.988	0.002	-13.115	<0.001
	F值		208.239
	P值		<0.001
	注：*与0日龄组相比，#与35日断奶组相比，&与85日龄组相比

## Sheet: Sheet1 (2)
	Table 1. Statistical analysis of body weight of rabbits at different growth stages
	group		body weight（g,mean±SD）		t value *	P value	t value#	P value	t value&	P value
	0-day group n=4		123.982±3.350
	35-day weaning group n=4		812.500±37.500		-3.56	0.009
	85-day group n=4		2350.000±45.643		-2.935	0.022	-5.413	0.001
	120-day group n=4		3925.000±92.421		-2.812	0.026	-4.012	0.005	-10.403	<0.001
	F value		952.43
	P value		<0.001
	Note: *Compared with 0-day group, #Compared with 35-day weaning group, & compared with 85-day group
	Table 2. Statistical analysis of liver weight of rabbits at different growth stages
	group		liver weight（g,mean±SD）		t value *	P value	t value #	P value	t value &	P value
	0-day group n=4		5.522±0.363
	35-day weaning group n=4		35.652±2.612		-3.385	0.012
	85-day group n=4		76.567±3.282		-2.972	0.021	-6.883	<0.001
	120-day group n=4		111.087±4.830		-2.86	0.024	-4.988	0.002	-13.115	<0.001
	F value		208.239
	P value		<0.001
	Note: *Compared with 0-day group, #Compared with 35-day weaning group, & compared with 85-day group
