# Supplementary material for: Characterization of differentially expressed and lipid metabolism-related lncRNA-mRNA interaction networks during the growth of liver tissue through rabbit models
Source: Front Vet Sci. 2022 Sep 1;9:998796. doi: 10.3389/fvets.2022.998796 (PMC9477072; doi:10.3389/fvets.2022.998796)
Supplement: Additional Figure 1 — Identification of lncRNA and mRNA expression profiles of liver during the rabbit growth stages. (A) Expression level analysis and the total number of lncRNAs and mRNAs. (B) The quantitative distribution of lncRNAs and mRNAs in each Chromosome. (C) The Length distribution of lncRNAs and mRNAs. (D) Exon number distribution of lncRNAs and mRNAs. (E) Distribution of open reading frame (ORF) length in lncRNAs and mRNAs. [file Data_Sheet_1.ZIP › Additional files/Additional file 3..xlsx]

## Sheet: Sheet1
Additional file 3.Summary and quality assessment of RNA-seq Data
Sample	Raw Data	Base	Valid Data	Base	Valid Ratio(reads)	Q20%	Q30%	GC content%
R0-1	81642822	12.25G	74429672	11.16G	91.16	99.97	97.77	51
R0-2	85221912	12.78G	78709882	11.81G	92.36	99.98	97.83	51
R0-3	88233444	13.24G	82135452	12.32G	93.09	99.98	98.33	48.5
R0-4	86404480	12.96G	79633662	11.95G	92.16	99.98	98.22	49
R35-1	85440682	12.82G	79193454	11.88G	92.69	99.98	98.32	49
R35-2	92022178	13.8G	84591206	12.69G	91.92	99.98	98.36	48
R35-3	93983602	14.1G	87291422	13.09G	92.88	99.98	98.46	47.5
R35-4	92478162	13.87G	84846772	12.73G	91.75	99.98	98.48	49
R85-1	96246282	14.44G	91373562	13.71G	94.94	99.98	98.6	50
R85-2	91695580	13.75G	87035004	13.06G	94.92	99.98	98.54	50
R85-3	79928008	11.99G	75470670	11.32G	94.42	99.98	98.19	49
R85-4	91447140	13.72G	86864040	13.03G	94.99	99.98	98.7	50
R120-1	94336676	14.15G	90166978	13.53G	95.58	99.98	98.58	49
R120-2	93593122	14.04G	88026118	13.20G	94.05	99.98	98.59	50
R120-3	69326302	10.4G	56027094	8.40G	80.82	99.98	98.51	52
R120-4	69032094	10.35G	64938968	9.74G	94.07	99.98	98.57	50
