# Supplementary material for: Characterization of differentially expressed and lipid metabolism-related lncRNA-mRNA interaction networks during the growth of liver tissue through rabbit models
Source: Front Vet Sci. 2022 Sep 1;9:998796. doi: 10.3389/fvets.2022.998796 (PMC9477072; doi:10.3389/fvets.2022.998796)
Supplement: Additional Figure 1 — Identification of lncRNA and mRNA expression profiles of liver during the rabbit growth stages. (A) Expression level analysis and the total number of lncRNAs and mRNAs. (B) The quantitative distribution of lncRNAs and mRNAs in each Chromosome. (C) The Length distribution of lncRNAs and mRNAs. (D) Exon number distribution of lncRNAs and mRNAs. (E) Distribution of open reading frame (ORF) length in lncRNAs and mRNAs. [file Data_Sheet_1.ZIP › Additional files/Additional file 4..xlsx]

## Sheet: Sheet1
Additional file 4. Alignment information of clean reads with reference genome from 16 samples
Sample	Valid reads	Mapped reads	Unique Mapped reads	Multi Mapped reads	PE Mapped reads	Reads map to sense strand	Reads map to antisense strand	Non-splice reads	Splice reads
R0-1	74429672	52039770(69.92%)	39696694(53.33%)	12343076(16.58%)	44032958(59.16%)	25126879(33.76%)	25159694(33.80%)	38192113(51.31%)	12094460(16.25%)
R0-2	78709882	55491277(70.50%)	42339748(53.79%)	13151529(16.71%)	46683284(59.31%)	26560239(33.74%)	26586074(33.78%)	39345530(49.99%)	13800783(17.53%)
R0-3	82135452	61167374(74.47%)	48227176(58.72%)	12940198(15.75%)	51594074(62.82%)	29511537(35.93%)	29559406(35.99%)	45220236(55.06%)	13850707(16.86%)
R0-4	79633662	60068571(75.43%)	46658930(58.59%)	13409641(16.84%)	50878420(63.89%)	29017838(36.44%)	29060514(36.49%)	42470130(53.33%)	15608222(19.60%)
R35-1	79193454	58832055(74.29%)	45572714(57.55%)	13259341(16.74%)	49717924(62.78%)	28449477(35.92%)	28485397(35.97%)	40492063(51.13%)	16442811(20.76%)
R35-2	84591206	64922985(76.75%)	51224687(60.56%)	13698298(16.19%)	54321914(64.22%)	31270202(36.97%)	31326425(37.03%)	44670085(52.81%)	17926542(21.19%)
R35-3	87291422	67770269(77.64%)	52495473(60.14%)	15274796(17.50%)	58205670(66.68%)	32608260(37.36%)	32657774(37.41%)	45918421(52.60%)	19347613(22.16%)
R35-4	84846772	63808881(75.20%)	49120435(57.89%)	14688446(17.31%)	53136568(62.63%)	30600599(36.07%)	30661123(36.14%)	45772876(53.95%)	15488846(18.26%)
R85-1	91373562	66049972(72.29%)	51210562(56.05%)	14839410(16.24%)	52676430(57.65%)	31675853(34.67%)	31721906(34.72%)	46626173(51.03%)	16771586(18.35%)
R85-2	87035004	62644191(71.98%)	48975410(56.27%)	13668781(15.70%)	50834072(58.41%)	29854395(34.30%)	29931106(34.39%)	46253240(53.14%)	13532261(15.55%)
R85-3	75470670	56262369(74.55%)	43859004(58.11%)	12403365(16.43%)	47513222(62.96%)	27006694(35.78%)	27048970(35.84%)	38330421(50.79%)	15725243(20.84%)
R85-4	86864040	64210575(73.92%)	49361190(56.83%)	14849385(17.09%)	51565570(59.36%)	30550763(35.17%)	30628444(35.26%)	44468105(51.19%)	16711102(19.24%)
R120-1	90166978	67331549(74.67%)	51992440(57.66%)	15339109(17.01%)	56399312(62.55%)	32207694(35.72%)	32270825(35.79%)	46052404(51.07%)	18426115(20.44%)
R120-2	88026118	63880824(72.57%)	50069422(56.88%)	13811402(15.69%)	48661282(55.28%)	30208062(34.32%)	30296791(34.42%)	43647136(49.58%)	16857717(19.15%)
R120-3	56027094	39108866(69.80%)	29706684(53.02%)	9402182(16.78%)	27321904(48.77%)	18101849(32.31%)	18163903(32.42%)	25892602(46.21%)	10373150(18.51%)
R120-4	64938968	47037381(72.43%)	36073953(55.55%)	10963428(16.88%)	38069980(58.62%)	22586748(34.78%)	22619373(34.83%)	31975795(49.24%)	13230326(20.37%)
