# Supplementary material for: Characterization of differentially expressed and lipid metabolism-related lncRNA-mRNA interaction networks during the growth of liver tissue through rabbit models
Source: Front Vet Sci. 2022 Sep 1;9:998796. doi: 10.3389/fvets.2022.998796 (PMC9477072; doi:10.3389/fvets.2022.998796)
Supplement: Additional Figure 1 — Identification of lncRNA and mRNA expression profiles of liver during the rabbit growth stages. (A) Expression level analysis and the total number of lncRNAs and mRNAs. (B) The quantitative distribution of lncRNAs and mRNAs in each Chromosome. (C) The Length distribution of lncRNAs and mRNAs. (D) Exon number distribution of lncRNAs and mRNAs. (E) Distribution of open reading frame (ORF) length in lncRNAs and mRNAs. [file Data_Sheet_1.ZIP › Additional files/Additional file 5..xlsx]

## Sheet: file-a
Additional file 5-a. All lncRNAs information of 16 cDNA libraries
Number	chr	strand	start	end	t_name	num_exons	length	gene_id	gene_name
1	chr15	-	81041083	81090769	MSTRG.23570.19	3	2800	MSTRG.23570	UGT2B16
2	chr17	+	6394022	6398480	MSTRG.26365.1	1	4459	MSTRG.26365	MEGF11
3	chr19	+	29588302	29608481	MSTRG.32000.4	4	342	MSTRG.32000	U1
4	chr7	+	14055474	14075269	MSTRG.46780.3	3	2452	MSTRG.46780	STMP1
5	chr20	-	27013897	27053934	MSTRG.37688.1	2	39820	MSTRG.37688	NRXN3
6	chr2	+	123437011	123440649	MSTRG.35746.1	2	1504	MSTRG.35746	EHBP1
7	chr15	-	81087053	81159194	MSTRG.23570.22	3	817	MSTRG.23570	UGT2B16
8	chr1	+	97013860	97023451	MSTRG.4512.5	2	1080	MSTRG.4512	.
9	chr15	-	73550586	73562016	MSTRG.23213.11	3	4880	MSTRG.23213	.
10	chr15	-	73539253	73562102	MSTRG.23213.4	3	4113	MSTRG.23213	.
11	chr3	-	80618441	80636532	MSTRG.40337.5	3	13595	MSTRG.40337	CYP7B1
12	chr16	-	65441126	65455111	MSTRG.25713.5	3	2712	MSTRG.25713	PIGR
13	chr17	-	27210862	27221647	MSTRG.27008.1	2	3435	MSTRG.27008	GATM
14	chr15	-	73537515	73562102	MSTRG.23213.2	2	5781	MSTRG.23213	.
15	chr8	-	44848188	44860563	MSTRG.51715.1	1	12376	MSTRG.51715	PSPC1
16	chr17	+	59333171	59346543	MSTRG.28120.1	2	7824	MSTRG.28120	.
17	chr16	+	31790453	31806540	MSTRG.24549.1	2	257	MSTRG.24549	ENSOCUG00000016157
18	chr10	-	26410131	26468159	MSTRG.7659.6	3	2420	MSTRG.7659	ENSOCUG00000034476
19	X	+	107357175	107369702	MSTRG.2155.1	2	331	MSTRG.2155	ENSOCUG00000025094
20	chr19	+	29588310	29605372	MSTRG.32000.9	3	247	MSTRG.32000	U1
21	chr12	-	104980297	105160938	MSTRG.12367.1	2	1505	MSTRG.12367	SULT3A1
22	chr18	-	42983657	43015843	MSTRG.30313.1	2	823	MSTRG.30313	ENSOCUG00000021501
23	chr18	-	42857090	42930548	MSTRG.30310.1	2	2221	MSTRG.30310	ENSOCUG00000015280
24	chr12	+	104918459	104972692	MSTRG.12364.2	3	3011	MSTRG.12364	SULT3A1
25	chr2	-	154605273	154635118	MSTRG.36513.1	2	5515	MSTRG.36513	SRD5A2
26	chr12	-	104966538	105175549	MSTRG.12366.1	3	8901	MSTRG.12366	SULT3A1
27	chr21	+	11337050	11365399	MSTRG.38146.2	2	8072	MSTRG.38146	MED13L
28	chr15	+	76706176	76711103	MSTRG.23358.4	3	4341	MSTRG.23358	.
29	chr15	-	81041069	81126745	MSTRG.23570.11	3	1359	MSTRG.23570	UGT2B16
30	chr12	+	30491944	30494291	MSTRG.10809.1	2	2024	MSTRG.10809	.
31	chr19	+	29588310	29608487	MSTRG.32000.8	5	380	MSTRG.32000	U1
32	chr3	-	54804973	54806007	MSTRG.39659.1	1	1035	MSTRG.39659	.
33	chr1	-	72422060	72437084	MSTRG.3927.6	2	3624	MSTRG.3927	.
34	chr8	+	99102866	99108578	MSTRG.52407.2	2	3099	MSTRG.52407	.
35	chr13	-	7933001	7979824	MSTRG.13975.2	3	10954	MSTRG.13975	.
36	chr8	+	9318847	9325788	MSTRG.50605.1	2	6766	MSTRG.50605	.
37	chr15	+	60226135	60267988	MSTRG.22873.1	2	4763	MSTRG.22873	SNCA
38	chr21	+	11338844	11396566	MSTRG.38146.3	2	6108	MSTRG.38146	MED13L
39	chr13	+	100936915	100941335	MSTRG.16359.1	1	4421	MSTRG.16359	LEPROT
40	chr8	.	14387172	14393368	MSTRG.50763.1	1	6197	MSTRG.50763	.
41	chr17	-	68976223	68986642	MSTRG.28262.13	2	403	MSTRG.28262	Metazoa_SRP
42	chr17	.	59154467	59156528	MSTRG.28098.1	1	2062	MSTRG.28098	.
43	chr14	-	80418182	80481556	MSTRG.19743.1	2	885	MSTRG.19743	EHHADH
44	chr17	-	68976223	68986641	MSTRG.28262.24	2	435	MSTRG.28262	Metazoa_SRP
45	chr14	-	33268294	33284260	MSTRG.18780.1	1	15967	MSTRG.18780	ENSOCUG00000006264
46	chr17	.	59238477	59240581	MSTRG.28111.1	1	2105	MSTRG.28111	.
47	chr13	-	141700515	141704146	MSTRG.17860.1	2	2490	MSTRG.17860	.
48	chr1	+	144541464	144574385	MSTRG.5659.1	2	2396	MSTRG.5659	ENSOCUG00000013630
49	chr8	-	32994501	33001703	MSTRG.51365.2	3	5903	MSTRG.51365	LPCAT3
50	chr15	-	81062069	81148588	MSTRG.23584.7	3	1766	MSTRG.23584	UGT2B16
51	chr14	+	9662056	9670922	MSTRG.18219.1	2	8286	MSTRG.18219	ENSOCUG00000039156
52	chr2	+	40161955	40249316	MSTRG.33727.1	2	2389	MSTRG.33727	KIF13B
53	chr6	+	7712397	7850684	MSTRG.46072.1	2	2653	MSTRG.46072	ENSOCUG00000021224
54	chr1	+	58644768	58658519	MSTRG.3615.1	2	10523	MSTRG.3615	GDA
55	chr18	-	50728349	50776811	MSTRG.30527.1	3	2097	MSTRG.30527	WBP1L
56	chr12	-	104986843	105172560	MSTRG.12366.4	3	2420	MSTRG.12366	SULT3A1
57	chr14	-	19408921	19413822	MSTRG.18513.2	2	4779	MSTRG.18513	CMTM8
58	chr12	-	104986841	105076606	MSTRG.12366.3	2	988	MSTRG.12366	SULT3A1
59	chr6	+	7841363	7899914	MSTRG.46079.1	2	2156	MSTRG.46079	ENSOCUG00000021224
60	chr8	.	14437208	14444063	MSTRG.50776.1	1	6856	MSTRG.50776	.
61	chr15	-	81002479	81131371	MSTRG.23570.6	2	3762	MSTRG.23570	UGT2B16
62	chr17	+	20018398	20035010	MSTRG.26841.3	3	3294	MSTRG.26841	ENSOCUG00000015489
63	X	+	44533987	44540886	MSTRG.894.1	3	4631	MSTRG.894	ocu-mir-223
64	chr19	+	19329827	19330259	MSTRG.31568.1	1	433	MSTRG.31568	.
65	chr4	+	39154222	39159912	MSTRG.43372.1	2	3473	MSTRG.43372	.
66	chr16	-	46916199	46928798	MSTRG.25098.2	3	1226	MSTRG.25098	.
67	chr7	.	114132266	114135994	MSTRG.48865.1	1	3729	MSTRG.48865	.
68	chr17	.	59401075	59406115	MSTRG.28139.1	1	5041	MSTRG.28139	.
69	chr2	.	40977674	40978546	MSTRG.33769.1	1	873	MSTRG.33769	ENSOCUG00000039035
70	chr19	.	12170524	12172133	MSTRG.31237.1	1	1610	MSTRG.31237	.
71	chr4	.	16476688	16477124	MSTRG.42760.1	1	437	MSTRG.42760	CFAP61
72	chr8	.	14393733	14399346	MSTRG.50764.1	1	5614	MSTRG.50764	.
73	chr17	+	59189985	59195312	MSTRG.28102.1	1	5328	MSTRG.28102	.
74	chr4	+	40568409	40568996	MSTRG.43470.1	1	588	MSTRG.43470	.
75	chr3	-	15351371	15417887	MSTRG.38695.1	2	267	MSTRG.38695	ENSOCUG00000004158
76	chr4	+	44168067	44271486	MSTRG.43608.1	2	4316	MSTRG.43608	ENSOCUG00000000887
77	chr12	-	97125916	97146426	MSTRG.12137.4	3	806	MSTRG.12137	.
78	chr15	-	81123367	81161609	MSTRG.23570.23	3	3444	MSTRG.23570	.
79	chr10	-	45774552	45786293	MSTRG.8242.3	2	11671	MSTRG.8242	EGFR
80	chr7	-	109369093	109372843	MSTRG.48727.2	2	3384	MSTRG.48727	PPIG
81	chr13	+	54421014	54459092	MSTRG.15360.1	3	499	MSTRG.15360	GSTM2
82	chr7	-	75551582	75606670	MSTRG.47930.1	2	12678	MSTRG.47930	.
83	chr17	.	59274305	59275854	MSTRG.28115.1	1	1550	MSTRG.28115	.
84	chr15	+	60230397	60243147	MSTRG.22871.12	2	2016	MSTRG.22871	SNCA
85	chr3	-	138629637	138632585	MSTRG.41844.4	3	607	MSTRG.41844	.
86	chr20	-	31246057	31255269	MSTRG.37733.1	2	4536	MSTRG.37733	.
87	chr18	-	69733744	69735344	MSTRG.30922.1	2	1575	MSTRG.30922	ADAM8
88	chr12	-	104986843	105170639	MSTRG.12366.5	2	571	MSTRG.12366	SULT3A1
89	chr17	-	68976222	68986642	MSTRG.28262.8	2	482	MSTRG.28262	Metazoa_SRP
90	chr19	+	3382606	3385437	MSTRG.30941.1	1	2832	MSTRG.30941	SPECC1
91	chr1	+	144517071	144547859	MSTRG.5656.1	2	2554	MSTRG.5656	ENSOCUG00000013630
92	chr19	+	3353519	3369662	MSTRG.30938.1	2	6559	MSTRG.30938	SPECC1
93	chr13	.	78325618	78326497	MSTRG.15937.1	1	880	MSTRG.15937	.
94	chr17	+	68935171	68986635	MSTRG.28259.9	2	371	MSTRG.28259	NEMF
95	chr15	-	73541351	73562083	MSTRG.23213.5	4	2113	MSTRG.23213	.
96	chr8	.	86133541	86133808	MSTRG.52291.1	1	268	MSTRG.52291	.
97	chr19	-	3356094	3365267	MSTRG.30939.1	1	9174	MSTRG.30939	SPECC1
98	chr15	-	11462589	11467133	MSTRG.21690.1	2	4520	MSTRG.21690	FHDC1
99	chr17	.	59346637	59348182	MSTRG.28121.1	1	1546	MSTRG.28121	.
100	chr18	-	48299135	48302705	MSTRG.30424.1	2	3548	MSTRG.30424	ENSOCUG00000001375
101	chr14	.	19899494	19900701	MSTRG.18539.1	1	1208	MSTRG.18539	TRIM71
102	chr16	+	66886160	66888469	MSTRG.25777.1	1	2310	MSTRG.25777	TMCC2
103	chr15	.	92780049	92782918	MSTRG.23653.1	1	2870	MSTRG.23653	.
104	chr15	-	83570773	83571099	MSTRG.23480.1	1	327	MSTRG.23480	.
105	chr15	-	20595012	20604550	MSTRG.21881.1	2	2167	MSTRG.21881	ENSOCUG00000033540
106	chr13	-	7949721	7963729	MSTRG.13976.1	1	14009	MSTRG.13976	.
107	chr1	+	55075531	55132276	MSTRG.3544.1	2	1555	MSTRG.3544	PIP5K1B
108	chr17	+	68976227	68986639	MSTRG.28259.13	2	293	MSTRG.28259	Metazoa_SRP
109	chr15	-	81041069	81128609	MSTRG.23570.12	2	3224	MSTRG.23570	UGT2B16
110	X	-	99221533	99223394	MSTRG.2020.1	1	1862	MSTRG.2020	TENM1
111	chr3	+	8963245	9087604	MSTRG.38537.1	4	1806	MSTRG.38537	ENSOCUG00000037121
112	chr2	+	125648944	125654872	MSTRG.35822.1	1	5929	MSTRG.35822	BCL11A
113	chr3	+	76153203	76227445	MSTRG.40247.8	4	4266	MSTRG.40247	ENSOCUG00000002955
114	chr15	-	92772837	92773677	MSTRG.23651.1	1	841	MSTRG.23651	.
115	chr3	-	31242988	31257638	MSTRG.39235.1	1	14651	MSTRG.39235	.
116	chr20	-	27031482	27053934	MSTRG.37688.3	2	22025	MSTRG.37688	NRXN3
117	chr17	.	59349479	59350597	MSTRG.28122.1	1	1119	MSTRG.28122	.
118	chr2	.	124653271	124654297	MSTRG.35805.1	1	1027	MSTRG.35805	.
119	chr9	+	18780730	18793192	MSTRG.53399.4	2	3626	MSTRG.53399	RAD54L2
120	chr16	.	66721679	66722357	MSTRG.25770.1	1	679	MSTRG.25770	LEMD1
121	chr7	-	118353156	118355224	MSTRG.49006.1	8	636	MSTRG.49006	.
122	chr12	-	117241226	117247923	MSTRG.12592.1	3	549	MSTRG.12592	.
123	chr13	+	7896102	8063257	MSTRG.13973.8	4	26914	MSTRG.13973	ENSOCUG00000034059
124	chr19	+	3387070	3394184	MSTRG.30943.1	1	7115	MSTRG.30943	SPECC1
125	chr12	+	105077897	105172593	MSTRG.12369.1	2	285	MSTRG.12369	SULT3A1
126	chr7	+	12198914	12203507	MSTRG.46744.3	2	3452	MSTRG.46744	LRGUK
127	chr11	.	75895265	75897931	MSTRG.9509.1	1	2667	MSTRG.9509	PDE4D
128	chr2	-	46221291	46229560	MSTRG.33877.1	1	8270	MSTRG.33877	.
129	chr11	.	75924955	75927840	MSTRG.9516.1	1	2886	MSTRG.9516	PDE4D
130	chr19	-	3474114	3476345	MSTRG.30950.1	1	2232	MSTRG.30950	SPECC1
131	chr13	-	7979967	8031629	MSTRG.13977.1	2	14325	MSTRG.13977	ENSOCUG00000034059
132	chr1	+	58738379	58746492	MSTRG.3616.1	2	7558	MSTRG.3616	.
133	chr19	.	3415484	3416921	MSTRG.30946.1	1	1438	MSTRG.30946	SPECC1
134	chr7	+	43557669	43565273	MSTRG.47386.1	2	6316	MSTRG.47386	PRKAR2B
135	chr15	.	11029239	11031716	MSTRG.21675.1	1	2478	MSTRG.21675	.
136	chr11	.	75907288	75914231	MSTRG.9512.1	1	6944	MSTRG.9512	PDE4D
137	chr3	+	110519418	110608939	MSTRG.40999.1	2	6809	MSTRG.40999	TP53INP1
138	chr19	+	40600793	40663726	MSTRG.32308.2	2	2125	MSTRG.32308	FBXL20
139	chr7	-	13121041	13132573	MSTRG.46789.1	2	11380	MSTRG.46789	BPGM
140	chr16	.	46525684	46529102	MSTRG.25075.1	1	3419	MSTRG.25075	.
141	chr16	-	46519523	46521186	MSTRG.25073.1	1	1664	MSTRG.25073	.
142	chr9	-	41154097	41220396	MSTRG.53947.1	2	962	MSTRG.53947	.
143	chr18	-	42988416	43071587	MSTRG.30307.19	2	853	MSTRG.30307	ENSOCUG00000021501
144	chr17	+	59132972	59268138	MSTRG.28097.3	2	1880	MSTRG.28097	U6
145	chr15	-	20592015	20594890	MSTRG.21880.1	1	2876	MSTRG.21880	ENSOCUG00000033540
146	chr2	-	46232755	46234656	MSTRG.33879.1	1	1902	MSTRG.33879	.
147	chr8	.	14414096	14418286	MSTRG.50770.1	1	4191	MSTRG.50770	.
148	chr16	.	46516121	46519189	MSTRG.25072.1	1	3069	MSTRG.25072	.
149	chr2	+	125658968	125659942	MSTRG.35824.1	1	975	MSTRG.35824	BCL11A
150	chr19	-	3462346	3470623	MSTRG.30949.1	2	6243	MSTRG.30949	SPECC1
151	chr12	+	42469874	42472137	MSTRG.11204.1	1	2264	MSTRG.11204	GSTA5
152	chr12	.	30547368	30548349	MSTRG.10807.1	1	982	MSTRG.10807	.
153	chr15	+	80316217	80317024	MSTRG.23562.1	1	808	MSTRG.23562	.
154	chr1	-	171018977	171024864	MSTRG.6251.2	2	4288	MSTRG.6251	ELP4
155	chr8	-	53600327	53611925	MSTRG.51867.1	5	777	MSTRG.51867	ENSOCUG00000014903
156	chr8	.	14340843	14346196	MSTRG.50751.1	1	5354	MSTRG.50751	.
157	chr10	-	26391658	26480715	MSTRG.7659.2	3	1850	MSTRG.7659	ENSOCUG00000034476
158	chr7	+	81070291	81103437	MSTRG.47986.1	5	2378	MSTRG.47986	ENSOCUG00000037796
159	chr14	-	104522667	104623851	MSTRG.20477.1	2	11145	MSTRG.20477	.
160	chr12	-	144989032	144994695	MSTRG.13331.1	1	5664	MSTRG.13331	SCAF8
161	chr19	-	3377386	3381998	MSTRG.30940.1	1	4613	MSTRG.30940	SPECC1
162	chr13	.	111757399	111763344	MSTRG.16618.1	1	5946	MSTRG.16618	.
163	chr18	-	43524720	43750029	MSTRG.30206.1	3	748	MSTRG.30206	ENSOCUG00000036598
164	chr1	+	75694129	75697178	MSTRG.4002.3	3	2415	MSTRG.4002	CTSV
165	chr3	+	15354346	15358846	MSTRG.38696.1	1	4501	MSTRG.38696	ENSOCUG00000004158
166	chr17	.	59196390	59197553	MSTRG.28103.1	1	1164	MSTRG.28103	.
167	chr7	-	64794989	64806623	MSTRG.47716.11	2	2196	MSTRG.47716	INSIG2
168	chr17	.	59187842	59189433	MSTRG.28101.1	1	1592	MSTRG.28101	.
169	chr11	.	37365961	37366936	MSTRG.8781.1	1	976	MSTRG.8781	.
170	chr8	.	14352244	14363826	MSTRG.50753.1	1	11583	MSTRG.50753	.
171	X	+	46382102	46393149	MSTRG.931.1	2	11020	MSTRG.931	AR
172	chr7	-	142184181	142194723	MSTRG.49702.1	2	5736	MSTRG.49702	.
173	chr12	-	97140214	97146364	MSTRG.12137.6	2	2351	MSTRG.12137	.
174	chr1	+	75694129	75697178	MSTRG.4002.4	3	2448	MSTRG.4002	CTSV
175	chr15	-	80413302	80511532	MSTRG.23572.1	2	692	MSTRG.23572	UGT2B16
176	chr19	.	44582975	44583847	MSTRG.32530.1	1	873	MSTRG.32530	SLC25A39
177	chr15	-	16788894	16863831	MSTRG.21838.2	2	3751	MSTRG.21838	.
178	chr3	+	82529212	82543123	MSTRG.40409.3	2	972	MSTRG.40409	.
179	chr18	+	16261033	16268423	MSTRG.29276.2	2	7044	MSTRG.29276	ADAMTS14
180	chr1	-	57693549	57708512	MSTRG.3600.1	2	403	MSTRG.3600	TRPM3
181	chr14	+	9705972	9718653	MSTRG.18221.2	3	5743	MSTRG.18221	ENSOCUG00000039156
182	chr17	.	59353070	59358165	MSTRG.28125.1	1	5096	MSTRG.28125	.
183	chr17	+	59137562	59150355	MSTRG.28097.5	3	1290	MSTRG.28097	.
184	chr2	.	115506058	115507261	MSTRG.35472.1	1	1204	MSTRG.35472	.
185	chr19	.	3490992	3493083	MSTRG.30953.1	1	2092	MSTRG.30953	SPECC1
186	chr9	-	14582581	14590622	MSTRG.53164.1	2	7681	MSTRG.53164	.
187	chr15	.	92760067	92765895	MSTRG.23649.1	1	5829	MSTRG.23649	.
188	chr9	.	41257967	41259889	MSTRG.53956.1	1	1923	MSTRG.53956	.
189	chr19	+	50103175	50109682	MSTRG.32776.2	2	6122	MSTRG.32776	.
190	chr8	-	75299965	75329642	MSTRG.52112.1	2	3938	MSTRG.52112	KLF12
191	chr2	-	46223277	46231335	MSTRG.33877.2	2	6593	MSTRG.33877	.
192	chr2	+	558001	562611	MSTRG.32968.1	2	4502	MSTRG.32968	.
193	chr7	-	59372596	59374064	MSTRG.47592.1	1	1469	MSTRG.47592	LIMS2
194	chr12	.	8706872	8707222	MSTRG.10099.1	1	351	MSTRG.10099	.
195	chr12	+	131632863	131639529	MSTRG.12980.1	1	6667	MSTRG.12980	.
196	chr13	-	141704918	141709062	MSTRG.17862.1	3	1216	MSTRG.17862	ENSOCUG00000037696
197	chr18	-	39447816	39525211	MSTRG.30092.1	4	2933	MSTRG.30092	HECTD2
198	chr17	.	59160310	59161133	MSTRG.28099.1	1	824	MSTRG.28099	.
199	chr1	+	55190720	55195485	MSTRG.3549.1	2	4122	MSTRG.3549	PIP5K1B
200	chr13	.	30471108	30471951	MSTRG.14434.1	1	844	MSTRG.14434	.
201	chr17	+	68951194	68986615	MSTRG.28259.12	3	413	MSTRG.28259	NEMF
202	chr8	.	14424687	14427223	MSTRG.50772.1	1	2537	MSTRG.50772	.
203	chr10	-	33768460	33815861	MSTRG.7820.1	2	8404	MSTRG.7820	PON2
204	chr19	-	3522891	3525563	MSTRG.30954.1	1	2673	MSTRG.30954	SPECC1
205	chr15	-	20596812	20604550	MSTRG.21881.2	2	367	MSTRG.21881	ENSOCUG00000033540
206	chr4	+	39188807	39195031	MSTRG.43377.1	1	6225	MSTRG.43377	.
207	chr8	.	14450122	14452495	MSTRG.50779.1	1	2374	MSTRG.50779	.
208	chr15	-	73537515	73562102	MSTRG.23213.3	3	5898	MSTRG.23213	.
209	chr21	-	11295311	11343216	MSTRG.38147.4	2	2445	MSTRG.38147	MED13L
210	chr1	+	140024708	140030742	MSTRG.5425.2	2	5107	MSTRG.5425	ACER3
211	chr15	-	44657869	44670056	MSTRG.22516.11	2	12087	MSTRG.22516	.
212	chr13	+	39004122	39005122	MSTRG.14792.1	2	859	MSTRG.14792	S100A8
213	chr16	.	36729561	36731001	MSTRG.24728.1	1	1441	MSTRG.24728	.
214	chr17	.	59365108	59367998	MSTRG.28127.1	1	2891	MSTRG.28127	.
215	chr7	+	9492203	9556016	MSTRG.46679.2	2	10070	MSTRG.46679	ENSOCUG00000034692
216	chr11	+	60132302	60138202	MSTRG.9225.1	1	5901	MSTRG.9225	FYB1
217	chr2	+	138467407	138485061	MSTRG.36007.2	3	7486	MSTRG.36007	ENSOCUG00000036528
218	chr15	+	92766561	92769318	MSTRG.23650.1	1	2758	MSTRG.23650	.
219	chr7	-	114110216	114146900	MSTRG.48864.1	2	1059	MSTRG.48864	GPR155
220	chr16	+	18107046	18145159	MSTRG.24238.8	3	2526	MSTRG.24238	SEPHS1
221	chr15	.	9262222	9263860	MSTRG.21612.1	1	1639	MSTRG.21612	.
222	chr14	-	104467210	104471658	MSTRG.20474.2	2	4274	MSTRG.20474	.
223	chr18	-	42756111	42948135	MSTRG.30307.10	2	3599	MSTRG.30307	ENSOCUG00000015280
224	chr1	-	72404629	72421984	MSTRG.3927.3	2	14977	MSTRG.3927	.
225	chr8	+	13604686	13635539	MSTRG.50718.1	2	2747	MSTRG.50718	ITPR2
226	chr11	.	75901393	75906077	MSTRG.9511.1	1	4685	MSTRG.9511	PDE4D
227	chr7	.	93365991	93366205	MSTRG.48212.1	1	215	MSTRG.48212	.
228	chr1	.	113826964	113827846	MSTRG.4911.1	1	883	MSTRG.4911	.
229	chr8	+	100460490	100463877	MSTRG.52440.1	2	3133	MSTRG.52440	.
230	chr1	+	140126193	140127577	MSTRG.5446.1	2	1008	MSTRG.5446	TSKU
231	chr18	-	69231950	69233510	MSTRG.30892.2	2	1215	MSTRG.30892	PLEKHA1
232	chr2	.	124662780	124665623	MSTRG.35807.1	1	2844	MSTRG.35807	.
233	chr18	-	42755029	42945409	MSTRG.30307.6	2	1948	MSTRG.30307	ENSOCUG00000015280
234	chr16	+	74231859	74309681	MSTRG.26029.2	2	1538	MSTRG.26029	ENSOCUG00000016509
235	chr18	+	43230609	43331060	MSTRG.30320.1	2	1302	MSTRG.30320	CYP2C4
236	chr8	.	14330722	14335307	MSTRG.50749.1	1	4586	MSTRG.50749	.
237	chr9	.	41239468	41244530	MSTRG.53953.1	1	5063	MSTRG.53953	.
238	chr9	.	41254396	41257665	MSTRG.53955.1	1	3270	MSTRG.53955	.
239	chr13	-	142810759	142815978	MSTRG.17893.9	3	5057	MSTRG.17893	CAMTA1
240	chr7	+	142182624	142186344	MSTRG.49701.1	2	2608	MSTRG.49701	TRAK2
241	chr12	-	25729726	25763892	MSTRG.10688.1	2	9438	MSTRG.10688	FKBP5
242	chr16	+	68540970	68543125	MSTRG.25834.1	1	2156	MSTRG.25834	PRELP
243	chr16	+	6323210	6388419	MSTRG.24058.2	2	4374	MSTRG.24058	WAC
244	chr14	+	33250658	33264561	MSTRG.18779.1	1	13904	MSTRG.18779	ENSOCUG00000006264
245	chr11	.	75932059	75937801	MSTRG.9517.1	1	5743	MSTRG.9517	PDE4D
246	chr14	+	142116610	142118683	MSTRG.20977.1	1	2074	MSTRG.20977	ENSOCUG00000012802
247	chr15	+	44618558	44647606	MSTRG.22522.4	3	18123	MSTRG.22522	ENSOCUG00000037821
248	chr9	+	69447614	69451250	MSTRG.54502.2	2	3178	MSTRG.54502	.
249	X	+	44534067	44541948	MSTRG.894.3	3	6067	MSTRG.894	ocu-mir-223
250	chr6	-	7701718	7837544	MSTRG.46069.1	2	946	MSTRG.46069	ENSOCUG00000000522
251	chr20	+	27109988	27170502	MSTRG.37690.3	2	60373	MSTRG.37690	NRXN3
252	chr13	+	138664614	138670828	MSTRG.17688.1	1	6215	MSTRG.17688	ARID1A
253	chr19	+	40613383	40670609	MSTRG.32313.1	2	2661	MSTRG.32313	FBXL20
254	chr9	.	41227083	41228621	MSTRG.53951.1	1	1539	MSTRG.53951	.
255	chr13	-	101448567	101463638	MSTRG.16390.1	2	1746	MSTRG.16390	.
256	chr7	-	33033961	33035084	MSTRG.47157.1	1	1124	MSTRG.47157	.
257	chr14	.	83630657	83632227	MSTRG.19855.1	1	1571	MSTRG.19855	.
258	chr18	-	42748265	42951098	MSTRG.30307.4	2	14234	MSTRG.30307	ENSOCUG00000015280
259	chr17	.	59358590	59362152	MSTRG.28126.1	1	3563	MSTRG.28126	.
260	chr17	+	73583732	73599489	MSTRG.28421.3	2	5425	MSTRG.28421	ENSOCUG00000003060
261	chr17	+	59280565	59282574	MSTRG.28116.1	1	2010	MSTRG.28116	.
262	chr7	+	15410005	15414929	MSTRG.46899.1	1	4925	MSTRG.46899	.
263	chr2	.	124658534	124661609	MSTRG.35806.1	1	3076	MSTRG.35806	.
264	chr9	.	41231531	41233368	MSTRG.53952.1	1	1838	MSTRG.53952	.
265	chr5	-	7361449	7366257	MSTRG.45092.2	2	611	MSTRG.45092	.
266	chr2	-	170142628	170173245	MSTRG.36862.10	4	6431	MSTRG.36862	APOB
267	chr2	-	153622751	153624193	MSTRG.36481.1	2	1338	MSTRG.36481	TTC27
268	chr16	.	68547003	68548547	MSTRG.25836.1	1	1545	MSTRG.25836	.
269	chr7	-	43551578	43554093	MSTRG.47385.1	1	2516	MSTRG.47385	PRKAR2B
270	chr16	.	68552485	68554187	MSTRG.25823.1	1	1703	MSTRG.25823	.
271	chr2	+	125723627	125726875	MSTRG.35825.1	2	3000	MSTRG.35825	BCL11A
272	chr12	-	140532803	140560869	MSTRG.13170.4	2	2842	MSTRG.13170	.
273	chr13	+	7888582	7975002	MSTRG.13973.3	3	3237	MSTRG.13973	.
274	chr17	-	59372388	59375645	MSTRG.28130.1	1	3258	MSTRG.28130	.
275	chr11	.	75846243	75848671	MSTRG.9507.1	1	2429	MSTRG.9507	PDE4D
276	chr1	-	55077240	55079042	MSTRG.3545.1	1	1803	MSTRG.3545	ENSOCUG00000036624
277	chr15	-	81026367	81147561	MSTRG.23584.1	4	1249	MSTRG.23584	UGT2B16
278	chr1	-	55290385	55293180	MSTRG.3553.1	2	1923	MSTRG.3553	PIP5K1B
279	chr8	-	53600327	53608620	MSTRG.51867.2	4	2470	MSTRG.51867	ENSOCUG00000014903
280	chr9	+	41199419	41206828	MSTRG.53949.1	3	6695	MSTRG.53949	.
281	chr19	.	3477430	3478120	MSTRG.30951.1	1	691	MSTRG.30951	SPECC1
282	chr15	-	81156349	81159194	MSTRG.23570.24	2	1034	MSTRG.23570	.
283	chr9	.	8050718	8051060	MSTRG.52963.1	1	343	MSTRG.52963	CFAP92
284	chr12	-	104981703	105065427	MSTRG.12368.1	2	406	MSTRG.12368	SULT3A1
285	chr3	+	80601221	80607602	MSTRG.40339.1	1	6382	MSTRG.40339	CYP7B1
286	chr10	+	45753658	45772746	MSTRG.8240.3	3	17780	MSTRG.8240	EGFR
287	chr13	.	122665240	122668941	MSTRG.16996.1	1	3702	MSTRG.16996	.
288	chr17	+	13361873	13371362	MSTRG.26688.3	2	2424	MSTRG.26688	RNF111
289	chr1	+	97044425	97055048	MSTRG.4512.10	4	5590	MSTRG.4512	GRIK4
290	chr12	-	25704964	25710043	MSTRG.10687.5	2	3242	MSTRG.10687	FKBP5
291	chr18	-	11521955	11526619	MSTRG.29132.2	2	3209	MSTRG.29132	LRMDA
292	chr15	+	76705922	76711064	MSTRG.23358.1	4	1730	MSTRG.23358	.
293	chr13	-	119407885	119409617	MSTRG.16865.1	1	1733	MSTRG.16865	TAL1
294	chr15	+	44740058	44746184	MSTRG.22525.1	2	5781	MSTRG.22525	.
295	chr12	+	104918439	104954599	MSTRG.12364.1	2	403	MSTRG.12364	.
296	chr15	.	92774147	92779210	MSTRG.23652.1	1	5064	MSTRG.23652	.
297	chr1	+	55281871	55285688	MSTRG.3552.1	2	3793	MSTRG.3552	PIP5K1B
298	chr9	+	11216550	11306544	MSTRG.53067.1	2	1065	MSTRG.53067	RAF1
299	chr15	-	44718861	44736273	MSTRG.22524.1	2	5158	MSTRG.22524	.
300	chr5	+	24976867	24988032	MSTRG.45530.2	2	1976	MSTRG.45530	NFAT5
301	chr15	.	11062359	11064040	MSTRG.21681.1	1	1682	MSTRG.21681	.
302	chr6	-	7146307	7154809	MSTRG.46019.1	2	3244	MSTRG.46019	.
303	chr12	-	10804433	10868037	MSTRG.10181.3	3	332	MSTRG.10181	ENSOCUG00000034571
304	chr15	.	92820812	92829752	MSTRG.23656.1	1	8941	MSTRG.23656	.
305	chr15	.	92721645	92722612	MSTRG.23637.1	1	968	MSTRG.23637	.
306	chr3	-	17365586	17437788	MSTRG.38837.1	2	1779	MSTRG.38837	SEC24A
307	chr8	.	14347034	14348515	MSTRG.50752.1	1	1482	MSTRG.50752	.
308	X	+	44534032	44539184	MSTRG.894.2	3	1462	MSTRG.894	ocu-mir-223
309	chr2	.	40981924	40984945	MSTRG.33771.1	1	3022	MSTRG.33771	ENSOCUG00000039035
310	chr14	-	45139758	45153603	MSTRG.19035.1	2	12299	MSTRG.19035	MED12L
311	chr3	-	129044776	129047469	MSTRG.41671.2	2	2276	MSTRG.41671	CSMD3
312	chr1	-	97023565	97027072	MSTRG.4513.1	1	3508	MSTRG.4513	.
313	chr13	.	57204332	57204711	MSTRG.15413.1	1	380	MSTRG.15413	.
314	chr12	.	30494579	30500584	MSTRG.10810.1	1	6006	MSTRG.10810	.
315	chr12	-	140506284	140560869	MSTRG.13170.2	4	3774	MSTRG.13170	.
316	chr14	.	142119292	142123837	MSTRG.20978.1	1	4546	MSTRG.20978	ENSOCUG00000012802
317	chr12	.	37362776	37365209	MSTRG.11115.1	1	2434	MSTRG.11115	PTCHD4
318	chr13	-	54480899	54517546	MSTRG.15365.1	2	344	MSTRG.15365	GSTM3
319	chr7	+	12197359	12199139	MSTRG.46744.2	2	1567	MSTRG.46744	LRGUK
320	chr8	+	95183200	95217345	MSTRG.52365.2	2	9070	MSTRG.52365	GPC6
321	chr11	.	75898786	75900920	MSTRG.9510.1	1	2135	MSTRG.9510	PDE4D
322	chr17	+	10200497	10207352	MSTRG.26522.1	4	4548	MSTRG.26522	ENSOCUG00000033176
323	chr15	.	92672290	92676564	MSTRG.23646.1	1	4275	MSTRG.23646	CRACD
324	chr14	+	65915055	65920891	MSTRG.19439.2	2	1528	MSTRG.19439	SLC2A2
325	chr11	.	75920062	75923852	MSTRG.9515.1	1	3791	MSTRG.9515	PDE4D
326	chr14	.	124291776	124292541	MSTRG.20795.1	1	766	MSTRG.20795	.
327	chr8	-	7483446	7495317	MSTRG.50518.2	2	1634	MSTRG.50518	ENSOCUG00000015824
328	chr13	+	112878271	112880491	MSTRG.16689.1	1	2221	MSTRG.16689	DIO1
329	chr19	+	46438896	46444899	MSTRG.32647.2	2	5349	MSTRG.32647	KANSL1
330	chr13	.	141668844	141671967	MSTRG.17855.1	1	3124	MSTRG.17855	.
331	chr9	-	73425232	73426855	MSTRG.54592.1	1	1624	MSTRG.54592	.
332	chr17	+	22086730	22141761	MSTRG.26919.1	2	3949	MSTRG.26919	GABPB1
333	chr7	+	142141381	142142242	MSTRG.49699.1	1	862	MSTRG.49699	TRAK2
334	chr19	-	3426259	3430299	MSTRG.30947.1	1	4041	MSTRG.30947	SPECC1
335	chr7	.	75515881	75523577	MSTRG.47926.1	1	7697	MSTRG.47926	.
336	chr14	+	48404471	48419755	MSTRG.19106.1	2	1785	MSTRG.19106	ARHGEF26
337	chr2	-	46205450	46238502	MSTRG.33876.1	2	2495	MSTRG.33876	.
338	chr6	+	6002186	6003718	MSTRG.46005.1	1	1533	MSTRG.46005	CPPED1
339	chr7	.	75592975	75599065	MSTRG.47934.1	1	6091	MSTRG.47934	.
340	chr16	+	71241124	71243512	MSTRG.25953.2	2	2320	MSTRG.25953	ENSOCUG00000006240
341	chr13	+	101459989	101510486	MSTRG.16393.2	2	951	MSTRG.16393	JAK1
342	chr3	.	54800207	54802376	MSTRG.39657.1	1	2170	MSTRG.39657	.
343	chr18	-	42806921	42988943	MSTRG.30307.11	3	2784	MSTRG.30307	ENSOCUG00000021501
344	chr15	-	81041083	81043582	MSTRG.23570.18	2	2365	MSTRG.23570	UGT2B16
345	chr3	-	80608110	80637412	MSTRG.40337.3	2	5467	MSTRG.40337	CYP7B1
346	chr12	-	92607998	92648866	MSTRG.12021.17	3	5247	MSTRG.12021	.
347	chr19	+	3531620	3591533	MSTRG.30956.1	3	6033	MSTRG.30956	SPECC1
348	chr3	-	138428341	138469502	MSTRG.41843.2	2	3390	MSTRG.41843	.
349	chr20	+	26957648	27011945	MSTRG.37686.2	2	49856	MSTRG.37686	NRXN3
350	chr19	.	3395014	3395945	MSTRG.30945.1	1	932	MSTRG.30945	SPECC1
351	chr12	+	140506289	140514838	MSTRG.13171.1	2	8528	MSTRG.13171	.
352	chr14	.	142108931	142110510	MSTRG.20976.1	1	1580	MSTRG.20976	ENSOCUG00000012802
353	chr8	-	14294349	14298389	MSTRG.50746.1	1	4041	MSTRG.50746	.
354	chr1	+	97013811	97023451	MSTRG.4512.2	3	3228	MSTRG.4512	.
355	chr7	+	110824380	110826845	MSTRG.48760.2	2	2192	MSTRG.48760	TLK1
356	chr15	+	44672285	44688443	MSTRG.22523.1	2	15803	MSTRG.22523	.
357	chr9	+	41190818	41197221	MSTRG.53948.1	1	6404	MSTRG.53948	.
358	chr1	+	146227605	146238353	MSTRG.5697.1	2	212	MSTRG.5697	ENSOCUG00000038269
359	chr15	.	92717715	92718619	MSTRG.23636.1	1	905	MSTRG.23636	.
360	chr21	-	11283743	11344106	MSTRG.38147.3	2	14901	MSTRG.38147	MED13L
361	chr5	+	23457510	23465123	MSTRG.45464.2	2	2835	MSTRG.45464	.
362	chr15	-	47384064	47405273	MSTRG.22598.3	4	2808	MSTRG.22598	.
363	chr14	-	83650611	83657068	MSTRG.19857.1	2	2469	MSTRG.19857	.
364	chr9	+	5643208	5654473	MSTRG.52878.2	3	3485	MSTRG.52878	ENSOCUG00000032365
365	chr4	-	1826187	1849423	MSTRG.42218.2	2	907	MSTRG.42218	RALGAPB
366	chr3	+	80554279	80561224	MSTRG.40336.1	2	6579	MSTRG.40336	CYP7B1
367	chr3	+	15511379	15529340	MSTRG.38701.9	2	5339	MSTRG.38701	ENSOCUG00000031093
368	chr7	-	75535360	75551381	MSTRG.47929.1	1	16022	MSTRG.47929	.
369	chr11	.	75839539	75841212	MSTRG.9506.1	1	1674	MSTRG.9506	PDE4D
370	chr11	-	27886500	27890579	MSTRG.8669.1	2	1939	MSTRG.8669	ENSOCUG00000012609
371	chr20	-	31572264	31634951	MSTRG.37755.1	2	1659	MSTRG.37755	NUMB
372	chr12	-	92585467	92594086	MSTRG.12027.1	2	5367	MSTRG.12027	.
373	chr12	-	113167076	113178508	MSTRG.12508.2	2	11359	MSTRG.12508	NKAIN2
374	chr4	+	11406656	11408291	MSTRG.42634.1	1	1636	MSTRG.42634	ENSOCUG00000030506
375	chr15	+	33241144	33263143	MSTRG.22136.1	2	375	MSTRG.22136	.
376	chr8	.	9314734	9317621	MSTRG.50598.1	1	2888	MSTRG.50598	.
377	chr1	+	54011466	54012760	MSTRG.3523.2	2	1265	MSTRG.3523	KANK1
378	chr13	.	111763800	111767469	MSTRG.16619.1	1	3670	MSTRG.16619	.
379	chr9	+	39937797	39948202	MSTRG.53894.1	2	2909	MSTRG.53894	RYBP
380	chr7	+	58239248	58277835	MSTRG.47553.2	3	5362	MSTRG.47553	ENSOCUG00000022291
381	chr3	-	105505544	105506127	MSTRG.40850.2	2	503	MSTRG.40850	.
382	chr14	.	125727867	125728174	MSTRG.20808.1	1	308	MSTRG.20808	.
383	chr15	+	44647921	44915451	MSTRG.22522.6	4	6101	MSTRG.22522	ENSOCUG00000034203
384	chr19	-	37891586	37897403	MSTRG.32179.1	2	4848	MSTRG.32179	FAM117A
385	chr1	-	20147729	20149752	MSTRG.2837.1	2	1343	MSTRG.2837	NFX1
386	chr7	-	72175518	72180787	MSTRG.47831.1	1	5270	MSTRG.47831	CCNT2
387	chr4	-	7520274	7528825	MSTRG.42480.1	2	8356	MSTRG.42480	BCL2L1
388	chr8	+	14309952	14329695	MSTRG.50748.1	2	4228	MSTRG.50748	.
389	chr1	-	97030291	97043901	MSTRG.4514.1	2	2207	MSTRG.4514	GRIK4
390	chr2	.	40979258	40980809	MSTRG.33770.1	1	1552	MSTRG.33770	ENSOCUG00000039035
391	chr12	.	37320612	37324218	MSTRG.11111.1	1	3607	MSTRG.11111	PTCHD4
392	chr15	.	92787910	92788594	MSTRG.23654.1	1	685	MSTRG.23654	.
393	chr10	+	3193779	3196503	MSTRG.6887.1	2	1661	MSTRG.6887	.
394	chr3	-	80591529	80635677	MSTRG.40337.2	2	2418	MSTRG.40337	CYP7B1
395	chr1	+	147698538	147730556	MSTRG.5762.1	2	6280	MSTRG.5762	ENSOCUG00000027246
396	chr3	+	971111	972281	MSTRG.38331.2	2	1045	MSTRG.38331	ENSOCUG00000005911
397	chr16	.	78689817	78690305	MSTRG.26133.1	1	489	MSTRG.26133	RGS18
398	chr11	-	63342858	63413153	MSTRG.9280.2	3	26305	MSTRG.9280	GHR
399	chr7	.	75606788	75612716	MSTRG.47936.1	1	5929	MSTRG.47936	.
400	chr14	-	78464975	78469262	MSTRG.19653.5	2	2207	MSTRG.19653	ENSOCUG00000030521
401	chr14	-	28461403	28479555	MSTRG.18689.1	3	3159	MSTRG.18689	.
402	chr7	-	43596058	43598331	MSTRG.47387.1	1	2274	MSTRG.47387	PRKAR2B
403	chr9	+	7978225	7997060	MSTRG.52960.2	2	2463	MSTRG.52960	.
404	chr10	+	31002824	31006065	MSTRG.7783.2	4	539	MSTRG.7783	RPA3
405	chr18	+	43180169	43192486	MSTRG.30319.1	2	12261	MSTRG.30319	.
406	chr3	-	54803172	54804579	MSTRG.39658.1	1	1408	MSTRG.39658	.
407	chr7	+	168544365	168545266	MSTRG.50229.1	1	902	MSTRG.50229	.
408	chr10	+	21404378	21510512	MSTRG.7558.1	2	502	MSTRG.7558	STARD3NL
409	chr15	+	76706148	76713060	MSTRG.23358.3	3	1463	MSTRG.23358	.
410	chr12	.	37424851	37435158	MSTRG.11130.1	1	10308	MSTRG.11130	PTCHD4
411	chr13	+	8013960	8019329	MSTRG.13979.1	2	5087	MSTRG.13979	.
412	chr15	-	73541757	73547832	MSTRG.23213.8	2	1494	MSTRG.23213	.
413	chr7	.	75581344	75588398	MSTRG.47932.1	1	7055	MSTRG.47932	.
414	chr7	.	75640624	75642407	MSTRG.47939.1	1	1784	MSTRG.47939	.
415	chr16	-	21325575	21393637	MSTRG.24351.5	2	3913	MSTRG.24351	SMYD3
416	chr1	-	55154253	55155973	MSTRG.3548.1	1	1721	MSTRG.3548	PIP5K1B
417	chr7	-	75589865	75592705	MSTRG.47933.1	1	2841	MSTRG.47933	.
418	chr13	-	54421016	54421578	MSTRG.15361.1	2	252	MSTRG.15361	GSTM3
419	chr12	-	97137168	97168882	MSTRG.12140.1	2	2565	MSTRG.12140	ENSOCUG00000038642
420	chr14	.	128471855	128472188	MSTRG.20841.1	1	334	MSTRG.20841	.
421	chr12	-	27767914	27768398	MSTRG.10761.1	1	485	MSTRG.10761	ZFAND3
422	chr6	-	18181400	18209199	MSTRG.46298.1	2	240	MSTRG.46298	ENSOCUG00000027492
423	chr14	+	82599063	82602310	MSTRG.19827.1	2	2151	MSTRG.19827	.
424	chr13	-	38521024	38525921	MSTRG.14763.3	5	856	MSTRG.14763	ENSOCUG00000011792
425	chr13	-	119609123	119718150	MSTRG.16889.1	2	479	MSTRG.16889	CYP4A5
426	X	+	99209717	99217856	MSTRG.2019.2	2	3362	MSTRG.2019	TENM1
427	chr14	.	73348826	73349240	MSTRG.19533.1	1	415	MSTRG.19533	ENSOCUG00000035916
428	X	+	62861153	62861455	MSTRG.1375.3	1	303	MSTRG.1375	ENSOCUG00000021705
429	X	+	99209672	99256309	MSTRG.2019.1	4	763	MSTRG.2019	TENM1
430	chr7	-	75003025	75005730	MSTRG.47908.1	2	1956	MSTRG.47908	THSD7B
431	chr12	+	10874724	10968337	MSTRG.10197.1	2	353	MSTRG.10197	ENSOCUG00000014438
432	chr10	+	36529475	36531592	MSTRG.7913.2	2	2018	MSTRG.7913	.
433	chr13	-	64140610	64163307	MSTRG.15537.11	2	3330	MSTRG.15537	ENSOCUG00000015538
434	chr14	-	67655969	67668229	MSTRG.19480.1	2	11315	MSTRG.19480	NCEH1
435	chr15	-	80720457	81160840	MSTRG.23570.3	5	2466	MSTRG.23570	ENSOCUG00000032994
436	chr11	.	15466593	15467515	MSTRG.8487.1	1	923	MSTRG.8487	.
437	chr1	+	102201612	102204514	MSTRG.4650.1	1	2903	MSTRG.4650	ZBTB16
438	chr14	.	161666057	161667062	MSTRG.21340.1	1	1006	MSTRG.21340	.
439	chr7	+	15417198	15417768	MSTRG.46901.1	1	571	MSTRG.46901	TSPAN33
440	chr14	.	48353735	48354293	MSTRG.19102.1	1	559	MSTRG.19102	.
441	chr7	+	39538874	39542199	MSTRG.47327.1	2	1427	MSTRG.47327	NAPEPLD
442	chr4	.	69095945	69096177	MSTRG.44190.1	1	233	MSTRG.44190	.
443	chr15	.	92742365	92743895	MSTRG.23640.1	1	1531	MSTRG.23640	.
444	chr12	.	131647035	131658230	MSTRG.12982.1	1	11196	MSTRG.12982	.
445	X	.	73391621	73391929	MSTRG.1631.1	1	309	MSTRG.1631	.
446	chr7	.	75696588	75699077	MSTRG.47943.1	1	2490	MSTRG.47943	.
447	chr14	-	45163015	45190332	MSTRG.19037.2	2	1834	MSTRG.19037	MED12L
448	chr11	.	75945067	75946140	MSTRG.9519.1	1	1074	MSTRG.9519	PDE4D
449	chr17	-	40939206	40941691	MSTRG.27383.1	1	2486	MSTRG.27383	.
450	chr4	+	39150208	39153601	MSTRG.43371.1	1	3394	MSTRG.43371	.
451	chr7	+	40225198	40237870	MSTRG.47338.2	2	1472	MSTRG.47338	ENSOCUG00000009050
452	chr2	+	140497888	140503148	MSTRG.36070.2	2	2284	MSTRG.36070	PRKCE
453	chr15	-	50402198	50425490	MSTRG.22666.2	2	1605	MSTRG.22666	ENSOCUG00000038623
454	chr1	+	144517666	144547859	MSTRG.5656.2	2	1967	MSTRG.5656	ENSOCUG00000013630
455	chr12	-	25692127	25704679	MSTRG.10687.1	2	12332	MSTRG.10687	FKBP5
456	chr1	.	160535053	160535593	MSTRG.6112.1	1	541	MSTRG.6112	NELL1
457	chr21	+	8291927	8297969	MSTRG.38092.1	1	6043	MSTRG.38092	HECTD4
458	chr1	+	144572174	144572596	MSTRG.5661.1	1	423	MSTRG.5661	ENSOCUG00000023526
459	chr9	.	41262878	41264602	MSTRG.53958.1	1	1725	MSTRG.53958	.
460	chr12	+	125428567	125431015	MSTRG.12790.1	1	2449	MSTRG.12790	ENSOCUG00000011619
461	chr17	.	43330574	43334178	MSTRG.27491.1	1	3605	MSTRG.27491	.
462	chr3	+	80530716	80590916	MSTRG.40335.1	2	6301	MSTRG.40335	CYP7B1
463	chr3	+	112427399	112431064	MSTRG.41026.2	2	1596	MSTRG.41026	.
464	chr19	+	3529858	3531150	MSTRG.30955.1	2	903	MSTRG.30955	SPECC1
465	chr14	-	35546710	35552631	MSTRG.18820.1	2	5558	MSTRG.18820	.
466	chr13	+	32381698	32385527	MSTRG.14518.1	2	3112	MSTRG.14518	ENSOCUG00000013551
467	chr15	-	80989104	81160296	MSTRG.23570.5	4	2246	MSTRG.23570	UGT2B16
468	chr15	.	21827510	21828496	MSTRG.21939.1	1	987	MSTRG.21939	.
469	chr9	.	41271963	41278229	MSTRG.53960.1	1	6267	MSTRG.53960	.
470	chr15	-	23879957	23883629	MSTRG.22006.2	2	3637	MSTRG.22006	TBC1D9
471	chr13	+	33477749	33516475	MSTRG.14561.3	2	4034	MSTRG.14561	.
472	chr13	+	65459106	65469664	MSTRG.15571.1	1	10559	MSTRG.15571	.
473	chr1	-	148038324	148038528	MSTRG.5751.1	1	205	MSTRG.5751	.
474	chr17	.	59368887	59371203	MSTRG.28128.1	1	2317	MSTRG.28128	.
475	chr4	.	39168459	39169376	MSTRG.43374.1	1	918	MSTRG.43374	.
476	X	+	57965401	57971808	MSTRG.1294.3	3	4773	MSTRG.1294	NXT2
477	chr8	.	23026276	23028688	MSTRG.50996.1	1	2413	MSTRG.50996	.
478	chr21	+	7404568	7410191	MSTRG.38058.1	2	5470	MSTRG.38058	CUX2
479	chr7	+	75599750	75684550	MSTRG.47935.1	2	7856	MSTRG.47935	.
480	chr18	-	42421281	42454719	MSTRG.30299.1	2	2234	MSTRG.30299	ENSOCUG00000015280
481	chr12	+	25568511	25573167	MSTRG.10684.1	2	1374	MSTRG.10684	FKBP5
482	chr15	-	44580683	44588305	MSTRG.22516.3	2	5598	MSTRG.22516	.
483	chr18	-	42943818	43071587	MSTRG.30307.18	2	657	MSTRG.30307	ENSOCUG00000021501
484	chr15	+	76648670	76649290	MSTRG.23355.1	1	621	MSTRG.23355	AFP
485	chr1	-	114069074	114085572	MSTRG.4929.9	5	992	MSTRG.4929	ENSOCUG00000038533
486	chr7	-	75621313	75636324	MSTRG.47938.1	3	13188	MSTRG.47938	.
487	chr3	+	149086718	149179752	MSTRG.42048.2	2	5974	MSTRG.42048	ENSOCUG00000000157
488	chr15	.	92749449	92751844	MSTRG.23648.1	1	2396	MSTRG.23648	.
489	chr15	-	44628139	44654072	MSTRG.22516.9	2	6152	MSTRG.22516	.
490	chr4	.	66877151	66878386	MSTRG.44136.1	1	1236	MSTRG.44136	.
491	chr18	+	41394797	41400866	MSTRG.30161.1	1	6070	MSTRG.30161	FRA10AC1
492	chr7	-	169076683	169080317	MSTRG.50247.1	1	3635	MSTRG.50247	COL4A3
493	chr16	.	1392031	1392599	MSTRG.23905.1	1	569	MSTRG.23905	.
494	chr1	+	147800424	147802642	MSTRG.5771.1	2	448	MSTRG.5771	.
495	chr4	-	39170071	39176162	MSTRG.43375.1	1	6092	MSTRG.43375	.
496	chr7	-	2713704	2713946	MSTRG.46549.1	1	243	MSTRG.46549	ZNF777
497	chr6	+	7986094	7988241	MSTRG.46089.1	2	1755	MSTRG.46089	ACSM5
498	chr14	.	45138158	45139124	MSTRG.19034.1	1	967	MSTRG.19034	MED12L
499	chr14	-	143679656	143682784	MSTRG.20991.1	2	663	MSTRG.20991	.
500	chr19	-	26721461	26721731	MSTRG.31892.1	1	271	MSTRG.31892	ENSOCUG00000009402
501	chr12	+	10794439	10804744	MSTRG.10182.1	2	291	MSTRG.10182	ENSOCUG00000027407
502	chr1	.	58755317	58761880	MSTRG.3609.1	1	6564	MSTRG.3609	.
503	chr1	.	58752819	58754692	MSTRG.3608.1	1	1874	MSTRG.3608	.
504	chr14	-	108104609	108109343	MSTRG.20550.2	2	4380	MSTRG.20550	NECTIN3
505	chr14	.	83633707	83636075	MSTRG.19856.1	1	2369	MSTRG.19856	.
506	chr11	.	75763715	75764698	MSTRG.9502.1	1	984	MSTRG.9502	PDE4D
507	chr12	+	10829390	11011645	MSTRG.10189.1	3	327	MSTRG.10189	ENSOCUG00000014438
508	chr18	-	43158087	43179226	MSTRG.30318.1	2	1227	MSTRG.30318	.
509	chr13	+	65499406	65518560	MSTRG.15574.1	1	19155	MSTRG.15574	.
510	chr8	-	34706402	34905586	MSTRG.51454.1	2	1310	MSTRG.51454	ENSOCUG00000036451
511	chr14	-	89675624	89686163	MSTRG.19956.1	4	3160	MSTRG.19956	ENSOCUG00000031521
512	chr14	+	161496834	161500105	MSTRG.21321.1	1	3272	MSTRG.21321	.
513	chr7	-	151498949	151500114	MSTRG.49969.1	2	912	MSTRG.49969	CPS1
514	chr2	+	90322059	90322377	MSTRG.34848.1	1	319	MSTRG.34848	.
515	chr15	+	44673182	44705098	MSTRG.22523.3	2	5548	MSTRG.22523	.
516	chr12	.	37421022	37424267	MSTRG.11129.1	1	3246	MSTRG.11129	PTCHD4
517	chr1	.	15531361	15533721	MSTRG.2630.1	1	2361	MSTRG.2630	TSTD2
518	chr8	+	40630962	40662631	MSTRG.51638.1	2	727	MSTRG.51638	ENSOCUG00000010087
519	chr19	+	26707867	26714826	MSTRG.31891.1	1	6960	MSTRG.31891	ENSOCUG00000009402
520	chr15	+	18989767	19008752	MSTRG.21856.1	2	3344	MSTRG.21856	MMAA
521	chr17	.	27518014	27520030	MSTRG.27021.1	1	2017	MSTRG.27021	.
522	chr16	.	66862712	66864431	MSTRG.25775.1	1	1720	MSTRG.25775	.
523	chr9	-	7581310	7586892	MSTRG.52935.2	2	4876	MSTRG.52935	.
524	chr12	+	10866811	11012761	MSTRG.10196.1	2	418	MSTRG.10196	ENSOCUG00000014438
525	chr20	-	4876253	4878736	MSTRG.37098.1	2	2442	MSTRG.37098	PLEK2
526	chr7	-	75634087	75640620	MSTRG.47938.2	2	2191	MSTRG.47938	.
527	chr9	.	41221881	41223770	MSTRG.53950.1	1	1890	MSTRG.53950	.
528	chr19	+	29937658	29938887	MSTRG.32016.1	1	1230	MSTRG.32016	.
529	chr8	.	23083740	23106199	MSTRG.51007.1	1	22460	MSTRG.51007	.
530	chr9	-	25246147	25248459	MSTRG.53584.1	3	2141	MSTRG.53584	.
531	chr12	.	37396145	37398485	MSTRG.11123.1	1	2341	MSTRG.11123	PTCHD4
532	chr7	.	75620027	75620929	MSTRG.47937.1	1	903	MSTRG.47937	.
533	chr7	+	109949720	109980432	MSTRG.48730.1	2	1730	MSTRG.48730	ENSOCUG00000004647
534	chr15	.	45050166	45060290	MSTRG.22537.1	1	10125	MSTRG.22537	.
535	chr7	-	151416907	151477374	MSTRG.49968.1	2	9139	MSTRG.49968	CPS1
536	chr11	+	42682439	42731864	MSTRG.8956.1	2	298	MSTRG.8956	U6
537	chr9	+	16318796	16321990	MSTRG.53272.2	3	652	MSTRG.53272	SLC26A6
538	chr8	.	14374068	14376450	MSTRG.50758.1	1	2383	MSTRG.50758	.
539	X	+	87846846	87847059	MSTRG.1819.1	1	214	MSTRG.1819	.
540	chr15	+	44618576	44628007	MSTRG.22522.5	3	2670	MSTRG.22522	ENSOCUG00000037821
541	chr1	+	140022347	140028446	MSTRG.5425.1	2	5175	MSTRG.5425	ACER3
542	chr7	+	481740	493277	MSTRG.46500.2	2	1922	MSTRG.46500	ENSOCUG00000039249
543	chr19	.	51433045	51433697	MSTRG.32824.1	1	653	MSTRG.32824	CEP112
544	chr19	.	54507429	54507712	MSTRG.32902.1	1	284	MSTRG.32902	.
545	chr18	+	13194874	13208676	MSTRG.29168.5	2	13366	MSTRG.29168	ADK
546	chr5	-	22544545	22569590	MSTRG.45593.1	2	579	MSTRG.45593	ENSOCUG00000025164
547	chr15	-	44721394	44728407	MSTRG.22524.4	2	3503	MSTRG.22524	.
548	chr3	+	80614892	80618315	MSTRG.40340.1	2	3336	MSTRG.40340	CYP7B1
549	chr2	.	40971637	40973478	MSTRG.33767.1	1	1842	MSTRG.33767	ENSOCUG00000039035
550	chr17	+	59133049	59141264	MSTRG.28097.4	2	3864	MSTRG.28097	.
551	chr4	+	40563746	40564691	MSTRG.43468.1	1	946	MSTRG.43468	.
552	chr3	.	80472893	80482069	MSTRG.40304.1	1	9177	MSTRG.40304	.
553	chr18	-	42755029	42948108	MSTRG.30307.7	2	4652	MSTRG.30307	ENSOCUG00000015280
554	chr8	.	23039851	23041497	MSTRG.51001.1	1	1647	MSTRG.51001	.
555	chr15	-	44549779	44695327	MSTRG.22516.2	3	17030	MSTRG.22516	ENSOCUG00000037821
556	chr15	-	81041070	81160827	MSTRG.23570.13	4	2452	MSTRG.23570	UGT2B16
557	chr8	+	21018027	21018755	MSTRG.50927.1	1	729	MSTRG.50927	.
558	chr1	-	55267827	55270960	MSTRG.3551.1	1	3134	MSTRG.3551	PIP5K1B
559	chr5	-	22494798	22592270	MSTRG.45588.2	2	275	MSTRG.45588	ENSOCUG00000025164
560	chr9	+	98109231	98111213	MSTRG.55016.1	1	1983	MSTRG.55016	FECH
561	chr15	-	81026367	81116754	MSTRG.23584.2	2	810	MSTRG.23584	UGT2B16
562	chr2	-	17806485	17857369	MSTRG.33316.1	2	4141	MSTRG.33316	ENSOCUG00000034992
563	chr8	.	22931609	22934305	MSTRG.50967.1	1	2697	MSTRG.50967	LMO3
564	chr18	-	42881236	42927103	MSTRG.30311.1	2	337	MSTRG.30311	ENSOCUG00000015280
565	chr19	.	37916757	37917736	MSTRG.32181.1	1	980	MSTRG.32181	.
566	chr3	+	80666924	80679022	MSTRG.40344.1	1	12099	MSTRG.40344	CYP7B1
567	chr10	.	44571118	44572182	MSTRG.8159.1	1	1065	MSTRG.8159	.
568	chr12	-	72729255	72730963	MSTRG.11733.2	6	539	MSTRG.11733	ENSOCUG00000018664
569	chr21	+	8237049	8243067	MSTRG.38089.1	2	2962	MSTRG.38089	HECTD4
570	chr14	-	45153680	45158283	MSTRG.19036.1	1	4604	MSTRG.19036	MED12L
571	chr7	.	8368725	8368965	MSTRG.46644.1	1	241	MSTRG.46644	.
572	chr3	+	536259	543803	MSTRG.38301.1	2	4322	MSTRG.38301	.
573	chr14	-	161514681	161522280	MSTRG.21325.1	1	7600	MSTRG.21325	.
574	chr15	.	11026765	11027853	MSTRG.21673.1	1	1089	MSTRG.21673	.
575	chr8	.	23018295	23020900	MSTRG.50992.1	1	2606	MSTRG.50992	.
576	chr1	+	147792586	147801074	MSTRG.5770.1	2	685	MSTRG.5770	.
577	chr13	+	123908205	123908468	MSTRG.17053.1	1	264	MSTRG.17053	ERMAP
578	chr14	+	80250688	80268459	MSTRG.19728.1	2	17717	MSTRG.19728	.
579	chr3	-	80585479	80636533	MSTRG.40337.1	2	2238	MSTRG.40337	CYP7B1
580	chr8	.	23068377	23081874	MSTRG.51005.1	1	13498	MSTRG.51005	.
581	chr19	-	40434430	40436808	MSTRG.32292.1	3	1742	MSTRG.32292	.
582	chr14	+	67652812	67653377	MSTRG.19479.1	1	566	MSTRG.19479	NCEH1
583	chr3	.	63628989	63633060	MSTRG.39802.1	1	4072	MSTRG.39802	.
584	chr15	.	92707497	92708859	MSTRG.23635.1	1	1363	MSTRG.23635	.
585	chr13	+	78321692	78322474	MSTRG.15935.1	1	783	MSTRG.15935	.
586	X	+	23243598	23296874	MSTRG.363.1	2	1687	MSTRG.363	LANCL3
587	chr8	-	33029398	33032493	MSTRG.51368.2	2	2532	MSTRG.51368	.
588	chr19	+	50864836	50869021	MSTRG.32790.1	2	2700	MSTRG.32790	PRKCA
589	chr4	.	17138199	17140894	MSTRG.42798.1	1	2696	MSTRG.42798	SLC24A3
590	chr7	.	119427018	119431085	MSTRG.49082.1	1	4068	MSTRG.49082	ZNF385B
591	chr17	+	7855184	7863683	MSTRG.26439.3	2	1217	MSTRG.26439	ENSOCUG00000032107
592	chr8	.	65604184	65604526	MSTRG.52013.1	1	343	MSTRG.52013	.
593	chr1	+	139950720	139955318	MSTRG.5422.1	1	4599	MSTRG.5422	ACER3
594	chr8	-	51561640	51568368	MSTRG.51848.1	2	6705	MSTRG.51848	.
595	chr12	-	92648936	92690623	MSTRG.12021.21	4	744	MSTRG.12021	.
596	chr15	+	50446403	50447298	MSTRG.22671.1	1	896	MSTRG.22671	ADH6
597	chr1	+	11762742	11766317	MSTRG.2528.1	1	3576	MSTRG.2528	PLPPR1
598	chr3	-	54866014	54870637	MSTRG.39663.1	2	4576	MSTRG.39663	CPEB4
599	chr11	.	75949271	75949873	MSTRG.9520.1	1	603	MSTRG.9520	PDE4D
600	chr19	-	26628121	26691531	MSTRG.31886.1	2	5562	MSTRG.31886	ENSOCUG00000009402
601	chr8	-	34744441	34939005	MSTRG.51460.1	2	300	MSTRG.51460	ENSOCUG00000036451
602	chr15	-	11032730	11052556	MSTRG.21676.1	2	5722	MSTRG.21676	.
603	chr7	-	75487260	75533342	MSTRG.47923.1	2	2382	MSTRG.47923	.
604	chr13	+	8063304	8085024	MSTRG.13981.1	3	12103	MSTRG.13981	.
605	chr7	.	81084612	81086282	MSTRG.47987.1	1	1671	MSTRG.47987	ENSOCUG00000037796
606	chr6	-	4552253	4559476	MSTRG.45941.2	2	691	MSTRG.45941	ENSOCUG00000037700
607	chr16	.	74457320	74458142	MSTRG.26054.1	1	823	MSTRG.26054	KCNT2
608	chr2	-	159192210	159198631	MSTRG.36647.1	3	2198	MSTRG.36647	CENPA
609	chr17	+	6460298	6537894	MSTRG.26371.1	2	8561	MSTRG.26371	ENSOCUG00000027579
610	chr17	-	6544684	6549333	MSTRG.26376.1	1	4650	MSTRG.26376	.
611	X	.	55936166	55937137	MSTRG.1255.1	1	972	MSTRG.1255	.
612	chr7	+	81070397	81103449	MSTRG.47986.2	5	2405	MSTRG.47986	ENSOCUG00000037796
613	chr2	-	170129062	170168165	MSTRG.36862.6	2	4683	MSTRG.36862	APOB
614	chr2	+	170165301	170181565	MSTRG.36872.1	2	1965	MSTRG.36872	APOB
615	chr2	.	23897553	23898192	MSTRG.33364.1	1	640	MSTRG.33364	.
616	chr1	+	144517884	144518275	MSTRG.5657.1	1	392	MSTRG.5657	.
617	chr8	-	34619542	34624892	MSTRG.51448.1	2	1793	MSTRG.51448	A2M
618	chr8	-	51554591	51559999	MSTRG.51847.1	1	5409	MSTRG.51847	.
619	chr2	+	170158757	170164857	MSTRG.36871.8	2	5726	MSTRG.36871	TDRD15
620	chr18	+	11924568	12031474	MSTRG.29138.8	3	35558	MSTRG.29138	LRMDA
621	chr21	+	8140574	8142682	MSTRG.38088.1	2	2052	MSTRG.38088	HECTD4
622	chr18	-	42405794	42559523	MSTRG.30297.1	2	4098	MSTRG.30297	ENSOCUG00000015280
623	chr2	+	48282725	48401665	MSTRG.33956.1	2	5388	MSTRG.33956	U6
624	chr14	.	161533774	161534909	MSTRG.21327.1	1	1136	MSTRG.21327	.
625	chr13	+	21684581	21685177	MSTRG.14248.5	3	408	MSTRG.14248	F5
626	chr1	+	140012556	140015365	MSTRG.5424.1	1	2810	MSTRG.5424	ACER3
627	chr2	-	141826537	141894322	MSTRG.36179.1	2	7682	MSTRG.36179	CAMKMT
628	chr12	+	115997161	115997901	MSTRG.12547.1	1	741	MSTRG.12547	.
629	chr7	-	142027445	142029988	MSTRG.49677.1	1	2544	MSTRG.49677	.
630	chr7	.	104324456	104325888	MSTRG.48427.1	1	1433	MSTRG.48427	SLC38A11
631	chr9	.	41268639	41271051	MSTRG.53959.1	1	2413	MSTRG.53959	.
632	X	+	58663091	58669281	MSTRG.1323.1	1	6191	MSTRG.1323	AMMECR1
633	chr3	-	80512329	80530669	MSTRG.40333.1	2	8060	MSTRG.40333	BHLHE22
634	chr8	.	23107282	23109513	MSTRG.51008.1	1	2232	MSTRG.51008	.
635	chr21	+	5819438	5821934	MSTRG.37957.1	2	1160	MSTRG.37957	.
636	chr7	.	119411185	119413635	MSTRG.49074.1	1	2451	MSTRG.49074	ZNF385B
637	chr12	-	92608332	92690523	MSTRG.12021.18	7	5705	MSTRG.12021	.
638	chr13	+	139023628	139024220	MSTRG.17704.1	1	593	MSTRG.17704	CRYBG2
639	chr19	+	26618014	26626641	MSTRG.31884.1	2	5689	MSTRG.31884	ENSOCUG00000009402
640	chr15	.	45038145	45047700	MSTRG.22535.1	1	9556	MSTRG.22535	.
641	chr3	-	80482388	80485243	MSTRG.40329.1	1	2856	MSTRG.40329	.
642	chr12	.	37417916	37420535	MSTRG.11128.1	1	2620	MSTRG.11128	PTCHD4
643	chr7	+	101528558	101533257	MSTRG.48393.4	4	1625	MSTRG.48393	ENSOCUG00000002868
644	chr7	-	493310	501458	MSTRG.46501.1	1	8149	MSTRG.46501	ENSOCUG00000039249
645	chr15	-	80396199	80396572	MSTRG.23569.1	1	374	MSTRG.23569	.
646	chr18	-	42748266	42806716	MSTRG.30307.5	2	1247	MSTRG.30307	ENSOCUG00000015280
647	chr8	-	33026079	33032493	MSTRG.51368.1	2	778	MSTRG.51368	.
648	chr6	+	11428828	11431778	MSTRG.46143.1	1	2951	MSTRG.46143	ENSOCUG00000022047
649	chr4	.	17156226	17158462	MSTRG.42802.1	1	2237	MSTRG.42802	SLC24A3
650	X	+	36385608	36405399	MSTRG.784.1	2	15050	MSTRG.784	PFKFB1
651	chr4	.	17192488	17204315	MSTRG.42810.1	1	11828	MSTRG.42810	SLC24A3
652	chr7	-	9599425	9619430	MSTRG.46680.5	2	11769	MSTRG.46680	.
653	chr1	+	48687873	48695914	MSTRG.3369.1	2	5286	MSTRG.3369	.
654	chr3	-	80485353	80542438	MSTRG.40330.1	2	1500	MSTRG.40330	CYP7B1
655	chr12	.	114606641	114608959	MSTRG.12532.1	1	2319	MSTRG.12532	TPD52L1
656	X	-	23268913	23277051	MSTRG.365.1	1	8139	MSTRG.365	XK
657	chr12	.	131618667	131631878	MSTRG.12979.1	1	13212	MSTRG.12979	.
658	chr1	-	3896885	3988314	MSTRG.2369.1	2	764	MSTRG.2369	EPB41L4B
659	X	+	29273171	29297256	MSTRG.545.1	2	13162	MSTRG.545	MAOB
660	chr3	-	54848951	54899396	MSTRG.39662.1	2	8537	MSTRG.39662	CPEB4
661	chr14	-	67624517	67672509	MSTRG.19476.1	2	2977	MSTRG.19476	NCEH1
662	chr17	-	21817904	21819691	MSTRG.26901.2	2	1288	MSTRG.26901	TRPM7
663	chr8	.	23041862	23048640	MSTRG.51002.1	1	6779	MSTRG.51002	.
664	chr2	+	37255100	37259568	MSTRG.33628.1	2	4429	MSTRG.33628	FRYL
665	chr8	.	22961805	22963975	MSTRG.50974.1	1	2171	MSTRG.50974	.
666	chr11	+	56537587	56544022	MSTRG.9135.1	2	6062	MSTRG.9135	PRLR
667	chr14	+	161505607	161509332	MSTRG.21322.1	1	3726	MSTRG.21322	.
668	chr4	.	39139611	39140840	MSTRG.43368.1	1	1230	MSTRG.43368	.
669	chr13	-	23480252	23485652	MSTRG.14302.1	1	5401	MSTRG.14302	.
670	chr14	-	18699279	18754700	MSTRG.18492.2	2	1575	MSTRG.18492	STT3B
671	chr9	+	13260611	13263714	MSTRG.53116.1	1	3104	MSTRG.53116	SLC6A20
672	chr3	+	28432673	28434727	MSTRG.39210.1	2	1680	MSTRG.39210	.
673	chr11	+	56517952	56563242	MSTRG.9134.1	2	19866	MSTRG.9134	PRLR
674	chr7	-	75644978	75675658	MSTRG.47940.1	3	2615	MSTRG.47940	.
675	chr2	.	146425966	146426508	MSTRG.36266.1	1	543	MSTRG.36266	.
676	chr4	-	39201935	39203272	MSTRG.43380.1	2	852	MSTRG.43380	.
677	chr14	-	45158343	45190352	MSTRG.19037.1	2	6399	MSTRG.19037	MED12L
678	chr9	-	5649106	5654398	MSTRG.52879.2	2	3419	MSTRG.52879	.
679	chr14	.	161657145	161658693	MSTRG.21337.1	1	1549	MSTRG.21337	.
680	chr2	.	103463687	103464623	MSTRG.35257.1	1	937	MSTRG.35257	.
681	chr5	.	12380645	12381064	MSTRG.45193.1	1	420	MSTRG.45193	.
682	chr1	.	58762135	58766297	MSTRG.3610.1	1	4163	MSTRG.3610	.
683	chr2	-	42890789	42895133	MSTRG.33817.1	1	4345	MSTRG.33817	ADRA1A
684	chr10	.	12835835	12836751	MSTRG.7221.1	1	917	MSTRG.7221	.
685	chr19	.	33666534	33667170	MSTRG.32095.1	1	637	MSTRG.32095	.
686	chr14	.	123603287	123603540	MSTRG.20788.1	1	254	MSTRG.20788	EPHA6
687	chr5	-	22540307	22546652	MSTRG.45592.1	2	503	MSTRG.45592	ENSOCUG00000025164
688	chr13	+	12026648	12029326	MSTRG.14062.1	1	2679	MSTRG.14062	.
689	chr8	-	51500118	51519870	MSTRG.51845.1	2	14252	MSTRG.51845	.
690	chr13	+	21684578	21685177	MSTRG.14248.4	3	492	MSTRG.14248	F5
691	chr1	.	22174296	22174843	MSTRG.2874.1	1	548	MSTRG.2874	.
692	chr14	.	32780330	32781372	MSTRG.18742.1	1	1043	MSTRG.18742	.
693	chr18	.	44277646	44280234	MSTRG.30218.1	1	2589	MSTRG.30218	.
694	chr2	-	42888904	42890529	MSTRG.33816.1	1	1626	MSTRG.33816	ADRA1A
695	X	-	73825201	73826178	MSTRG.1643.1	1	978	MSTRG.1643	.
696	chr18	-	58496857	58498166	MSTRG.30648.1	1	1310	MSTRG.30648	.
697	chr2	.	4446240	4446498	MSTRG.33056.1	1	259	MSTRG.33056	.
698	chr9	-	72832182	72854045	MSTRG.54559.5	5	3910	MSTRG.54559	.
699	chr12	+	97129738	97131400	MSTRG.12139.1	1	1663	MSTRG.12139	.
700	chr4	.	17218207	17223663	MSTRG.42814.1	1	5457	MSTRG.42814	SLC24A3
701	chr1	-	58580236	58636752	MSTRG.3613.1	2	1361	MSTRG.3613	GDA
702	chr10	+	21222404	21257221	MSTRG.7534.1	2	3429	MSTRG.7534	EPDR1
703	chr1	-	75694075	75695883	MSTRG.4004.1	1	1809	MSTRG.4004	CTSV
704	chr15	.	11023170	11026161	MSTRG.21672.1	1	2992	MSTRG.21672	.
705	chr12	+	104893702	104897016	MSTRG.12363.1	1	3315	MSTRG.12363	.
706	chr8	.	22939767	22943219	MSTRG.50969.1	1	3453	MSTRG.50969	LMO3
707	chr15	.	92739336	92740470	MSTRG.23639.1	1	1135	MSTRG.23639	.
708	chr9	-	10567683	10591269	MSTRG.53042.1	4	6716	MSTRG.53042	MRPS25
709	chr13	.	50201257	50202104	MSTRG.15187.1	1	848	MSTRG.15187	HIPK1
710	chr10	.	12828162	12835153	MSTRG.7220.1	1	6992	MSTRG.7220	.
711	chr4	+	43837806	43879530	MSTRG.43578.1	5	605	MSTRG.43578	WIF1
712	chr19	.	37606509	37609543	MSTRG.32172.1	1	3035	MSTRG.32172	.
713	chr8	.	23029028	23030686	MSTRG.50997.1	1	1659	MSTRG.50997	.
714	chr10	+	3160225	3163048	MSTRG.6900.3	2	2494	MSTRG.6900	SNX13
715	chr1	+	140007539	140043534	MSTRG.5423.1	2	6153	MSTRG.5423	ACER3
716	chr13	.	98300474	98301562	MSTRG.16275.1	1	1089	MSTRG.16275	.
717	chr1	+	97013811	97036732	MSTRG.4512.3	3	725	MSTRG.4512	.
718	chr8	-	34745152	34940374	MSTRG.51461.1	2	954	MSTRG.51461	ENSOCUG00000036451
719	chr3	-	28426792	28432589	MSTRG.39209.1	1	5798	MSTRG.39209	.
720	chr2	+	143368345	143371201	MSTRG.36227.1	1	2857	MSTRG.36227	.
721	chr12	.	151936630	151937302	MSTRG.13565.1	1	673	MSTRG.13565	PACRG
722	chr11	.	30767909	30768778	MSTRG.8697.1	1	870	MSTRG.8697	.
723	chr1	+	186436299	186436810	MSTRG.6555.1	1	512	MSTRG.6555	C11orf49
724	chr2	.	40957786	40958975	MSTRG.33763.1	1	1190	MSTRG.33763	.
725	chr12	-	96486741	96534192	MSTRG.12109.2	2	6118	MSTRG.12109	ENSOCUG00000035963
726	chr9	+	16165428	16168910	MSTRG.53235.2	3	396	MSTRG.53235	TMA7
727	chr9	.	22361330	22364834	MSTRG.53501.1	1	3505	MSTRG.53501	.
728	chr15	.	45069083	45077503	MSTRG.22539.1	1	8421	MSTRG.22539	.
729	X	.	88240669	88241301	MSTRG.1833.1	1	633	MSTRG.1833	CENPI
730	chr2	-	46893790	46895876	MSTRG.33898.1	1	2087	MSTRG.33898	PALLD
731	chr3	.	81707233	81711287	MSTRG.40356.1	1	4055	MSTRG.40356	PDE7A
732	chr7	-	151442698	151479290	MSTRG.49968.2	2	6311	MSTRG.49968	CPS1
733	chr15	+	73932705	73975191	MSTRG.23232.1	2	5440	MSTRG.23232	.
734	chr17	+	59209056	59235773	MSTRG.28110.1	2	1570	MSTRG.28110	.
735	chr7	.	49683390	49683860	MSTRG.47489.1	1	471	MSTRG.47489	.
736	chr18	-	66812962	66816703	MSTRG.30827.1	1	3742	MSTRG.30827	BAG3
737	chr3	.	81742312	81751560	MSTRG.40359.1	1	9249	MSTRG.40359	PDE7A
738	chr12	.	42850941	42853278	MSTRG.11212.1	1	2338	MSTRG.11212	.
739	chr15	-	41703849	41713200	MSTRG.22433.1	2	1438	MSTRG.22433	HADH
740	chr6	.	6761568	6762004	MSTRG.46006.1	1	437	MSTRG.46006	.
741	chr17	+	14227857	14240705	MSTRG.26671.2	4	10882	MSTRG.26671	AQP9
742	chr15	-	24764473	24766588	MSTRG.22023.1	1	2116	MSTRG.22023	MAML3
743	chr19	+	26569138	26660099	MSTRG.31881.1	3	4333	MSTRG.31881	ENSOCUG00000009402
744	chr2	.	129857322	129857833	MSTRG.35863.1	1	512	MSTRG.35863	CCDC85A
745	chr4	.	17163718	17166218	MSTRG.42803.1	1	2501	MSTRG.42803	SLC24A3
746	chr8	.	22920477	22921810	MSTRG.50961.1	1	1334	MSTRG.50961	LMO3
747	chr8	.	14302667	14304853	MSTRG.50747.1	1	2187	MSTRG.50747	.
748	chr8	-	22976997	22990212	MSTRG.50977.1	1	13216	MSTRG.50977	.
749	chr16	.	74412245	74414507	MSTRG.26050.1	1	2263	MSTRG.26050	KCNT2
750	chr14	+	35412770	35429288	MSTRG.18811.2	2	2593	MSTRG.18811	TFDP2
751	chr7	.	12666928	12667566	MSTRG.46750.1	1	639	MSTRG.46750	LRGUK
752	chr8	.	22993984	22997378	MSTRG.50979.1	1	3395	MSTRG.50979	.
753	chr16	+	6532905	6552517	MSTRG.24062.1	2	989	MSTRG.24062	ABCB10
754	chr13	+	100852927	100864763	MSTRG.16374.1	1	11837	MSTRG.16374	LEPR
755	chr2	+	57165516	57171000	MSTRG.34201.1	2	2267	MSTRG.34201	.
756	chr7	.	134806754	134807111	MSTRG.49433.1	1	358	MSTRG.49433	.
757	chr19	.	37610143	37612632	MSTRG.32168.1	1	2490	MSTRG.32168	.
758	chr15	+	45030093	45036240	MSTRG.22534.1	2	4574	MSTRG.22534	.
759	chr1	-	97041490	97043535	MSTRG.4515.2	2	1039	MSTRG.4515	GRIK4
760	chr13	+	65479185	65494701	MSTRG.15572.1	1	15517	MSTRG.15572	.
761	chr2	-	63709096	63726266	MSTRG.34386.1	1	17171	MSTRG.34386	.
762	chr2	.	92958664	92960100	MSTRG.34928.1	1	1437	MSTRG.34928	.
763	chr14	-	54848929	54854381	MSTRG.19252.1	1	5453	MSTRG.19252	.
764	chr7	-	72142531	72146252	MSTRG.47830.1	2	2484	MSTRG.47830	CCNT2
765	chr2	.	63779075	63779420	MSTRG.34358.1	1	346	MSTRG.34358	.
766	chr8	.	23005406	23009104	MSTRG.50986.1	1	3699	MSTRG.50986	.
767	chr12	.	85101344	85102099	MSTRG.11932.1	1	756	MSTRG.11932	ENSOCUG00000035626
768	chr8	.	23016278	23017883	MSTRG.50991.1	1	1606	MSTRG.50991	.
769	chr4	.	17183344	17185795	MSTRG.42806.1	1	2452	MSTRG.42806	SLC24A3
770	chr8	.	23031236	23032543	MSTRG.50998.1	1	1308	MSTRG.50998	.
771	chr11	+	63544558	63547494	MSTRG.9290.1	1	2937	MSTRG.9290	.
772	chr9	.	78997137	78999842	MSTRG.54670.1	1	2706	MSTRG.54670	.
773	chr13	.	50287504	50288666	MSTRG.15181.1	1	1163	MSTRG.15181	.
774	chr16	.	35939286	35939750	MSTRG.24658.1	1	465	MSTRG.24658	.
775	chr2	-	42921676	42945874	MSTRG.33819.1	2	9354	MSTRG.33819	ADRA1A
776	chr16	+	22729888	22735882	MSTRG.24333.1	3	335	MSTRG.24333	.
777	chr18	+	41313354	41345775	MSTRG.30157.1	2	3073	MSTRG.30157	PDE6C
778	chr2	.	48652685	48653076	MSTRG.33941.1	1	392	MSTRG.33941	.
779	chr17	.	58446837	58448245	MSTRG.27999.1	1	1409	MSTRG.27999	ENSOCUG00000035826
780	chr8	.	23023734	23024672	MSTRG.50994.1	1	939	MSTRG.50994	.
781	chr4	.	67708903	67710201	MSTRG.44147.1	1	1299	MSTRG.44147	.
782	chr3	-	9064418	9066543	MSTRG.38538.1	2	2082	MSTRG.38538	ENSOCUG00000037121
783	X	-	57964492	57967693	MSTRG.1295.1	2	1754	MSTRG.1295	NXT2
784	chr14	.	135523564	135524916	MSTRG.20906.1	1	1353	MSTRG.20906	.
785	chr18	.	44280740	44281745	MSTRG.30219.1	1	1006	MSTRG.30219	.
786	chr17	-	6551169	6551879	MSTRG.26377.1	1	711	MSTRG.26377	.
787	chr18	-	42744965	42944247	MSTRG.30307.3	2	10850	MSTRG.30307	ENSOCUG00000015280
788	chr4	.	17187781	17188498	MSTRG.42807.1	1	718	MSTRG.42807	SLC24A3
789	chr15	+	76705950	76711172	MSTRG.23358.2	3	4692	MSTRG.23358	.
790	chr3	.	40982046	40983079	MSTRG.39461.1	1	1034	MSTRG.39461	.
791	chr2	-	40986458	40988796	MSTRG.33773.1	1	2339	MSTRG.33773	.
792	chr15	+	45077840	45085986	MSTRG.22540.1	1	8147	MSTRG.22540	.
793	chr17	+	68680037	68681034	MSTRG.28229.1	2	857	MSTRG.28229	.
794	chr8	.	22964302	22965594	MSTRG.50975.1	1	1293	MSTRG.50975	.
795	chr14	+	67564395	67638268	MSTRG.19474.1	2	2219	MSTRG.19474	NCEH1
796	chr12	.	37373459	37374795	MSTRG.11116.1	1	1337	MSTRG.11116	PTCHD4
797	chr10	.	12766695	12767898	MSTRG.7204.1	1	1204	MSTRG.7204	.
798	chr12	.	134887001	134888106	MSTRG.13044.1	1	1106	MSTRG.13044	.
799	chr14	-	67641288	67692850	MSTRG.19477.1	2	3225	MSTRG.19477	NCEH1
800	chr19	-	26662019	26672670	MSTRG.31888.1	2	3749	MSTRG.31888	ENSOCUG00000009402
801	chr11	-	63425420	63429861	MSTRG.9284.1	1	4442	MSTRG.9284	GHR
802	chr15	-	81087047	81161638	MSTRG.23570.20	3	3266	MSTRG.23570	UGT2B16
803	chr3	+	75844703	75849603	MSTRG.40242.1	2	4308	MSTRG.40242	ENSOCUG00000026525
804	chr14	.	48354616	48355321	MSTRG.19103.1	1	706	MSTRG.19103	.
805	chr4	.	17129873	17131345	MSTRG.42797.1	1	1473	MSTRG.42797	SLC24A3
806	chr2	+	42896065	42912167	MSTRG.33818.1	2	5041	MSTRG.33818	ADRA1A
807	chr11	-	22605890	22677268	MSTRG.8607.1	2	3987	MSTRG.8607	MACIR
808	chr12	.	37389661	37392069	MSTRG.11121.1	1	2409	MSTRG.11121	PTCHD4
809	chr10	.	8440523	8440898	MSTRG.7054.1	1	376	MSTRG.7054	IGF2BP3
810	chr14	-	111198825	111299397	MSTRG.20597.11	11	21559	MSTRG.20597	ENSOCUG00000024027
811	chr12	-	147679035	147687310	MSTRG.13414.1	1	8276	MSTRG.13414	ZDHHC14
812	chr1	+	97043380	97046242	MSTRG.4516.1	2	953	MSTRG.4516	GRIK4
813	chr19	+	43889962	43900870	MSTRG.32501.2	3	531	MSTRG.32501	ENSOCUG00000037015
814	chr3	+	10695221	10708672	MSTRG.38570.1	1	13452	MSTRG.38570	.
815	chr1	.	92218592	92219993	MSTRG.4337.1	1	1402	MSTRG.4337	CCDC15
816	chr16	.	2730213	2732452	MSTRG.23934.1	1	2240	MSTRG.23934	.
817	chr9	.	63301011	63301622	MSTRG.54359.1	1	612	MSTRG.54359	.
818	chr3	+	119763909	119792442	MSTRG.41422.2	2	4154	MSTRG.41422	DPYS
819	chr15	+	66754654	66762439	MSTRG.23074.1	2	7671	MSTRG.23074	AFF1
820	chr8	-	340717	346559	MSTRG.50393.2	3	5501	MSTRG.50393	.
821	chr10	.	12820263	12822030	MSTRG.7219.1	1	1768	MSTRG.7219	.
822	chr14	+	67650723	67651866	MSTRG.19478.1	1	1144	MSTRG.19478	NCEH1
823	chr7	+	9481084	9562647	MSTRG.46679.1	2	22070	MSTRG.46679	ENSOCUG00000034692
824	chr14	-	80378242	80380357	MSTRG.19742.1	1	2116	MSTRG.19742	EHHADH
825	chr12	.	134875472	134876298	MSTRG.13043.1	1	827	MSTRG.13043	.
826	chr9	.	4334255	4335121	MSTRG.52788.1	1	867	MSTRG.52788	SLC25A38
827	chr18	+	43114617	43319274	MSTRG.30317.4	3	312	MSTRG.30317	ENSOCUG00000023303
828	chr4	.	17169353	17173048	MSTRG.42804.1	1	3696	MSTRG.42804	SLC24A3
829	X	+	23291880	23293765	MSTRG.366.1	2	1407	MSTRG.366	XK
830	chr11	-	63484817	63532734	MSTRG.9286.1	2	2934	MSTRG.9286	GHR
831	chr17	-	6555263	6556621	MSTRG.26378.1	1	1359	MSTRG.26378	DENND4A
832	chr4	.	17141986	17145406	MSTRG.42799.1	1	3421	MSTRG.42799	SLC24A3
833	chr9	.	16014082	16015554	MSTRG.53224.1	1	1473	MSTRG.53224	.
834	chr18	+	42756247	42948379	MSTRG.30308.1	2	3707	MSTRG.30308	ENSOCUG00000015280
835	chr18	-	42910630	42945409	MSTRG.30307.15	2	2530	MSTRG.30307	ENSOCUG00000015280
836	chr1	.	186681194	186682589	MSTRG.6562.1	1	1396	MSTRG.6562	.
837	chr3	+	133736589	133874846	MSTRG.41754.1	4	16245	MSTRG.41754	EXT1
838	chr14	.	59434826	59435219	MSTRG.19308.1	1	394	MSTRG.19308	.
839	chr13	+	138798864	138803013	MSTRG.17690.1	1	4150	MSTRG.17690	RPS6KA1
840	chr8	.	92587631	92588101	MSTRG.52331.1	1	471	MSTRG.52331	.
841	chr1	+	99366474	99425090	MSTRG.4609.7	3	10769	MSTRG.4609	SIK3
842	chr10	.	12813765	12816568	MSTRG.7217.1	1	2804	MSTRG.7217	.
843	chr5	+	23375062	23375733	MSTRG.45451.1	1	672	MSTRG.45451	RANBP10
844	chr17	-	6597273	6632369	MSTRG.26380.1	2	3819	MSTRG.26380	DENND4A
845	chr20	+	27109957	27142627	MSTRG.37690.2	2	32572	MSTRG.37690	NRXN3
846	chr7	-	69633832	69634448	MSTRG.47775.1	1	617	MSTRG.47775	GPR39
847	chr13	-	23554861	23564320	MSTRG.14305.1	2	668	MSTRG.14305	FMO4
848	chr10	.	12806348	12810359	MSTRG.7215.1	1	4012	MSTRG.7215	.
849	chr18	-	42717921	42948379	MSTRG.30307.2	2	1614	MSTRG.30307	ENSOCUG00000015280
850	chr21	-	8031956	8043141	MSTRG.38041.1	2	1339	MSTRG.38041	NAA25
851	chr12	-	98754741	98843502	MSTRG.12258.1	2	7914	MSTRG.12258	RPF2
852	chr15	-	44595132	44695256	MSTRG.22516.5	5	4819	MSTRG.22516	ENSOCUG00000037821
853	chr7	-	88719823	88720105	MSTRG.48134.1	1	283	MSTRG.48134	ENSOCUG00000032599
854	chr14	.	21789807	21790093	MSTRG.18572.1	1	287	MSTRG.18572	.
855	chr12	-	24440910	24442005	MSTRG.10612.1	1	1096	MSTRG.10612	ENSOCUG00000013398
856	chr15	-	81041073	81129177	MSTRG.23570.16	2	3792	MSTRG.23570	UGT2B16
857	chr16	+	68484980	68487818	MSTRG.25832.1	1	2839	MSTRG.25832	PRELP
858	chr3	.	131182558	131183344	MSTRG.41625.1	1	787	MSTRG.41625	TRPS1
859	chr11	.	75915843	75916544	MSTRG.9514.1	1	702	MSTRG.9514	PDE4D
860	chr17	-	6633941	6634563	MSTRG.26382.1	1	623	MSTRG.26382	DENND4A
861	chr15	-	81026407	81147561	MSTRG.23584.4	4	1209	MSTRG.23584	UGT2B16
862	chr12	.	37393030	37393637	MSTRG.11122.1	1	608	MSTRG.11122	PTCHD4
863	chr8	.	23082177	23083434	MSTRG.51006.1	1	1258	MSTRG.51006	.
864	chr21	-	7410292	7436280	MSTRG.38059.1	2	5507	MSTRG.38059	CUX2
865	chr3	+	75864404	75868755	MSTRG.40245.1	1	4352	MSTRG.40245	ENSOCUG00000026525
866	chr8	-	34708646	34908751	MSTRG.51456.1	2	2362	MSTRG.51456	ENSOCUG00000036451
867	chr14	.	82975164	82977066	MSTRG.19839.1	1	1903	MSTRG.19839	.
868	chr1	+	59457396	59462834	MSTRG.3640.1	1	5439	MSTRG.3640	ALDH1A1
869	chr10	-	33771064	33778441	MSTRG.7821.1	2	6426	MSTRG.7821	PON3
870	chr12	.	125706198	125707349	MSTRG.12797.1	1	1152	MSTRG.12797	AHI1
871	chr19	+	26653300	26707446	MSTRG.31887.1	2	1916	MSTRG.31887	ENSOCUG00000009402
872	chr8	-	21459275	21465079	MSTRG.51029.2	3	5678	MSTRG.51029	PIK3C2G
873	chr14	-	80376402	80377809	MSTRG.19741.1	1	1408	MSTRG.19741	EHHADH
874	chr13	+	33463428	33605565	MSTRG.14563.4	6	3687	MSTRG.14563	APCS
875	chr4	.	45880772	45881833	MSTRG.43679.1	1	1062	MSTRG.43679	.
876	chr13	+	8116489	8120920	MSTRG.13983.1	2	3702	MSTRG.13983	.
877	chr7	.	110377210	110378727	MSTRG.48735.1	1	1518	MSTRG.48735	.
878	chr8	+	14064470	14066699	MSTRG.50702.1	1	2230	MSTRG.50702	.
879	chr7	.	132053434	132055200	MSTRG.49382.1	1	1767	MSTRG.49382	.
880	chr4	.	28903938	28904188	MSTRG.43013.1	1	251	MSTRG.43013	.
881	chr9	.	17188155	17189848	MSTRG.53297.1	1	1694	MSTRG.53297	.
882	chr8	-	15005375	15012532	MSTRG.50813.1	1	7158	MSTRG.50813	ENSOCUG00000015956
883	chr3	.	10728008	10738874	MSTRG.38574.1	1	10867	MSTRG.38574	.
884	chr10	+	3172097	3178420	MSTRG.6902.1	1	6324	MSTRG.6902	.
885	chr17	.	33758963	33759310	MSTRG.27241.1	1	348	MSTRG.27241	.
886	chr8	+	51547789	51590122	MSTRG.51846.1	2	2029	MSTRG.51846	ENOX1
887	chr13	-	30170870	30182828	MSTRG.14429.1	4	6341	MSTRG.14429	.
888	chr17	.	70221480	70222873	MSTRG.28302.1	1	1394	MSTRG.28302	.
889	chr14	.	132429500	132430044	MSTRG.20879.1	1	545	MSTRG.20879	.
890	chr6	+	26915228	26937508	MSTRG.46417.1	3	12139	MSTRG.46417	.
891	chr2	+	40986454	41007403	MSTRG.33772.1	3	1332	MSTRG.33772	.
892	chr2	.	50646444	50646785	MSTRG.34001.1	1	342	MSTRG.34001	GALNTL6
893	chr21	-	14847905	14852080	MSTRG.38255.2	2	2898	MSTRG.38255	KSR2
894	chr11	-	63366857	63369221	MSTRG.9281.1	2	1950	MSTRG.9281	GHR
895	chr10	+	21222227	21260991	MSTRG.7533.1	2	3562	MSTRG.7533	EPDR1
896	chr8	.	23003754	23004657	MSTRG.50985.1	1	904	MSTRG.50985	.
897	chr3	-	75766878	75819243	MSTRG.40238.1	4	11702	MSTRG.40238	.
898	chr2	+	37117278	37175490	MSTRG.33627.1	2	3134	MSTRG.33627	FRYL
899	chr9	-	22371776	22373482	MSTRG.53504.1	2	1342	MSTRG.53504	.
900	chr13	-	23466145	23479346	MSTRG.14297.2	3	2411	MSTRG.14297	FMO2
901	chr14	.	144890836	144892028	MSTRG.21052.1	1	1193	MSTRG.21052	.
902	chr3	-	10570625	10614662	MSTRG.38567.1	2	3822	MSTRG.38567	MARCHF3
903	chr8	.	93122717	93123258	MSTRG.52334.1	1	542	MSTRG.52334	.
904	chr9	-	17209381	17210550	MSTRG.53324.1	1	1170	MSTRG.53324	ENSOCUG00000030741
905	chr9	.	5131818	5133202	MSTRG.52824.1	1	1385	MSTRG.52824	.
906	chr13	+	50238036	50238785	MSTRG.15188.1	1	750	MSTRG.15188	HIPK1
907	chr12	+	4777773	4787949	MSTRG.9948.1	1	10177	MSTRG.9948	ELOVL2
908	chr3	+	110548619	110554495	MSTRG.41001.1	2	2192	MSTRG.41001	TP53INP1
909	chr8	.	23013886	23015186	MSTRG.50989.1	1	1301	MSTRG.50989	.
910	chr4	-	7436528	7520085	MSTRG.42475.1	2	4194	MSTRG.42475	TPX2
911	chr13	.	99492604	99494791	MSTRG.16332.1	1	2188	MSTRG.16332	.
912	chr8	-	71882700	71938206	MSTRG.52057.1	2	225	MSTRG.52057	.
913	X	.	79709675	79710011	MSTRG.1727.1	1	337	MSTRG.1727	.
914	chr10	-	4782171	4843292	MSTRG.6973.1	2	5580	MSTRG.6973	.
915	chr15	-	80658324	80842613	MSTRG.23579.1	3	456	MSTRG.23579	ENSOCUG00000032382
916	chr13	.	53537822	53540360	MSTRG.15283.1	1	2539	MSTRG.15283	.
917	chr8	-	15035354	15038035	MSTRG.50819.1	1	2682	MSTRG.50819	.
918	chr2	.	64909917	64910296	MSTRG.34400.1	1	380	MSTRG.34400	.
919	chr14	.	27403293	27403526	MSTRG.18618.1	1	234	MSTRG.18618	.
920	chr17	+	7677434	7691641	MSTRG.26426.14	2	4789	MSTRG.26426	ZNF609
921	chr6	+	26919391	26937508	MSTRG.46417.2	3	13305	MSTRG.46417	.
922	chr12	+	24435940	24438852	MSTRG.10611.2	3	525	MSTRG.10611	ENSOCUG00000022537
923	chr19	+	26617331	26617958	MSTRG.31883.1	1	628	MSTRG.31883	ENSOCUG00000009402
924	chr7	.	12669285	12670053	MSTRG.46751.1	1	769	MSTRG.46751	LRGUK
925	chr7	-	121446221	121446846	MSTRG.49148.1	1	626	MSTRG.49148	ITGA4
926	chr21	+	8300108	8300620	MSTRG.38093.1	1	513	MSTRG.38093	HECTD4
927	chr15	+	73939459	73954944	MSTRG.23233.1	3	13911	MSTRG.23233	.
928	chr7	.	90834140	90834958	MSTRG.48167.1	1	819	MSTRG.48167	ENSOCUG00000000144
929	chr13	.	89692847	89693136	MSTRG.16127.1	1	290	MSTRG.16127	.
930	chr14	.	147989441	147989683	MSTRG.21091.1	1	243	MSTRG.21091	ENSOCUG00000034175
931	chr3	-	135739901	135740148	MSTRG.41793.1	1	248	MSTRG.41793	DEPTOR
932	chr13	.	8693489	8695374	MSTRG.14004.1	1	1886	MSTRG.14004	.
933	chr3	.	73222267	73226795	MSTRG.40180.1	1	4529	MSTRG.40180	.
934	chr12	.	64826268	64826592	MSTRG.11557.1	1	325	MSTRG.11557	.
935	chr1	.	91125535	91126386	MSTRG.4286.1	1	852	MSTRG.4286	CDON
936	chr8	-	51656989	51663024	MSTRG.51849.1	1	6036	MSTRG.51849	ENOX1
937	chr8	-	34711741	34910856	MSTRG.51457.1	2	1236	MSTRG.51457	ENSOCUG00000036451
938	chr4	.	17244550	17245384	MSTRG.42818.1	1	835	MSTRG.42818	SLC24A3
939	chr18	+	6624118	6632613	MSTRG.29018.1	2	7766	MSTRG.29018	.
940	chr7	.	7853763	7855298	MSTRG.46642.1	1	1536	MSTRG.46642	.
941	chr6	.	9908972	9909853	MSTRG.46101.1	1	882	MSTRG.46101	.
942	chr2	.	48285006	48289921	MSTRG.33957.1	1	4916	MSTRG.33957	.
943	chr3	+	80618441	80630758	MSTRG.40341.1	2	10307	MSTRG.40341	CYP7B1
944	X	-	58677378	58681916	MSTRG.1324.1	2	1568	MSTRG.1324	AMMECR1
945	chr8	+	21287483	21292746	MSTRG.51022.1	1	5264	MSTRG.51022	PIK3C2G
946	chr4	.	17226448	17232333	MSTRG.42815.1	1	5886	MSTRG.42815	SLC24A3
947	chr12	.	117706350	117707188	MSTRG.12599.1	1	839	MSTRG.12599	THEMIS
948	chr11	-	63417786	63420794	MSTRG.9283.1	1	3009	MSTRG.9283	GHR
949	chr18	-	49507917	49508677	MSTRG.30454.1	1	761	MSTRG.30454	BTRC
950	chr8	+	100436990	100457786	MSTRG.52439.1	2	606	MSTRG.52439	SLC15A1
951	chr2	+	15739564	15742552	MSTRG.33271.1	1	2989	MSTRG.33271	.
952	chr9	-	26123333	26138145	MSTRG.53614.1	2	1823	MSTRG.53614	.
953	chr1	.	91989531	91990994	MSTRG.4318.1	1	1464	MSTRG.4318	PKNOX2
954	chr18	+	13209537	13213931	MSTRG.29169.1	1	4395	MSTRG.29169	ADK
955	chr14	.	144886444	144887761	MSTRG.21051.1	1	1318	MSTRG.21051	.
956	chr18	.	44274406	44276992	MSTRG.30217.1	1	2587	MSTRG.30217	.
957	chr10	.	12784336	12785775	MSTRG.7212.1	1	1440	MSTRG.7212	.
958	chr14	+	35410458	35446611	MSTRG.18810.1	2	1303	MSTRG.18810	TFDP2
959	chr1	-	11526964	11569989	MSTRG.2505.2	2	1092	MSTRG.2505	ENSOCUG00000027506
960	chr12	-	32191848	32193579	MSTRG.10949.1	1	1732	MSTRG.10949	UBR2
961	chr19	-	12246105	12248435	MSTRG.31267.1	1	2331	MSTRG.31267	ZMYND15
962	chr2	-	46829430	46838581	MSTRG.33894.1	2	8865	MSTRG.33894	PALLD
963	chr10	.	12756383	12760015	MSTRG.7202.1	1	3633	MSTRG.7202	.
964	X	+	99209796	99215284	MSTRG.2019.3	3	815	MSTRG.2019	TENM1
965	chr2	.	143367015	143367731	MSTRG.36226.1	1	717	MSTRG.36226	.
966	chr3	+	14412485	14573303	MSTRG.38719.7	7	3037	MSTRG.38719	CDC42SE2
967	chr2	+	57165522	57168233	MSTRG.34201.2	2	1631	MSTRG.34201	.
968	chr8	.	22955993	22958635	MSTRG.50952.1	1	2643	MSTRG.50952	.
969	chr13	+	138559632	138630358	MSTRG.17682.1	2	1579	MSTRG.17682	ARID1A
970	chr21	+	7414368	7418449	MSTRG.38060.1	2	3712	MSTRG.38060	CUX2
971	chr1	-	96657727	96670474	MSTRG.4474.1	1	12748	MSTRG.4474	.
972	chr3	+	80641834	80648917	MSTRG.40343.1	1	7084	MSTRG.40343	CYP7B1
973	chr4	.	17120640	17122509	MSTRG.42795.1	1	1870	MSTRG.42795	SLC24A3
974	chr1	-	133115490	133157331	MSTRG.5337.1	2	3895	MSTRG.5337	DLG2
975	chr3	+	75868882	75880014	MSTRG.40243.2	2	4602	MSTRG.40243	ENSOCUG00000026525
976	chr8	-	34920459	34923858	MSTRG.51472.1	2	1250	MSTRG.51472	ENSOCUG00000023170
977	chr10	+	21519102	21542821	MSTRG.7565.7	4	1181	MSTRG.7565	ENSOCUG00000032571
978	chr12	+	25629743	25694216	MSTRG.10686.1	2	2740	MSTRG.10686	FKBP5
979	chr3	.	40460529	40462543	MSTRG.39443.1	1	2015	MSTRG.39443	EBF1
980	chr4	.	17216281	17217462	MSTRG.42813.1	1	1182	MSTRG.42813	SLC24A3
981	X	+	33752832	33753309	MSTRG.690.1	2	276	MSTRG.690	ENSOCUG00000032584
982	chr3	-	145937308	145947350	MSTRG.42005.1	2	5034	MSTRG.42005	ASAP1
983	chr4	+	51059127	51062782	MSTRG.43844.1	2	3630	MSTRG.43844	TPH2
984	chr3	.	40437343	40438334	MSTRG.39441.1	1	992	MSTRG.39441	EBF1
985	chr14	.	144832841	144837674	MSTRG.21045.1	1	4834	MSTRG.21045	.
986	chr15	-	9654290	9783192	MSTRG.21639.1	3	7826	MSTRG.21639	TMEM131L
987	chr14	+	144814285	144832458	MSTRG.21043.1	2	1714	MSTRG.21043	ENSOCUG00000013322
988	chr1	.	190561599	190564502	MSTRG.6694.1	1	2904	MSTRG.6694	.
989	chr1	.	37103686	37104435	MSTRG.3182.1	1	750	MSTRG.3182	.
990	chr4	-	51001927	51064864	MSTRG.43843.1	2	845	MSTRG.43843	TPH2
991	chr11	.	39782243	39782614	MSTRG.8823.1	1	372	MSTRG.8823	.
992	chr18	-	37301342	37310744	MSTRG.30053.1	2	1862	MSTRG.30053	SLC16A12
993	chr14	-	80373673	80374160	MSTRG.19740.1	1	488	MSTRG.19740	EHHADH
994	chr4	.	17234553	17241002	MSTRG.42816.1	1	6450	MSTRG.42816	SLC24A3
995	chr8	.	23036098	23038240	MSTRG.51000.1	1	2143	MSTRG.51000	.
996	chr13	+	100839017	100842473	MSTRG.16371.1	1	3457	MSTRG.16371	LEPR
997	chr9	+	16022225	16028293	MSTRG.53226.1	1	6069	MSTRG.53226	.
998	chr11	+	63608740	63623954	MSTRG.9270.7	3	11879	MSTRG.9270	CCDC152
999	chr7	-	136596267	136599055	MSTRG.49455.1	2	2436	MSTRG.49455	.
1000	chr16	+	68839663	68842820	MSTRG.25851.1	1	3158	MSTRG.25851	KLHL12
1001	chr15	-	47393808	47397998	MSTRG.22598.6	2	3352	MSTRG.22598	.
1002	chr15	-	78638161	78683918	MSTRG.23404.1	2	4641	MSTRG.23404	SLC4A4
1003	chr15	-	76706567	76711163	MSTRG.23359.1	1	4597	MSTRG.23359	.
1004	chr13	+	100889568	100895685	MSTRG.16375.1	2	5184	MSTRG.16375	.
1005	chr13	+	100848783	100875469	MSTRG.16373.1	2	5637	MSTRG.16373	LEPR
1006	chr15	-	50730487	50734002	MSTRG.22689.1	3	2146	MSTRG.22689	ADH4
1007	chr12	-	92537318	92579363	MSTRG.12021.9	2	2293	MSTRG.12021	ENSOCUG00000034694
1008	chr1	+	7800737	7804662	MSTRG.2458.1	2	2532	MSTRG.2458	.
1009	chr7	-	13104589	13106681	MSTRG.46787.1	1	2093	MSTRG.46787	.
1010	chr21	-	13969791	13972674	MSTRG.38218.1	2	1263	MSTRG.38218	SUDS3
1011	chr3	+	119709528	119782658	MSTRG.41422.1	3	6332	MSTRG.41422	ENSOCUG00000004398
1012	chr2	.	40954487	40957015	MSTRG.33762.1	1	2529	MSTRG.33762	.
1013	chr8	-	95171982	95181595	MSTRG.52364.1	2	9247	MSTRG.52364	GPC6
1014	chr12	-	97108180	97135793	MSTRG.12137.1	5	3183	MSTRG.12137	CEP57L1
1015	chr5	-	22337486	22472190	MSTRG.45569.2	3	901	MSTRG.45569	ENSOCUG00000012804
1016	chr17	+	69161186	69163880	MSTRG.28234.2	2	951	MSTRG.28234	.
1017	chr8	-	16332950	16349999	MSTRG.50873.1	1	17050	MSTRG.50873	SOX5
1018	chr16	-	33253257	33254974	MSTRG.24595.1	1	1718	MSTRG.24595	.
1019	chr11	-	63487824	63490688	MSTRG.9287.1	1	2865	MSTRG.9287	GHR
1020	chr12	.	50285070	50289096	MSTRG.11355.1	1	4027	MSTRG.11355	.
1021	chr3	+	75887470	75892240	MSTRG.40246.1	2	4416	MSTRG.40246	ENSOCUG00000026525
1022	chr8	-	6615	9384	MSTRG.50361.2	3	1133	MSTRG.50361	SLC48A1
1023	chr13	-	136596542	136604194	MSTRG.17560.1	2	7593	MSTRG.17560	.
1024	chr19	+	26530709	26533418	MSTRG.31880.1	1	2710	MSTRG.31880	ENSOCUG00000009402
1025	chr10	.	18776157	18790933	MSTRG.7454.1	1	14777	MSTRG.7454	.
1026	chr8	-	95158864	95200253	MSTRG.52362.1	2	6818	MSTRG.52362	GPC6
1027	chr7	-	130003472	130034022	MSTRG.49313.1	2	3716	MSTRG.49313	.
1028	chr11	-	63500772	63504660	MSTRG.9289.1	2	3800	MSTRG.9289	GHR
1029	chr19	.	24585795	24586544	MSTRG.31744.1	1	750	MSTRG.31744	.
1030	chr7	-	142019825	142023595	MSTRG.49676.1	1	3771	MSTRG.49676	.
1031	chr1	.	87237012	87237877	MSTRG.4168.1	1	866	MSTRG.4168	ENSOCUG00000039500
1032	chr1	-	156015887	156049875	MSTRG.6010.3	6	5417	MSTRG.6010	RRAS2
1033	chr12	-	98863146	98882865	MSTRG.12259.1	2	2234	MSTRG.12259	SLC16A10
1034	chr19	.	24587701	24588404	MSTRG.31746.1	1	704	MSTRG.31746	.
1035	chr17	+	54352881	54362481	MSTRG.27877.1	2	236	MSTRG.27877	U1
1036	chr13	+	43908465	43909334	MSTRG.15043.1	1	870	MSTRG.15043	.
1037	chr2	-	170152109	170172628	MSTRG.36862.13	2	3583	MSTRG.36862	APOB
1038	chr12	+	98882315	98914311	MSTRG.12263.1	4	22431	MSTRG.12263	ENSOCUG00000034514
1039	chr18	+	13169315	13177628	MSTRG.29167.2	1	8314	MSTRG.29167	ADK
1040	chr12	-	10874761	10968333	MSTRG.10198.1	2	312	MSTRG.10198	H1-4
1041	chr13	-	13691807	13739484	MSTRG.14218.1	2	12049	MSTRG.14218	KMT2C
1042	chr19	+	24591288	24592821	MSTRG.31748.1	2	1510	MSTRG.31748	.
1043	chr5	.	9002499	9003175	MSTRG.45125.1	1	677	MSTRG.45125	.
1044	chr19	-	12930187	12931611	MSTRG.31308.1	2	1346	MSTRG.31308	ENSOCUG00000027233
1045	chr15	.	45157025	45167335	MSTRG.22472.1	1	10311	MSTRG.22472	.
1046	chr8	+	23437935	23443634	MSTRG.51043.1	1	5700	MSTRG.51043	.
1047	chr14	-	80170914	80183417	MSTRG.19723.1	2	11864	MSTRG.19723	.
1048	chr10	-	26400436	26418540	MSTRG.7659.4	3	10679	MSTRG.7659	ENSOCUG00000034476
1049	chr2	+	155977830	155979204	MSTRG.36564.2	2	880	MSTRG.36564	.
1050	chr12	+	4715399	4744121	MSTRG.9943.1	2	2546	MSTRG.9943	ELOVL2
1051	chr15	+	20582864	20615544	MSTRG.21879.9	6	2041	MSTRG.21879	ENSOCUG00000033540
1052	chr16	-	66561594	66562710	MSTRG.25761.1	1	1117	MSTRG.25761	MFSD4A
1053	chr10	+	21511841	21531741	MSTRG.7567.1	4	3118	MSTRG.7567	ENSOCUG00000039334
1054	chr8	-	34753662	34762222	MSTRG.51463.1	2	1808	MSTRG.51463	A2M
1055	chr5	.	15961303	15961774	MSTRG.45277.1	1	472	MSTRG.45277	ENSOCUG00000030928
1056	X	.	58593254	58596546	MSTRG.1313.1	1	3293	MSTRG.1313	.
1057	chr15	+	78547179	78551657	MSTRG.23402.1	2	4311	MSTRG.23402	SLC4A4
1058	chr1	-	106028083	106036475	MSTRG.4771.1	2	6660	MSTRG.4771	.
1059	chr16	.	74433643	74438097	MSTRG.26053.1	1	4455	MSTRG.26053	KCNT2
1060	chr15	+	78656815	78658074	MSTRG.23405.1	1	1260	MSTRG.23405	SLC4A4
1061	chr2	.	46838650	46846794	MSTRG.33895.1	1	8145	MSTRG.33895	PALLD
1062	chr8	.	15033804	15035099	MSTRG.50818.1	1	1296	MSTRG.50818	.
1063	chr14	+	80239443	80243996	MSTRG.19726.1	1	4554	MSTRG.19726	.
1064	chr15	-	9744039	9813766	MSTRG.21639.2	2	4613	MSTRG.21639	TMEM131L
1065	chr8	-	16354580	16362631	MSTRG.50874.1	1	8052	MSTRG.50874	SOX5
1066	chr15	-	81087047	81090920	MSTRG.23570.21	2	2624	MSTRG.23570	UGT2B16
1067	chr11	+	56476609	56491566	MSTRG.9133.1	1	14958	MSTRG.9133	PRLR
1068	chr16	-	74405058	74409559	MSTRG.26049.1	1	4502	MSTRG.26049	KCNT2
1069	chr19	+	49134168	49138783	MSTRG.32743.2	2	2403	MSTRG.32743	.
1070	chr3	.	118042511	118042968	MSTRG.41195.1	1	458	MSTRG.41195	.
1071	chr18	+	42366203	42589161	MSTRG.30296.1	3	1098	MSTRG.30296	ENSOCUG00000025705
1072	chr3	.	10715820	10721804	MSTRG.38571.1	1	5985	MSTRG.38571	.
1073	chr9	+	52723625	52762182	MSTRG.54165.1	2	1394	MSTRG.54165	.
1074	chr2	-	46823769	46829327	MSTRG.33893.1	1	5559	MSTRG.33893	PALLD
1075	chr2	+	48150267	48251724	MSTRG.33953.1	3	2033	MSTRG.33953	.
1076	chr7	.	13199094	13201130	MSTRG.46792.1	1	2037	MSTRG.46792	.
1077	chr15	-	73921563	73975744	MSTRG.23230.1	2	2257	MSTRG.23230	ENSOCUG00000033565
1078	chr17	+	31865311	31866329	MSTRG.27214.1	1	1019	MSTRG.27214	ENSOCUG00000006527
1079	chr1	-	55018493	55020926	MSTRG.3542.1	1	2434	MSTRG.3542	ENSOCUG00000036624
1080	chr11	.	30823912	30824456	MSTRG.8713.1	1	545	MSTRG.8713	WDR36
1081	chr12	-	32177762	32181580	MSTRG.10948.1	1	3819	MSTRG.10948	UBR2
1082	chr10	.	12818231	12819308	MSTRG.7218.1	1	1078	MSTRG.7218	.
1083	chr17	-	27215873	27221641	MSTRG.27008.2	2	5298	MSTRG.27008	GATM
1084	chr14	-	89678684	89680875	MSTRG.19956.3	2	604	MSTRG.19956	.
1085	chr11	+	63547901	63550638	MSTRG.9291.1	1	2738	MSTRG.9291	.
1086	chr2	+	48282919	48309198	MSTRG.33956.2	2	4102	MSTRG.33956	.
1087	X	.	50542	51705	MSTRG.3.1	1	1164	MSTRG.3	.
1088	chr10	-	6755299	6789380	MSTRG.7005.1	4	832	MSTRG.7005	ENSOCUG00000013961
1089	chr12	-	643000	756749	MSTRG.9826.3	5	2313	MSTRG.9826	.
1090	chr9	.	63302494	63303460	MSTRG.54360.1	1	967	MSTRG.54360	.
1091	chr1	+	95853655	95926649	MSTRG.4467.6	2	18318	MSTRG.4467	ocu-let-7a-2
1092	chr17	+	60074656	60081404	MSTRG.28186.2	2	4736	MSTRG.28186	.
1093	chr12	+	147701380	147741443	MSTRG.13415.1	2	5987	MSTRG.13415	ZDHHC14
1094	chr16	+	21243891	21295332	MSTRG.24350.1	2	1956	MSTRG.24350	SMYD3
1095	chr3	-	10722095	10727028	MSTRG.38572.1	1	4934	MSTRG.38572	.
1096	chr18	-	6685271	6687817	MSTRG.29020.1	2	2431	MSTRG.29020	MARCHF8
1097	chr15	-	41661245	41711601	MSTRG.22428.1	2	6848	MSTRG.22428	HADH
1098	chr15	-	47384138	47404453	MSTRG.22598.4	3	5814	MSTRG.22598	.
1099	chr19	+	26616193	26617035	MSTRG.31882.1	1	843	MSTRG.31882	ENSOCUG00000009402
1100	chr16	-	2425239	2431257	MSTRG.23915.1	1	6019	MSTRG.23915	ENSOCUG00000005845
1101	chr1	-	56636285	56678767	MSTRG.3578.1	2	5495	MSTRG.3578	KLF9
1102	chr13	+	5764376	5789373	MSTRG.13904.3	2	5889	MSTRG.13904	.
1103	chr16	.	2733225	2735449	MSTRG.23935.1	1	2225	MSTRG.23935	.
1104	chr19	-	48557268	48559588	MSTRG.32712.2	3	2067	MSTRG.32712	LIMD2
1105	chr7	-	171168130	171178999	MSTRG.50292.1	2	10498	MSTRG.50292	ENSOCUG00000006402
1106	chr18	+	13235639	13241929	MSTRG.29172.1	1	6291	MSTRG.29172	ADK
1107	chr9	+	16009172	16012625	MSTRG.53222.1	1	3454	MSTRG.53222	.
1108	chr8	.	23118985	23119929	MSTRG.51010.1	1	945	MSTRG.51010	.
1109	chr2	+	62071418	62164423	MSTRG.34324.1	2	870	MSTRG.34324	ENSOCUG00000037022
1110	chr17	-	13586342	13646932	MSTRG.26696.1	2	2353	MSTRG.26696	MINDY2
1111	chr18	-	25209932	25241094	MSTRG.29553.1	2	13071	MSTRG.29553	.
1112	chr8	-	23121261	23130036	MSTRG.51012.1	1	8776	MSTRG.51012	.
1113	chr17	+	19932838	19957643	MSTRG.26846.1	2	10725	MSTRG.26846	FAM214A
1114	chr4	+	37259436	37262434	MSTRG.43288.3	5	837	MSTRG.43288	ENSOCUG00000035898
1115	chr18	-	42699398	42735939	MSTRG.30306.1	2	379	MSTRG.30306	ENSOCUG00000023762
1116	chr15	+	78555668	78559615	MSTRG.23403.1	2	3668	MSTRG.23403	SLC4A4
1117	chr13	-	10454390	10456402	MSTRG.14037.1	1	2013	MSTRG.14037	LMBR1
1118	chr12	-	92670892	92690529	MSTRG.12021.26	2	9869	MSTRG.12021	.
1119	chr11	+	1749970	1751196	MSTRG.8307.1	2	1124	MSTRG.8307	ACOT12
1120	chr8	+	21421308	21423206	MSTRG.51026.1	1	1899	MSTRG.51026	PIK3C2G
1121	chr3	-	31288887	31295044	MSTRG.39240.1	2	5748	MSTRG.39240	.
1122	chr7	+	171032899	171081206	MSTRG.50285.3	3	24069	MSTRG.50285	ENSOCUG00000006402
1123	chr12	.	65358767	65358969	MSTRG.11560.1	1	203	MSTRG.11560	.
1124	chr12	-	32177012	32177694	MSTRG.10947.1	2	321	MSTRG.10947	UBR2
1125	chr15	+	9722299	9729546	MSTRG.21641.1	2	2763	MSTRG.21641	TMEM131L
1126	chr18	+	49542878	49543294	MSTRG.30458.1	1	417	MSTRG.30458	BTRC
1127	chr13	.	111551348	111551739	MSTRG.16609.1	1	392	MSTRG.16609	.
1128	chr8	.	22952636	22955742	MSTRG.50951.1	1	3107	MSTRG.50951	.
1129	chr8	-	34749037	34943687	MSTRG.51462.1	2	741	MSTRG.51462	ENSOCUG00000036451
1130	chr12	-	140508853	140560887	MSTRG.13170.3	3	3084	MSTRG.13170	.
1131	chr19	-	47531093	47536518	MSTRG.32695.1	1	5426	MSTRG.32695	TLK2
1132	chr18	-	57909344	57911350	MSTRG.30639.1	1	2007	MSTRG.30639	MXI1
1133	chr14	+	38075215	38083833	MSTRG.18902.1	2	1097	MSTRG.18902	.
1134	chr6	+	2991007	3007081	MSTRG.45924.2	2	7447	MSTRG.45924	C16orf72
1135	chr21	+	8240085	8240288	MSTRG.38090.1	1	204	MSTRG.38090	HECTD4
1136	chr4	.	66475461	66475752	MSTRG.44129.1	1	292	MSTRG.44129	.
1137	chr1	.	92221046	92223526	MSTRG.4338.1	1	2481	MSTRG.4338	CCDC15
1138	chr1	.	175242966	175243607	MSTRG.6381.1	1	642	MSTRG.6381	.
1139	chr7	-	111218329	111220173	MSTRG.48764.1	1	1845	MSTRG.48764	CYBRD1
1140	chr15	-	50663479	50741222	MSTRG.22688.1	2	2132	MSTRG.22688	ADH4
1141	chr17	-	31914543	31916688	MSTRG.27215.1	2	1133	MSTRG.27215	ENSOCUG00000006527
1142	chr17	+	13670910	13715855	MSTRG.26701.1	2	2714	MSTRG.26701	ADAM10
1143	chr1	-	139897561	139900860	MSTRG.5418.1	1	3300	MSTRG.5418	.
1144	chr18	+	17604430	17681096	MSTRG.29342.1	2	2626	MSTRG.29342	VPS26A
1145	chr14	-	46457750	46465980	MSTRG.19079.1	2	4958	MSTRG.19079	.
1146	chr1	.	68445654	68446045	MSTRG.3792.1	1	392	MSTRG.3792	.
1147	chr13	+	54458689	54469194	MSTRG.15364.1	2	363	MSTRG.15364	GSTM2
1148	chr4	-	88389913	88396589	MSTRG.44806.1	3	646	MSTRG.44806	SYN3
1149	chr2	+	91489763	91496017	MSTRG.34891.1	1	6255	MSTRG.34891	NPAS2
1150	chr16	-	2771997	2791493	MSTRG.23936.2	2	3750	MSTRG.23936	ACBD5
1151	chr17	+	6657693	6659039	MSTRG.26384.1	2	958	MSTRG.26384	ENSOCUG00000027844
1152	chr7	+	110257734	110262753	MSTRG.48732.1	2	4509	MSTRG.48732	MYO3B
1153	chr3	-	17391342	17397778	MSTRG.38840.1	2	4381	MSTRG.38840	SEC24A
1154	chr18	+	13020350	13090014	MSTRG.29161.3	2	8091	MSTRG.29161	ADK
1155	chr18	+	47958440	47962442	MSTRG.30410.1	2	3814	MSTRG.30410	DNMBP
1156	chr16	+	6554597	6560402	MSTRG.24063.1	3	810	MSTRG.24063	.
1157	chr7	.	26662202	26662853	MSTRG.47071.1	1	652	MSTRG.47071	.
1158	chr15	.	16972346	16973468	MSTRG.21787.1	1	1123	MSTRG.21787	.
1159	chr7	-	69633293	69639183	MSTRG.47773.3	2	4660	MSTRG.47773	GPR39
1160	chr14	.	107898715	107899067	MSTRG.20523.1	1	353	MSTRG.20523	.
1161	chr12	.	114586505	114588279	MSTRG.12530.1	1	1775	MSTRG.12530	TPD52L1
1162	chr3	-	594153	598688	MSTRG.38309.1	2	793	MSTRG.38309	ENSOCUG00000038277
1163	chr8	-	34678951	34875215	MSTRG.51453.1	2	1780	MSTRG.51453	ENSOCUG00000036451
1164	chr15	+	76687557	76705823	MSTRG.23351.9	4	3494	MSTRG.23351	ALB
1165	chr11	.	10913284	10913958	MSTRG.8394.1	1	675	MSTRG.8394	.
1166	chr18	+	13110729	13116549	MSTRG.29161.16	2	5556	MSTRG.29161	ADK
1167	chr3	+	139172773	139173937	MSTRG.41876.1	1	1165	MSTRG.41876	ENSOCUG00000010614
1168	chr13	-	136642150	136645820	MSTRG.17564.1	2	2711	MSTRG.17564	.
1169	chr8	-	34490570	34492044	MSTRG.51404.1	1	1475	MSTRG.51404	ENSOCUG00000000313
1170	chr5	+	22385960	22422366	MSTRG.45577.3	3	776	MSTRG.45577	ENSOCUG00000012804
1171	chr12	+	50281314	50342186	MSTRG.11354.1	6	8716	MSTRG.11354	ENSOCUG00000006311
1172	chr1	+	142258167	142261038	MSTRG.5530.1	1	2872	MSTRG.5530	.
1173	chr20	.	14859069	14860050	MSTRG.37385.1	1	982	MSTRG.37385	.
1174	chr14	-	135799006	135806231	MSTRG.20920.1	1	7226	MSTRG.20920	GBE1
1175	chr4	.	17191062	17191725	MSTRG.42809.1	1	664	MSTRG.42809	SLC24A3
1176	chr9	+	7971061	7997019	MSTRG.52960.1	2	2450	MSTRG.52960	ENSOCUG00000033489
1177	chr12	.	14920667	14930645	MSTRG.10307.1	1	9979	MSTRG.10307	.
1178	chr18	-	12043485	12085514	MSTRG.29141.1	2	11001	MSTRG.29141	LRMDA
1179	chr8	-	16457531	16461383	MSTRG.50877.1	1	3853	MSTRG.50877	SOX5
1180	chr8	+	34964942	34966110	MSTRG.51473.1	1	1169	MSTRG.51473	.
1181	chr12	.	114650314	114651349	MSTRG.12538.1	1	1036	MSTRG.12538	HDDC2
1182	chr12	.	15041628	15045150	MSTRG.10316.1	1	3523	MSTRG.10316	.
1183	chr15	-	73905140	73943659	MSTRG.23229.1	2	3320	MSTRG.23229	ENSOCUG00000033565
1184	chr18	+	41389558	41392224	MSTRG.30160.1	1	2667	MSTRG.30160	FRA10AC1
1185	chr8	.	15018211	15019575	MSTRG.50815.1	1	1365	MSTRG.50815	ENSOCUG00000015956
1186	chr7	.	155074945	155076152	MSTRG.50015.1	1	1208	MSTRG.50015	SPAG16
1187	chr14	+	82952215	82969235	MSTRG.19837.5	2	15109	MSTRG.19837	.
1188	chr17	+	56524588	56533097	MSTRG.27939.1	1	8510	MSTRG.27939	SLC25A21
1189	chr13	+	136617721	136618344	MSTRG.17562.1	1	624	MSTRG.17562	.
1190	chr2	-	131915563	132060045	MSTRG.35920.1	3	2594	MSTRG.35920	ENSOCUG00000015408
1191	chr7	.	118362532	118364047	MSTRG.49007.1	1	1516	MSTRG.49007	.
1192	chr3	.	40389896	40392027	MSTRG.39431.1	1	2132	MSTRG.39431	EBF1
1193	chr6	.	9903278	9904965	MSTRG.46100.1	1	1688	MSTRG.46100	.
1194	chr4	.	19070129	19070844	MSTRG.42863.1	1	716	MSTRG.42863	ENSOCUG00000038375
1195	chr12	.	15038059	15040770	MSTRG.10315.1	1	2712	MSTRG.10315	.
1196	chr12	-	147636720	147727148	MSTRG.13412.1	2	1467	MSTRG.13412	ZDHHC14
1197	chr8	.	23010577	23012954	MSTRG.50988.1	1	2378	MSTRG.50988	.
1198	chr8	-	34707868	34906144	MSTRG.51455.1	2	408	MSTRG.51455	ENSOCUG00000036451
1199	chr17	-	68684931	68686363	MSTRG.28231.1	1	1433	MSTRG.28231	.
1200	chr3	.	40463610	40464709	MSTRG.39444.1	1	1100	MSTRG.39444	EBF1
1201	chr12	.	26540407	26540892	MSTRG.10693.1	1	486	MSTRG.10693	.
1202	chr14	.	11320682	11321799	MSTRG.18272.1	1	1118	MSTRG.18272	.
1203	chr8	.	22922335	22923440	MSTRG.50962.1	1	1106	MSTRG.50962	LMO3
1204	chr1	-	2972617	2982206	MSTRG.2344.1	2	1451	MSTRG.2344	C9orf152
1205	chr8	+	21469285	21492487	MSTRG.51030.2	2	3458	MSTRG.51030	PIK3C2G
1206	chr4	+	78659528	78666683	MSTRG.44485.1	2	861	MSTRG.44485	ANKS1B
1207	chr12	.	108478213	108478908	MSTRG.12441.1	1	696	MSTRG.12441	ENSOCUG00000022640
1208	chr4	+	28416460	28418634	MSTRG.43044.1	1	2175	MSTRG.43044	HAO1
1209	chr3	+	75855876	75872615	MSTRG.40243.1	2	3731	MSTRG.40243	ENSOCUG00000026525
1210	chr12	.	144482401	144483849	MSTRG.13282.1	1	1449	MSTRG.13282	ENSOCUG00000016038
1211	chr7	.	90896217	90896664	MSTRG.48176.1	1	448	MSTRG.48176	ENSOCUG00000000144
1212	chr8	+	95159205	95165488	MSTRG.52363.1	2	5921	MSTRG.52363	GPC6
1213	chr3	-	138423125	138428203	MSTRG.41842.1	1	5079	MSTRG.41842	.
1214	chr9	.	59440223	59441178	MSTRG.54277.1	1	956	MSTRG.54277	NDC80
1215	chr9	.	90477609	90481235	MSTRG.54890.1	1	3627	MSTRG.54890	.
1216	chr17	+	16814511	16840245	MSTRG.26788.1	3	7342	MSTRG.26788	.
1217	chr18	-	45500802	45638816	MSTRG.30326.3	3	874	MSTRG.30326	RRP12
1218	chr12	+	8287748	8371754	MSTRG.10102.1	2	8765	MSTRG.10102	.
1219	X	.	102316236	102316793	MSTRG.2036.1	1	558	MSTRG.2036	.
1220	chr3	-	92460359	92471737	MSTRG.40665.1	3	3568	MSTRG.40665	ZFHX4
1221	chr5	-	22456675	22576364	MSTRG.45571.5	3	292	MSTRG.45571	ENSOCUG00000025164
1222	chr1	-	186683397	186715606	MSTRG.6563.1	3	1043	MSTRG.6563	.
1223	chr13	+	66526560	66527166	MSTRG.15610.1	2	583	MSTRG.15610	DPYD
1224	chr17	.	26556374	26556635	MSTRG.26971.1	1	262	MSTRG.26971	.
1225	chr5	+	22471434	22548391	MSTRG.45589.1	2	654	MSTRG.45589	ENSOCUG00000025241
1226	X	+	58693609	58763098	MSTRG.1325.1	2	16596	MSTRG.1325	AMMECR1
1227	chr13	-	21546220	21557639	MSTRG.14234.3	2	1030	MSTRG.14234	CCDC181
1228	chr9	-	26132407	26138145	MSTRG.53614.2	2	5613	MSTRG.53614	.
1229	chr8	-	51790946	51801899	MSTRG.51853.1	1	10954	MSTRG.51853	ENOX1
1230	chr8	.	51753061	51754423	MSTRG.51851.1	1	1363	MSTRG.51851	ENOX1
1231	chr1	-	29733647	29734510	MSTRG.2972.1	1	864	MSTRG.2972	.
1232	chr2	-	154628975	154635073	MSTRG.36513.2	2	5631	MSTRG.36513	SRD5A2
1233	chr8	-	51423812	51426890	MSTRG.51841.1	1	3079	MSTRG.51841	.
1234	chr3	.	118056250	118057952	MSTRG.41197.1	1	1703	MSTRG.41197	.
1235	chr8	+	25575570	25684101	MSTRG.51108.1	2	2220	MSTRG.51108	GRIN2B
1236	chr12	.	144562863	144564255	MSTRG.13295.1	1	1393	MSTRG.13295	.
1237	chr7	+	91023801	91034580	MSTRG.48193.1	1	10780	MSTRG.48193	ENSOCUG00000000144
1238	chr8	-	16026393	16084545	MSTRG.50864.2	4	11825	MSTRG.50864	SOX5
1239	chr2	.	112616072	112616620	MSTRG.35410.1	1	549	MSTRG.35410	.
1240	chr2	+	171972358	171997328	MSTRG.36890.1	4	1507	MSTRG.36890	ENSOCUG00000035172
1241	chr13	-	23494474	23498927	MSTRG.14303.1	2	2402	MSTRG.14303	FMO1
1242	chr4	+	14209909	14224514	MSTRG.42734.2	2	1126	MSTRG.42734	.
1243	chr13	-	33415421	33445314	MSTRG.14562.1	2	29353	MSTRG.14562	.
1244	chr7	+	9615095	9615667	MSTRG.46688.1	1	573	MSTRG.46688	.
1245	chr15	+	78663281	78666811	MSTRG.23406.1	1	3531	MSTRG.23406	SLC4A4
1246	chr3	+	110601243	110608939	MSTRG.40999.7	2	7218	MSTRG.40999	.
1247	chr3	-	57680204	57713954	MSTRG.39764.1	3	1910	MSTRG.39764	NSD1
1248	chr15	-	24742406	24747785	MSTRG.22022.1	1	5380	MSTRG.22022	MAML3
1249	chr6	.	9932112	9936614	MSTRG.46108.1	1	4503	MSTRG.46108	.
1250	chr4	-	68062284	68122701	MSTRG.44182.3	3	6107	MSTRG.44182	.
1251	chr18	.	3382741	3383404	MSTRG.28863.1	1	664	MSTRG.28863	.
1252	chr17	+	60016091	60027954	MSTRG.28183.1	2	10981	MSTRG.28183	.
1253	chr2	-	42252779	42255038	MSTRG.33793.1	1	2260	MSTRG.33793	.
1254	chr8	.	2640333	2641241	MSTRG.50437.1	1	909	MSTRG.50437	.
1255	chr1	.	4735581	4735828	MSTRG.2378.1	1	248	MSTRG.2378	.
1256	chr8	+	95330862	95337150	MSTRG.52368.1	2	6266	MSTRG.52368	GPC6
1257	chr12	-	92576429	92690623	MSTRG.12021.12	7	3393	MSTRG.12021	ENSOCUG00000034694
1258	chr13	+	21615163	21618003	MSTRG.14241.1	1	2841	MSTRG.14241	SLC19A2
1259	chr20	+	4688143	4689481	MSTRG.37089.1	2	976	MSTRG.37089	PLEKHH1
1260	chr8	-	95308935	95319191	MSTRG.52366.1	2	9870	MSTRG.52366	GPC6
1261	chr5	-	22443058	22483547	MSTRG.45584.1	2	334	MSTRG.45584	ENSOCUG00000025164
1262	chr19	+	41551020	41552915	MSTRG.32361.1	2	1633	MSTRG.32361	TOP2A
1263	chr10	+	45543728	45560924	MSTRG.8233.4	4	1381	MSTRG.8233	ENSOCUG00000005584
1264	chr1	+	147712889	147713800	MSTRG.5764.1	1	912	MSTRG.5764	.
1265	chr2	.	54845792	54846306	MSTRG.34182.1	1	515	MSTRG.34182	NEIL3
1266	chr14	+	80200920	80210514	MSTRG.19724.1	1	9595	MSTRG.19724	.
1267	chr18	-	49540489	49541718	MSTRG.30457.1	1	1230	MSTRG.30457	BTRC
1268	chr2	.	15766711	15767825	MSTRG.33273.1	1	1115	MSTRG.33273	.
1269	chr1	.	129390410	129390914	MSTRG.5196.1	1	505	MSTRG.5196	.
1270	chr3	.	40416436	40417176	MSTRG.39436.1	1	741	MSTRG.39436	EBF1
1271	chr18	-	42411703	42567719	MSTRG.30298.1	2	221	MSTRG.30298	ENSOCUG00000015280
1272	chr3	-	10636853	10641082	MSTRG.38569.1	2	1318	MSTRG.38569	MARCHF3
1273	chr18	+	13025440	13110639	MSTRG.29161.4	2	8312	MSTRG.29161	ADK
1274	chr13	+	136643811	136675306	MSTRG.17563.3	2	16703	MSTRG.17563	.
1275	chr7	+	123881015	123882299	MSTRG.49217.1	1	1285	MSTRG.49217	ENSOCUG00000038079
1276	chr6	-	7696845	7832115	MSTRG.46066.1	2	509	MSTRG.46066	ENSOCUG00000000522
1277	chr7	-	11998817	12025992	MSTRG.46737.2	2	2957	MSTRG.46737	LRGUK
1278	chr17	-	19915950	19931292	MSTRG.26845.1	2	3014	MSTRG.26845	FAM214A
1279	chr17	-	13649854	13653587	MSTRG.26700.1	1	3734	MSTRG.26700	ADAM10
1280	chr8	-	13604697	13613632	MSTRG.50719.1	2	618	MSTRG.50719	ITPR2
1281	chr12	.	14913376	14915113	MSTRG.10305.1	1	1738	MSTRG.10305	.
1282	chr11	.	54988785	54989600	MSTRG.9078.1	1	816	MSTRG.9078	.
1283	chr19	.	35832642	35833190	MSTRG.32111.1	1	549	MSTRG.32111	CA10
1284	chr16	-	66318684	66319969	MSTRG.25735.1	1	1286	MSTRG.25735	.
1285	chr14	.	75909532	75909794	MSTRG.19626.1	1	263	MSTRG.19626	.
1286	chr12	-	25702372	25704672	MSTRG.10687.3	2	1937	MSTRG.10687	FKBP5
1287	chr13	-	119557275	119644220	MSTRG.16886.1	2	8382	MSTRG.16886	CYP4A5
1288	chr18	+	6672960	6683304	MSTRG.29019.2	2	6177	MSTRG.29019	MARCHF8
1289	chr4	-	28462417	28501206	MSTRG.43047.1	2	17832	MSTRG.43047	HAO1
1290	chr14	-	98982270	98984723	MSTRG.20311.1	2	1792	MSTRG.20311	NR1I2
1291	chr12	+	29004070	29040725	MSTRG.10797.1	2	1780	MSTRG.10797	KIF6
1292	chr17	-	6524495	6525767	MSTRG.26375.2	1	1273	MSTRG.26375	.
1293	chr17	+	60005981	60013753	MSTRG.28182.1	1	7773	MSTRG.28182	.
1294	chr18	-	43703602	43741688	MSTRG.30214.1	2	242	MSTRG.30214	CYP2C30
1295	chr10	+	23468893	23538741	MSTRG.7634.1	2	1518	MSTRG.7634	ENSOCUG00000016583
1296	chr19	.	24589745	24591021	MSTRG.31747.1	1	1277	MSTRG.31747	.
1297	chr13	+	12914938	12915415	MSTRG.14113.1	1	478	MSTRG.14113	RHEB
1298	chr10	-	23605171	23612344	MSTRG.7639.1	1	7174	MSTRG.7639	ENSOCUG00000016583
1299	chr13	-	33556530	33571506	MSTRG.14567.2	2	14871	MSTRG.14567	.
1300	chr10	.	12798607	12799482	MSTRG.7214.1	1	876	MSTRG.7214	.
1301	chr18	+	12871600	12931041	MSTRG.29157.1	2	8356	MSTRG.29157	ADK
1302	chr7	-	7784573	7800148	MSTRG.46630.1	3	2766	MSTRG.46630	TPK1
1303	chr8	-	16296908	16302997	MSTRG.50872.1	2	5988	MSTRG.50872	SOX5
1304	chr13	+	110586703	110595907	MSTRG.16595.1	2	6324	MSTRG.16595	ENSOCUG00000035904
1305	chr1	+	95711313	95737714	MSTRG.4462.12	3	22717	MSTRG.4462	.
1306	chr13	+	136558865	136613383	MSTRG.17559.1	2	1610	MSTRG.17559	EPB41
1307	chr18	+	13221252	13231595	MSTRG.29171.1	1	10344	MSTRG.29171	ADK
1308	chr19	-	20401209	20415488	MSTRG.31679.1	2	1954	MSTRG.31679	.
1309	chr12	-	97117212	97146390	MSTRG.12137.3	3	3099	MSTRG.12137	.
1310	chr7	.	140421559	140422196	MSTRG.49633.1	1	638	MSTRG.49633	.
1311	chr4	+	7495815	7501324	MSTRG.42479.1	1	5510	MSTRG.42479	.
1312	chr4	-	28419312	28462352	MSTRG.43045.1	2	5344	MSTRG.43045	HAO1
1313	chr1	.	175298424	175299305	MSTRG.6392.1	1	882	MSTRG.6392	.
1314	chr2	+	63709096	63714856	MSTRG.34387.1	1	5761	MSTRG.34387	.
1315	chr7	+	13205724	13207591	MSTRG.46794.1	1	1868	MSTRG.46794	.
1316	chr8	+	95344220	95361556	MSTRG.52369.1	2	11765	MSTRG.52369	GPC6
1317	chr16	+	71318066	71322031	MSTRG.25959.1	2	1915	MSTRG.25959	.
1318	chr16	-	74579761	74584266	MSTRG.26057.1	1	4506	MSTRG.26057	KCNT2
1319	chr3	+	122912517	122922300	MSTRG.41490.1	1	9784	MSTRG.41490	ANGPT1
1320	chr14	-	135940016	135950015	MSTRG.20925.1	1	10000	MSTRG.20925	GBE1
1321	chr3	.	45143120	45144418	MSTRG.39527.1	1	1299	MSTRG.39527	.
1322	chr4	.	3174893	3175295	MSTRG.42262.1	1	403	MSTRG.42262	TLDC2
1323	chr1	.	73280320	73280938	MSTRG.3909.1	1	619	MSTRG.3909	.
1324	chr12	-	140506284	140560912	MSTRG.13170.1	3	4068	MSTRG.13170	.
1325	chr7	.	4598597	4599072	MSTRG.46569.1	1	476	MSTRG.46569	CNTNAP2
1326	chr10	+	21518570	21525709	MSTRG.7568.1	2	292	MSTRG.7568	ENSOCUG00000039334
1327	chr15	-	73537351	73562083	MSTRG.23213.1	3	6102	MSTRG.23213	.
1328	chr10	+	18250838	18251619	MSTRG.7424.1	1	782	MSTRG.7424	.
1329	chr4	+	14254696	14262712	MSTRG.42731.1	1	8017	MSTRG.42731	.
1330	chr7	+	118668601	118670930	MSTRG.49028.1	1	2330	MSTRG.49028	CCDC141
1331	chr17	+	27462440	27463885	MSTRG.27019.1	1	1446	MSTRG.27019	SORD
1332	chr2	-	46867771	46871482	MSTRG.33897.1	2	3344	MSTRG.33897	PALLD
1333	chr17	-	31638618	31645893	MSTRG.27197.3	5	2815	MSTRG.27197	KNSTRN
1334	chr18	+	57893839	57895735	MSTRG.30638.1	2	1746	MSTRG.30638	MXI1
1335	chr17	-	6566749	6567739	MSTRG.26379.1	2	959	MSTRG.26379	DENND4A
1336	chr18	+	49543473	49552223	MSTRG.30459.1	2	4792	MSTRG.30459	BTRC
1337	chr2	.	40900289	40900948	MSTRG.33750.1	1	660	MSTRG.33750	.
1338	chr3	.	71753993	71756194	MSTRG.40165.1	1	2202	MSTRG.40165	PLAG1
1339	chr10	.	12773410	12774705	MSTRG.7209.1	1	1296	MSTRG.7209	.
1340	chr1	+	95649913	95805630	MSTRG.4462.4	5	3828	MSTRG.4462	ENSOCUG00000033064
1341	chr16	.	78995828	78996304	MSTRG.26136.1	1	477	MSTRG.26136	.
1342	chr12	-	10968022	11030950	MSTRG.10198.4	2	312	MSTRG.10198	HFE
1343	chr14	+	35412728	35458874	MSTRG.18811.1	2	1038	MSTRG.18811	TFDP2
1344	chr19	.	41298532	41298763	MSTRG.32339.1	1	232	MSTRG.32339	.
1345	chr18	+	45485306	45487263	MSTRG.30324.1	1	1958	MSTRG.30324	ENSOCUG00000021497
1346	chr15	+	73891802	73900427	MSTRG.23228.1	1	8626	MSTRG.23228	.
1347	chr1	+	11701346	11702287	MSTRG.2516.1	1	942	MSTRG.2516	.
1348	chr13	.	111733582	111735795	MSTRG.16613.1	1	2214	MSTRG.16613	.
1349	chr15	+	24741605	24784076	MSTRG.22021.1	2	1322	MSTRG.22021	MAML3
1350	chr14	-	35513156	35516565	MSTRG.18816.2	2	2767	MSTRG.18816	TFDP2
1351	chr15	-	73874670	73877615	MSTRG.23225.1	2	2468	MSTRG.23225	.
1352	chr9	+	5643208	5654477	MSTRG.52878.3	2	2665	MSTRG.52878	ENSOCUG00000032365
1353	chr5	-	22538488	22586010	MSTRG.45591.1	3	1148	MSTRG.45591	ENSOCUG00000025164
1354	chr7	+	91080027	91084627	MSTRG.48194.1	2	4248	MSTRG.48194	ENSOCUG00000000144
1355	chr20	+	27104632	27170502	MSTRG.37690.1	3	65002	MSTRG.37690	NRXN3
1356	chr11	+	56486714	56494841	MSTRG.9133.2	2	8079	MSTRG.9133	PRLR
1357	chr8	-	51463183	51499014	MSTRG.51844.1	1	35832	MSTRG.51844	.
1358	chr3	.	71720436	71721394	MSTRG.40155.1	1	959	MSTRG.40155	PLAG1
1359	chr15	+	78743116	78746221	MSTRG.23407.1	1	3106	MSTRG.23407	SLC4A4
1360	chr12	-	92592260	92690623	MSTRG.12021.13	2	7273	MSTRG.12021	.
1361	chr14	-	30620505	30622002	MSTRG.18731.4	2	1019	MSTRG.18731	NCK1
1362	chr7	+	41626939	41636538	MSTRG.47377.12	3	3940	MSTRG.47377	SRPK2
1363	chr15	+	19003466	19010033	MSTRG.21856.2	2	1997	MSTRG.21856	MMAA
1364	chr18	-	43524759	43711521	MSTRG.30206.2	3	391	MSTRG.30206	ENSOCUG00000036598
1365	chr2	+	43317209	43319142	MSTRG.33829.1	1	1934	MSTRG.33829	BNIP3L
1366	chr8	+	34884056	34887028	MSTRG.51469.1	2	1314	MSTRG.51469	.
1367	chr4	-	85736611	85765800	MSTRG.44785.3	2	1928	MSTRG.44785	RBFOX2
1368	chr15	.	76489767	76491372	MSTRG.23317.1	1	1606	MSTRG.23317	RASSF6
1369	chr13	+	33455252	33604885	MSTRG.14563.2	5	4312	MSTRG.14563	APCS
1370	chr3	.	118044862	118055328	MSTRG.41196.1	1	10467	MSTRG.41196	.
1371	chr17	-	19892782	19945091	MSTRG.26844.1	2	11268	MSTRG.26844	FAM214A
1372	chr16	-	74569635	74570505	MSTRG.26056.1	1	871	MSTRG.26056	KCNT2
1373	chr12	.	144461147	144462789	MSTRG.13279.1	1	1643	MSTRG.13279	ENSOCUG00000016038
1374	chr9	.	19249914	19251354	MSTRG.53419.1	1	1441	MSTRG.53419	.
1375	chr8	+	21669490	21682689	MSTRG.51037.1	2	12828	MSTRG.51037	PIK3C2G
1376	chr8	-	95536962	95539019	MSTRG.52371.1	1	2058	MSTRG.52371	GPC6
1377	chr8	-	13369554	13407731	MSTRG.50711.1	2	1600	MSTRG.50711	ITPR2
1378	chr16	.	2509566	2513929	MSTRG.23919.1	1	4364	MSTRG.23919	.
1379	chr4	+	2029312	2029683	MSTRG.42227.1	1	372	MSTRG.42227	LBP
1380	chr17	+	60074533	60086953	MSTRG.28186.1	2	6301	MSTRG.28186	.
1381	chr12	-	134706462	134709453	MSTRG.13039.1	1	2992	MSTRG.13039	PLAGL1
1382	chr14	.	50181675	50183630	MSTRG.19146.1	1	1956	MSTRG.19146	.
1383	chr13	+	33423397	33453104	MSTRG.14561.2	2	12631	MSTRG.14561	.
1384	chr18	+	49462156	49501113	MSTRG.30453.1	2	2325	MSTRG.30453	BTRC
1385	chr17	+	69163983	69165935	MSTRG.28236.1	1	1953	MSTRG.28236	.
1386	chr4	+	2004275	2009354	MSTRG.42226.1	1	5080	MSTRG.42226	LBP
1387	chr9	-	101909649	101926004	MSTRG.55131.2	3	3689	MSTRG.55131	.
1388	chr20	-	12112410	12172264	MSTRG.37338.1	2	3957	MSTRG.37338	ZBTB25
1389	chr14	-	45929286	45936216	MSTRG.19058.1	2	899	MSTRG.19058	.
1390	chr12	+	98864881	98869902	MSTRG.12261.2	2	3046	MSTRG.12261	SLC16A10
1391	chr10	.	41040763	41042334	MSTRG.8096.1	1	1572	MSTRG.8096	ENSOCUG00000037654
1392	chr13	-	40194022	40196083	MSTRG.14808.3	3	1158	MSTRG.14808	ENSOCUG00000005198
1393	chr15	+	19004621	19010133	MSTRG.21856.3	2	942	MSTRG.21856	MMAA
1394	chr4	-	8107685	8127427	MSTRG.42508.1	2	4304	MSTRG.42508	RBCK1
1395	chr2	+	140511877	140515228	MSTRG.36071.2	1	3352	MSTRG.36071	PRKCE
1396	chr16	-	42679142	42707012	MSTRG.24864.1	3	4720	MSTRG.24864	ARL5B
1397	chr3	+	80680210	80695378	MSTRG.40345.1	2	15023	MSTRG.40345	CYP7B1
1398	chr14	.	30032718	30034409	MSTRG.18711.1	1	1692	MSTRG.18711	.
1399	chr18	+	13156380	13167585	MSTRG.29166.1	1	11206	MSTRG.29166	ADK
1400	chr3	.	81716894	81718606	MSTRG.40357.1	1	1713	MSTRG.40357	PDE7A
1401	chr17	+	68681215	68686363	MSTRG.28230.1	1	5149	MSTRG.28230	.
1402	chr3	.	53848539	53852486	MSTRG.39627.1	1	3948	MSTRG.39627	.
1403	X	-	50814046	50818214	MSTRG.1066.1	2	1917	MSTRG.1066	NHSL2
1404	chr9	+	7946908	7949376	MSTRG.52959.1	2	2108	MSTRG.52959	EFCC1
1405	chr18	-	57864447	57885967	MSTRG.30636.1	2	7031	MSTRG.30636	MXI1
1406	chr3	.	71738680	71739552	MSTRG.40162.1	1	873	MSTRG.40162	PLAG1
1407	chr3	+	28401156	28425283	MSTRG.39208.2	4	1118	MSTRG.39208	.
1408	chr9	.	58482100	58482975	MSTRG.54246.1	1	876	MSTRG.54246	DLGAP1
1409	chr12	.	144588367	144592486	MSTRG.13301.1	1	4120	MSTRG.13301	.
1410	chr7	-	90763597	90796510	MSTRG.48153.1	7	8440	MSTRG.48153	ARL5A
1411	chr12	.	68251182	68252198	MSTRG.11641.1	1	1017	MSTRG.11641	.
1412	chr4	-	7559243	7565936	MSTRG.42481.1	2	3789	MSTRG.42481	BCL2L1
1413	chr21	-	11270268	11308727	MSTRG.38147.1	3	13117	MSTRG.38147	MED13L
1414	chr18	-	15391484	15391918	MSTRG.29259.1	1	435	MSTRG.29259	CHST3
1415	chr3	.	61816298	61816602	MSTRG.39791.1	1	305	MSTRG.39791	.
1416	chr8	-	36871349	36878939	MSTRG.51566.1	2	6582	MSTRG.51566	WNK1
1417	chr8	-	79223251	79257043	MSTRG.52211.4	2	7027	MSTRG.52211	.
1418	chr18	-	12808492	12813534	MSTRG.29152.1	2	1558	MSTRG.29152	ADK
1419	chr12	-	20245485	20245825	MSTRG.10388.1	1	341	MSTRG.10388	ENSOCUG00000011016
1420	chr8	-	16544250	16551769	MSTRG.50878.1	1	7520	MSTRG.50878	SOX5
1421	chr14	+	20042365	20047319	MSTRG.18543.1	2	4570	MSTRG.18543	GLB1
1422	chr14	.	22771491	22771992	MSTRG.18580.1	1	502	MSTRG.18580	.
1423	chr7	-	81152669	81154912	MSTRG.47994.1	2	1414	MSTRG.47994	.
1424	chr7	+	9582152	9607487	MSTRG.46687.1	1	25336	MSTRG.46687	.
1425	chr18	.	3678735	3679821	MSTRG.28886.1	1	1087	MSTRG.28886	.
1426	chr3	.	131217925	131219243	MSTRG.41636.1	1	1319	MSTRG.41636	TRPS1
1427	chr12	-	50346063	50356236	MSTRG.11356.1	2	9645	MSTRG.11356	.
1428	chr1	.	75251814	75255411	MSTRG.3986.1	1	3598	MSTRG.3986	.
1429	chr9	-	22535589	22556876	MSTRG.53508.1	2	20934	MSTRG.53508	ERC2
1430	chr1	.	127626078	127626415	MSTRG.5169.1	1	338	MSTRG.5169	TYR
1431	chr1	+	97013811	97023451	MSTRG.4512.1	2	396	MSTRG.4512	.
1432	chr3	.	145152374	145153234	MSTRG.41975.1	1	861	MSTRG.41975	ENSOCUG00000038806
1433	chr3	+	125142083	125144119	MSTRG.41577.1	1	2037	MSTRG.41577	SYBU
1434	chr1	-	154567059	154576389	MSTRG.5993.1	1	9331	MSTRG.5993	TEAD1
1435	chr18	+	33859522	33860125	MSTRG.29772.1	1	604	MSTRG.29772	PRKG1
1436	chr8	-	95634866	95638854	MSTRG.52374.1	2	2279	MSTRG.52374	GPC6
1437	chr1	-	175250276	175254908	MSTRG.6383.1	1	4633	MSTRG.6383	.
1438	chr2	.	98848219	98848858	MSTRG.35149.1	1	640	MSTRG.35149	ENSOCUG00000031913
1439	X	+	58435214	58444376	MSTRG.1311.1	2	2967	MSTRG.1311	TMEM164
1440	chr17	+	29882412	29894437	MSTRG.27110.1	2	4577	MSTRG.27110	ENSOCUG00000011176
1441	chr4	-	68113975	68221771	MSTRG.44182.5	3	4280	MSTRG.44182	.
1442	chr14	.	36374589	36376424	MSTRG.18836.1	1	1836	MSTRG.18836	.
1443	chr3	-	75800162	75808158	MSTRG.40238.2	2	6161	MSTRG.40238	.
1444	chr4	-	48336399	48359389	MSTRG.43745.3	2	1057	MSTRG.43745	ENSOCUG00000011552
1445	chr14	+	80449727	80453888	MSTRG.19744.1	2	488	MSTRG.19744	ENSOCUG00000014627
1446	chr13	-	46632137	46649013	MSTRG.15115.1	2	240	MSTRG.15115	ENSOCUG00000002935
1447	chr14	-	51530622	51557464	MSTRG.19177.2	12	14953	MSTRG.19177	CCNL1
1448	chr7	.	105599422	105599780	MSTRG.48477.1	1	359	MSTRG.48477	.
1449	chr1	+	190641347	190643497	MSTRG.6706.1	2	1516	MSTRG.6706	UBE2L6
1450	chr2	-	154742854	154744003	MSTRG.36537.1	1	1150	MSTRG.36537	XDH
1451	chr9	+	1523776	1535571	MSTRG.52678.1	4	2430	MSTRG.52678	ENSOCUG00000034583
1452	chr10	.	47818276	47819776	MSTRG.8254.1	1	1501	MSTRG.8254	.
1453	chr2	-	61803825	61806130	MSTRG.34295.2	1	2306	MSTRG.34295	.
1454	chr17	-	13630162	13634140	MSTRG.26698.1	2	3631	MSTRG.26698	ADAM10
1455	chr17	+	19971772	20003797	MSTRG.26847.1	2	1272	MSTRG.26847	FAM214A
1456	chr14	+	78944690	78958146	MSTRG.19688.4	2	1230	MSTRG.19688	HRG
1457	chr21	-	8757172	8792591	MSTRG.38103.1	2	1055	MSTRG.38103	OAS2
1458	chr20	+	5182350	5285643	MSTRG.37166.1	2	11793	MSTRG.37166	GPHN
1459	chr3	.	71733569	71735550	MSTRG.40160.1	1	1982	MSTRG.40160	PLAG1
1460	chr16	.	72396590	72398227	MSTRG.25980.1	1	1638	MSTRG.25980	.
1461	chr15	-	76492802	76496415	MSTRG.23319.1	1	3614	MSTRG.23319	RASSF6
1462	chr17	-	6619776	6631457	MSTRG.26381.1	2	1250	MSTRG.26381	DENND4A
1463	chr12	.	144413420	144415263	MSTRG.13274.1	1	1844	MSTRG.13274	ENSOCUG00000016038
1464	chr10	.	7859435	7860472	MSTRG.7039.1	1	1038	MSTRG.7039	.
1465	chr1	.	175281001	175282362	MSTRG.6388.1	1	1362	MSTRG.6388	.
1466	chr3	+	17366624	17367515	MSTRG.38838.1	1	892	MSTRG.38838	.
1467	chr12	.	144595982	144599599	MSTRG.13303.1	1	3618	MSTRG.13303	.
1468	chr13	-	27215672	27216519	MSTRG.14399.1	1	848	MSTRG.14399	ENSOCUG00000010380
1469	chr1	.	104048708	104048949	MSTRG.4675.1	1	242	MSTRG.4675	.
1470	chr17	-	19980532	19983093	MSTRG.26850.1	2	1252	MSTRG.26850	FAM214A
1471	chr14	-	82236071	82242034	MSTRG.19813.2	2	4543	MSTRG.19813	.
1472	chr18	+	11934146	11941765	MSTRG.29138.11	2	7600	MSTRG.29138	LRMDA
1473	chr13	+	52995599	53022129	MSTRG.15296.2	5	1705	MSTRG.15296	DRAM2
1474	chr13	+	75327225	75340993	MSTRG.15884.1	2	4592	MSTRG.15884	ENSOCUG00000003764
1475	chr19	.	41622563	41624435	MSTRG.32366.1	1	1873	MSTRG.32366	TNS4
1476	chr2	-	170130636	170142549	MSTRG.36862.8	2	4307	MSTRG.36862	TDRD15
1477	chr17	+	73559059	73567777	MSTRG.28420.1	2	7078	MSTRG.28420	ENSOCUG00000003060
1478	chr12	.	114572436	114573294	MSTRG.12528.1	1	859	MSTRG.12528	TPD52L1
1479	chr9	+	16012692	16018644	MSTRG.53223.1	2	1473	MSTRG.53223	ENSOCUG00000012350
1480	chr14	+	10820712	10847847	MSTRG.18263.1	1	27136	MSTRG.18263	THRB
1481	chr16	+	19416830	19422536	MSTRG.24261.1	2	5602	MSTRG.24261	FAM107B
1482	chr1	.	159903238	159903680	MSTRG.6100.1	1	443	MSTRG.6100	NELL1
1483	chr9	+	32846551	32902600	MSTRG.53859.2	2	18902	MSTRG.53859	MAGI1
1484	chr17	.	30028612	30029096	MSTRG.27117.1	1	485	MSTRG.27117	PLA2G4F
1485	chr17	+	13647930	13668474	MSTRG.26699.1	2	5267	MSTRG.26699	ADAM10
1486	chr7	-	160027201	160075129	MSTRG.50107.1	3	1872	MSTRG.50107	.
1487	chr17	.	39021582	39022077	MSTRG.27341.1	1	496	MSTRG.27341	RYR3
1488	chr10	-	26391721	26406061	MSTRG.7659.3	3	3998	MSTRG.7659	ENSOCUG00000034476
1489	chr12	-	147871529	147873494	MSTRG.13420.1	1	1966	MSTRG.13420	ZDHHC14
1490	chr15	-	39301064	39359780	MSTRG.22330.1	3	10244	MSTRG.22330	ELOVL6
1491	chr7	-	157986571	158077129	MSTRG.50063.1	3	2052	MSTRG.50063	ENSOCUG00000035553
1492	chr8	+	21587517	21588419	MSTRG.51034.1	1	903	MSTRG.51034	PIK3C2G
1493	chr12	-	92648941	92690523	MSTRG.12021.24	4	663	MSTRG.12021	.
1494	chr16	+	22748366	22748934	MSTRG.24335.1	1	569	MSTRG.24335	.
1495	chr8	.	81070951	81071634	MSTRG.52182.1	1	684	MSTRG.52182	.
1496	chr16	+	72384657	72388749	MSTRG.25975.1	1	4093	MSTRG.25975	.
1497	chr13	+	8672274	8680170	MSTRG.13998.1	2	2905	MSTRG.13998	.
1498	chr1	.	144284936	144286009	MSTRG.5670.1	1	1074	MSTRG.5670	.
1499	chr14	.	38070345	38073065	MSTRG.18901.1	1	2721	MSTRG.18901	.
1500	chr1	+	97043954	97055642	MSTRG.4512.8	6	6224	MSTRG.4512	GRIK4
1501	chr9	.	98903668	98905357	MSTRG.55027.1	1	1690	MSTRG.55027	.
1502	chr13	-	8675897	8677598	MSTRG.13999.1	1	1702	MSTRG.13999	.
1503	chr14	+	43033596	43035450	MSTRG.18978.1	1	1855	MSTRG.18978	CP
1504	chr14	+	43710967	43795355	MSTRG.19011.1	2	602	MSTRG.19011	RNF13
1505	chr12	.	144593306	144595435	MSTRG.13302.1	1	2130	MSTRG.13302	.
1506	chr1	+	95908846	95926511	MSTRG.4467.9	3	16249	MSTRG.4467	.
1507	chr1	.	182510454	182510769	MSTRG.6473.1	1	316	MSTRG.6473	.
1508	chr1	-	130662073	130701512	MSTRG.5237.4	3	15666	MSTRG.5237	PICALM
1509	chr10	+	23597788	23613175	MSTRG.7638.1	3	4052	MSTRG.7638	ENSOCUG00000016583
1510	chr7	.	75499519	75500909	MSTRG.47924.1	1	1391	MSTRG.47924	.
1511	chr3	.	131192241	131194725	MSTRG.41628.1	1	2485	MSTRG.41628	TRPS1
1512	chr5	-	22470276	22592270	MSTRG.45588.1	2	219	MSTRG.45588	ENSOCUG00000025164
1513	chr12	+	114641710	114645638	MSTRG.12537.1	1	3929	MSTRG.12537	HDDC2
1514	chr8	-	95552384	95566490	MSTRG.52373.1	2	11549	MSTRG.52373	GPC6
1515	chr1	+	75687989	75697179	MSTRG.4002.1	3	978	MSTRG.4002	CTSV
1516	chr17	.	40815847	40816350	MSTRG.27376.1	1	504	MSTRG.27376	.
1517	chr1	+	59465522	59469447	MSTRG.3641.1	1	3926	MSTRG.3641	ALDH1A1
1518	chr4	-	37463276	37468621	MSTRG.43276.6	4	741	MSTRG.43276	ENSOCUG00000008933
1519	chr2	+	63096801	63204285	MSTRG.34369.1	3	4054	MSTRG.34369	SORBS2
1520	X	+	108284825	108289123	MSTRG.2173.1	1	4299	MSTRG.2173	GPC3
1521	chr2	-	89211664	89214831	MSTRG.34833.2	2	2267	MSTRG.34833	.
1522	chr8	-	21630889	21645105	MSTRG.51035.1	2	2788	MSTRG.51035	PIK3C2G
1523	chr15	.	78977622	78981267	MSTRG.23412.1	1	3646	MSTRG.23412	.
1524	chr1	-	58817939	58833068	MSTRG.3623.5	3	9090	MSTRG.3623	ZFAND5
1525	chr1	.	91984303	91986807	MSTRG.4317.1	1	2505	MSTRG.4317	PKNOX2
1526	chr8	-	34742835	34937932	MSTRG.51459.1	2	1275	MSTRG.51459	ENSOCUG00000036451
1527	chr14	+	90233670	90235412	MSTRG.19977.1	2	1693	MSTRG.19977	ATP13A3
1528	chr9	-	63289061	63308216	MSTRG.54356.1	3	1215	MSTRG.54356	.
1529	chr8	-	34731930	34926446	MSTRG.51458.1	2	796	MSTRG.51458	ENSOCUG00000036451
1530	chr4	.	83570259	83571150	MSTRG.44650.1	1	892	MSTRG.44650	ENSOCUG00000005141
1531	chr10	+	23203715	23304034	MSTRG.7630.1	2	1064	MSTRG.7630	ENSOCUG00000016583
1532	X	+	108256494	108258209	MSTRG.2171.1	1	1716	MSTRG.2171	GPC3
1533	X	+	58120554	58129828	MSTRG.1309.1	1	9275	MSTRG.1309	ACSL4
1534	chr2	-	13241259	13254640	MSTRG.33232.1	1	13382	MSTRG.33232	GBA3
1535	chr12	+	32074187	32158662	MSTRG.10939.1	3	1460	MSTRG.10939	UBR2
1536	chr9	.	16008044	16008764	MSTRG.53221.1	1	721	MSTRG.53221	.
1537	chr13	-	129829818	129924813	MSTRG.17324.1	2	11781	MSTRG.17324	HNRNPR
1538	chr13	-	47248547	47253999	MSTRG.15132.1	2	2318	MSTRG.15132	.
1539	chr11	.	40318485	40319075	MSTRG.8849.1	1	591	MSTRG.8849	FBXL7
1540	chr3	.	73893781	73895336	MSTRG.40215.1	1	1556	MSTRG.40215	.
1541	chr8	.	34605021	34606933	MSTRG.51399.1	1	1913	MSTRG.51399	.
1542	chr13	-	52929549	52938396	MSTRG.15292.1	2	7325	MSTRG.15292	.
1543	chr13	+	132807586	132812822	MSTRG.17407.1	3	1860	MSTRG.17407	.
1544	chr14	+	54842947	54843443	MSTRG.19248.1	1	497	MSTRG.19248	.
1545	chr18	-	44566588	44570416	MSTRG.30231.1	1	3829	MSTRG.30231	ENTPD1
1546	chr9	-	14003329	14007468	MSTRG.53140.1	1	4140	MSTRG.53140	ENSOCUG00000000937
1547	chr8	-	21423659	21442787	MSTRG.51027.1	2	3943	MSTRG.51027	PIK3C2G
1548	chr21	+	11266514	11364291	MSTRG.38146.1	2	6760	MSTRG.38146	MED13L
1549	chr8	-	16249214	16250321	MSTRG.50870.1	1	1108	MSTRG.50870	SOX5
1550	chr12	-	145453452	145456086	MSTRG.13362.1	2	2537	MSTRG.13362	ENSOCUG00000012137
1551	chr8	+	21432242	21434282	MSTRG.51028.1	1	2041	MSTRG.51028	PIK3C2G
1552	chr8	-	36896540	36943683	MSTRG.51567.1	3	12749	MSTRG.51567	WNK1
1553	chr13	-	79553118	79555276	MSTRG.15971.1	1	2159	MSTRG.15971	.
1554	chr17	+	59963395	59972679	MSTRG.28180.1	1	9285	MSTRG.28180	ENSOCUG00000035710
1555	chr12	.	14918948	14919749	MSTRG.10306.1	1	802	MSTRG.10306	.
1556	chr1	-	75207436	75208689	MSTRG.3966.1	2	1173	MSTRG.3966	ENSOCUG00000008540
1557	chr13	.	137351016	137351667	MSTRG.17594.1	1	652	MSTRG.17594	.
1558	chr13	+	64118926	64123724	MSTRG.15538.1	2	3252	MSTRG.15538	.
1559	chr1	+	146235810	146246905	MSTRG.5697.3	3	2313	MSTRG.5697	ENSOCUG00000037640
1560	chr13	.	141626192	141627932	MSTRG.17850.1	1	1741	MSTRG.17850	.
1561	chr20	-	12086870	12089977	MSTRG.37336.1	1	3108	MSTRG.37336	MTHFD1
1562	chr15	+	9847308	9850276	MSTRG.21644.1	2	2216	MSTRG.21644	TMEM131L
1563	chr16	-	2497337	2498459	MSTRG.23917.1	1	1123	MSTRG.23917	ENSOCUG00000005845
1564	chr8	+	23032824	23035815	MSTRG.50999.1	1	2992	MSTRG.50999	.
1565	chr4	.	52111291	52111889	MSTRG.43835.1	1	599	MSTRG.43835	.
1566	chr1	.	107039390	107040437	MSTRG.4784.1	1	1048	MSTRG.4784	.
1567	chr8	-	16266393	16271156	MSTRG.50871.1	2	4375	MSTRG.50871	SOX5
1568	chr12	.	144569872	144580787	MSTRG.13298.1	1	10916	MSTRG.13298	.
1569	chr2	+	112357141	112368258	MSTRG.35394.1	4	632	MSTRG.35394	ENSOCUG00000016658
1570	chr3	.	20074963	20076598	MSTRG.38886.1	1	1636	MSTRG.38886	KLHL3
1571	chr17	+	56854548	56859472	MSTRG.27949.1	1	4925	MSTRG.27949	SLC25A21
1572	chr15	.	18997979	19001243	MSTRG.21857.1	1	3265	MSTRG.21857	MMAA
1573	chr12	.	154602224	154602894	MSTRG.13649.1	1	671	MSTRG.13649	PDE10A
1574	chr8	-	96078266	96080692	MSTRG.52378.1	2	2073	MSTRG.52378	GPC6
1575	chr15	-	66830961	66838258	MSTRG.23077.1	1	7298	MSTRG.23077	AFF1
1576	chr7	-	9485336	9638872	MSTRG.46680.1	4	12017	MSTRG.46680	ENSOCUG00000034692
1577	chr20	-	12094313	12104441	MSTRG.37332.2	2	9745	MSTRG.37332	MTHFD1
1578	chr18	+	11763973	11915718	MSTRG.29138.1	4	18883	MSTRG.29138	LRMDA
1579	chr16	+	20657697	20679561	MSTRG.24316.2	2	1102	MSTRG.24316	ENSOCUG00000011370
1580	chr1	+	56656520	56672936	MSTRG.3580.1	2	1849	MSTRG.3580	KLF9
1581	chr18	-	47784761	47788185	MSTRG.30396.1	2	2286	MSTRG.30396	ABCC2
1582	chr3	.	131202450	131204034	MSTRG.41631.1	1	1585	MSTRG.41631	TRPS1
1583	chr17	+	21728132	21733067	MSTRG.26899.1	2	2497	MSTRG.26899	SPPL2A
1584	chr2	-	149105058	149106622	MSTRG.36411.1	1	1565	MSTRG.36411	ENSOCUG00000029893
1585	chr18	+	12085769	12088821	MSTRG.29143.1	1	3053	MSTRG.29143	LRMDA
1586	chr12	-	58010508	58012439	MSTRG.11423.1	1	1932	MSTRG.11423	.
1587	chr8	+	95474924	95481292	MSTRG.52370.1	2	5740	MSTRG.52370	GPC6
1588	chr14	+	94347268	94353700	MSTRG.20180.1	2	6410	MSTRG.20180	KALRN
1589	chr12	+	92518173	92521317	MSTRG.12025.1	1	3145	MSTRG.12025	ENSOCUG00000034694
1590	chr8	+	95954129	96008919	MSTRG.52377.1	2	12009	MSTRG.52377	GPC6
1591	chr20	-	5547899	5632634	MSTRG.37187.1	3	18730	MSTRG.37187	GPHN
1592	chr1	+	96935858	96936951	MSTRG.4509.1	1	1094	MSTRG.4509	TBCEL
1593	chr21	.	13966191	13967033	MSTRG.38216.1	1	843	MSTRG.38216	SUDS3
1594	chr15	-	9792940	9793860	MSTRG.21642.1	1	921	MSTRG.21642	TMEM131L
1595	chr18	-	12815940	12826214	MSTRG.29153.1	2	10102	MSTRG.29153	ADK
1596	X	+	108259504	108266292	MSTRG.2172.1	1	6789	MSTRG.2172	GPC3
1597	chr3	.	131231575	131232625	MSTRG.41641.1	1	1051	MSTRG.41641	TRPS1
1598	chr1	+	52385091	52388023	MSTRG.3493.1	2	1105	MSTRG.3493	SMARCA2
1599	chr2	.	92935825	92936331	MSTRG.34927.1	1	507	MSTRG.34927	.
1600	X	+	78775215	78778613	MSTRG.1717.1	2	1912	MSTRG.1717	.
1601	chr4	-	14224721	14254013	MSTRG.42735.1	2	20705	MSTRG.42735	.
1602	chr16	.	7311043	7312340	MSTRG.24085.1	1	1298	MSTRG.24085	MPP7
1603	chr10	+	23783995	23787607	MSTRG.7642.1	2	3590	MSTRG.7642	SUGCT
1604	chr13	+	136614402	136615121	MSTRG.17561.1	1	720	MSTRG.17561	.
1605	chr8	-	34652183	34897666	MSTRG.51451.2	4	7377	MSTRG.51451	ENSOCUG00000036451
1606	chr7	.	90897694	90903647	MSTRG.48177.1	1	5954	MSTRG.48177	ENSOCUG00000000144
1607	chr14	-	10741457	10747450	MSTRG.18258.1	2	5421	MSTRG.18258	THRB
1608	chr12	+	20684722	20687207	MSTRG.10429.1	3	2079	MSTRG.10429	ENSOCUG00000034497
1609	X	+	108244579	108256008	MSTRG.2170.1	1	11430	MSTRG.2170	GPC3
1610	chr17	-	13711988	13714155	MSTRG.26702.1	1	2168	MSTRG.26702	ADAM10
1611	X	.	43352722	43353189	MSTRG.867.1	1	468	MSTRG.867	.
1612	chr4	+	74358442	74362879	MSTRG.44399.1	2	3105	MSTRG.44399	NR2C1
1613	chr13	.	41490422	41491341	MSTRG.14901.1	1	920	MSTRG.14901	.
1614	chr14	+	138588064	138594021	MSTRG.20956.1	2	2071	MSTRG.20956	ROBO1
1615	chr5	+	22454719	22552283	MSTRG.45585.1	2	336	MSTRG.45585	ENSOCUG00000017453
1616	chr8	+	111175611	111183903	MSTRG.52601.1	1	8293	MSTRG.52601	.
1617	chr4	+	10651291	10657160	MSTRG.42604.2	2	3822	MSTRG.42604	.
1618	chr12	.	114632973	114634723	MSTRG.12536.1	1	1751	MSTRG.12536	TPD52L1
1619	chr8	-	100836706	100840019	MSTRG.52462.1	1	3314	MSTRG.52462	.
1620	chr8	+	36944667	36951684	MSTRG.51570.1	1	7018	MSTRG.51570	WNK1
1621	chr7	.	64730116	64738258	MSTRG.47717.1	1	8143	MSTRG.47717	.
1622	chr1	+	49123388	49176115	MSTRG.3399.1	2	3845	MSTRG.3399	JAK2
1623	chr15	.	81163462	81164148	MSTRG.23586.1	1	687	MSTRG.23586	.
1624	chr14	.	103196688	103197684	MSTRG.20396.1	1	997	MSTRG.20396	.
1625	chr13	+	33465392	33506048	MSTRG.14563.5	3	1782	MSTRG.14563	.
1626	chr8	+	21714234	21717194	MSTRG.51038.1	1	2961	MSTRG.51038	PIK3C2G
1627	chr13	-	141680787	141682695	MSTRG.17857.1	1	1909	MSTRG.17857	.
1628	chr16	.	81019449	81020149	MSTRG.26165.1	1	701	MSTRG.26165	.
1629	chr18	+	13027474	13289999	MSTRG.29161.5	2	3737	MSTRG.29161	ADK
1630	chr1	-	132356087	132358948	MSTRG.5312.1	2	1640	MSTRG.5312	DLG2
1631	chr9	+	25199616	25212231	MSTRG.53591.7	4	1402	MSTRG.53591	PXK
1632	chr7	.	24966546	24966902	MSTRG.47062.1	1	357	MSTRG.47062	.
1633	chr6	.	9936954	9947385	MSTRG.46109.1	1	10432	MSTRG.46109	.
1634	chr1	-	95643950	95702108	MSTRG.4461.1	2	51004	MSTRG.4461	ENSOCUG00000033064
1635	chr9	.	85039957	85040245	MSTRG.54745.1	1	289	MSTRG.54745	.
1636	chr12	+	27742823	27780554	MSTRG.10758.1	2	3525	MSTRG.10758	ZFAND3
1637	chr16	+	81160981	81165972	MSTRG.26175.1	2	1261	MSTRG.26175	.
1638	chr4	-	68072302	68073690	MSTRG.44183.1	2	1363	MSTRG.44183	.
1639	chr3	.	77244918	77246440	MSTRG.40280.1	1	1523	MSTRG.40280	.
1640	chr8	-	99103343	99108577	MSTRG.52408.1	2	3172	MSTRG.52408	.
1641	chr7	+	160758156	160758819	MSTRG.50139.1	1	664	MSTRG.50139	OBSL1
1642	chr8	-	50494827	50516772	MSTRG.51811.2	2	18485	MSTRG.51811	.
1643	chr8	+	99017964	99096949	MSTRG.52402.1	2	2442	MSTRG.52402	ENSOCUG00000035927
1644	chr7	-	153738031	153787139	MSTRG.49980.1	2	630	MSTRG.49980	.
1645	chr18	-	42807162	43071629	MSTRG.30307.12	3	2894	MSTRG.30307	ENSOCUG00000021501
1646	chr3	.	118280482	118281846	MSTRG.41160.1	1	1365	MSTRG.41160	.
1647	chr14	.	54846355	54848065	MSTRG.19251.1	1	1711	MSTRG.19251	.
1648	chr18	-	37301491	37310741	MSTRG.30053.3	2	1713	MSTRG.30053	SLC16A12
1649	chr14	.	36379707	36380396	MSTRG.18838.1	1	690	MSTRG.18838	.
1650	chr11	.	75768847	75769359	MSTRG.9503.1	1	513	MSTRG.9503	PDE4D
1651	chr10	-	19776654	19778040	MSTRG.7482.1	1	1387	MSTRG.7482	EEPD1
1652	chr8	+	23453258	23455753	MSTRG.51044.1	1	2496	MSTRG.51044	.
1653	chr18	+	11705905	11724089	MSTRG.29136.1	1	18185	MSTRG.29136	LRMDA
1654	chr15	.	54317871	54318669	MSTRG.22737.1	1	799	MSTRG.22737	.
1655	chr1	.	33658785	33659581	MSTRG.3027.1	1	797	MSTRG.3027	.
1656	chr16	+	71322549	71386483	MSTRG.25957.11	5	3152	MSTRG.25957	ENSOCUG00000034916
1657	chr17	+	30762387	30763748	MSTRG.27149.1	1	1362	MSTRG.27149	ENSOCUG00000003277
1658	chr12	-	92561544	92605110	MSTRG.12021.11	4	20287	MSTRG.12021	ENSOCUG00000034694
1659	chr14	.	15732875	15733545	MSTRG.18441.1	1	671	MSTRG.18441	.
1660	chr8	+	53706703	53718923	MSTRG.51888.1	2	1843	MSTRG.51888	NAA16
1661	chr18	+	11340129	11341018	MSTRG.29126.1	1	890	MSTRG.29126	LRMDA
1662	chr11	+	1907711	1910928	MSTRG.8313.1	2	2865	MSTRG.8313	ENSOCUG00000005365
1663	chr20	+	5661337	5666192	MSTRG.37193.1	1	4856	MSTRG.37193	GPHN
1664	chr14	-	111919983	111926174	MSTRG.20604.1	2	5070	MSTRG.20604	ENSOCUG00000003966
1665	chr1	.	19998061	19999745	MSTRG.2812.1	1	1685	MSTRG.2812	.
1666	chr1	.	42430010	42430358	MSTRG.3294.1	1	349	MSTRG.3294	.
1667	chr1	.	175282999	175283880	MSTRG.6389.1	1	882	MSTRG.6389	.
1668	chr7	-	157612112	157612403	MSTRG.50056.1	1	292	MSTRG.50056	XRCC5
1669	chr5	+	22386512	22422928	MSTRG.45577.4	2	782	MSTRG.45577	ENSOCUG00000012804
1670	chr12	-	32246133	32247598	MSTRG.10951.1	2	1327	MSTRG.10951	UBR2
1671	chr1	.	107349159	107349764	MSTRG.4791.1	1	606	MSTRG.4791	.
1672	chr3	-	5115649	5119440	MSTRG.38422.1	2	3748	MSTRG.38422	.
1673	chr17	-	23248011	23248506	MSTRG.26941.1	1	496	MSTRG.26941	GALK2
1674	chr8	.	14981906	14983247	MSTRG.50810.1	1	1342	MSTRG.50810	ENSOCUG00000015956
1675	chr4	+	18320768	18323333	MSTRG.42856.1	1	2566	MSTRG.42856	.
1676	chr19	-	37489659	37497875	MSTRG.32160.1	3	1395	MSTRG.32160	SGCA
1677	chr4	+	60234600	60280060	MSTRG.44054.1	2	2406	MSTRG.44054	.
1678	chr8	+	20562926	20583296	MSTRG.50942.6	2	18514	MSTRG.50942	PLEKHA5
1679	chr17	+	22369913	22372807	MSTRG.26926.1	2	2502	MSTRG.26926	ATP8B4
1680	chr10	+	45722305	45727266	MSTRG.8238.1	2	4916	MSTRG.8238	EGFR
1681	chr3	.	77240685	77242896	MSTRG.40278.1	1	2212	MSTRG.40278	.
1682	chr7	+	104051161	104086770	MSTRG.48466.1	3	12534	MSTRG.48466	COBLL1
1683	chr5	-	35876442	35890189	MSTRG.45848.5	2	13506	MSTRG.45848	CMIP
1684	chr9	.	97885791	97887094	MSTRG.55005.1	1	1304	MSTRG.55005	.
1685	chr1	.	91967920	91970597	MSTRG.4311.1	1	2678	MSTRG.4311	PKNOX2
1686	chr7	+	14586206	14675668	MSTRG.46862.1	3	3609	MSTRG.46862	ZC3HC1
1687	chr17	-	56646757	56689509	MSTRG.27940.2	2	8325	MSTRG.27940	SLC25A21
1688	chr4	-	48338379	48380451	MSTRG.43758.1	2	574	MSTRG.43758	ENSOCUG00000011552
1689	chr1	+	95829159	95839512	MSTRG.4467.3	2	9943	MSTRG.4467	.
1690	chr7	+	108652010	108676918	MSTRG.48693.1	2	1363	MSTRG.48693	G6PC2
1691	chr17	-	56826046	56951614	MSTRG.27946.2	3	5715	MSTRG.27946	SLC25A21
1692	chr10	-	33827336	33828657	MSTRG.7826.1	1	1322	MSTRG.7826	PON1
1693	chr12	.	114551115	114555874	MSTRG.12523.1	1	4760	MSTRG.12523	TPD52L1
1694	chr13	.	93556138	93556734	MSTRG.16239.1	1	597	MSTRG.16239	.
1695	chr4	-	68032671	68138330	MSTRG.44182.1	4	7058	MSTRG.44182	ENSOCUG00000037743
1696	chr13	+	136640217	136652040	MSTRG.17563.2	2	2113	MSTRG.17563	.
1697	chr17	.	51628979	51630296	MSTRG.27717.1	1	1318	MSTRG.27717	.
1698	chr3	+	146078315	146079964	MSTRG.42012.1	1	1650	MSTRG.42012	ASAP1
1699	chr14	+	38026696	38066106	MSTRG.18897.2	1	39411	MSTRG.18897	ENSOCUG00000032993
1700	chr3	+	146026875	146052110	MSTRG.42010.1	2	21037	MSTRG.42010	ASAP1
1701	X	-	110724505	110726542	MSTRG.2234.1	1	2038	MSTRG.2234	FHL1
1702	chr1	+	147707471	147763685	MSTRG.5763.1	2	688	MSTRG.5763	ENSOCUG00000037993
1703	chr1	+	132409459	132477060	MSTRG.5313.1	2	719	MSTRG.5313	DLG2
1704	chr11	.	60120608	60121324	MSTRG.9221.1	1	717	MSTRG.9221	.
1705	chr15	-	48332597	48333484	MSTRG.22612.1	1	888	MSTRG.22612	.
1706	chr14	-	9030904	9116852	MSTRG.18199.1	2	4852	MSTRG.18199	.
1707	chr1	+	75456585	75462215	MSTRG.3996.1	2	1175	MSTRG.3996	CDC14B
1708	X	+	108076892	108102435	MSTRG.2165.1	2	4769	MSTRG.2165	GPC3
1709	chr14	.	163260633	163263134	MSTRG.21389.1	1	2502	MSTRG.21389	ENSOCUG00000028055
1710	chr19	-	28940781	28976066	MSTRG.31946.3	4	5355	MSTRG.31946	YPEL2
1711	chr8	-	101565704	101589935	MSTRG.52477.1	3	308	MSTRG.52477	.
1712	chr4	-	7438188	7541216	MSTRG.42475.2	2	9921	MSTRG.42475	TPX2
1713	chr12	-	42808251	42810560	MSTRG.11209.1	1	2310	MSTRG.11209	FBXO9
1714	chr15	-	81041073	81161638	MSTRG.23570.14	3	3256	MSTRG.23570	UGT2B16
1715	chr10	+	45714635	45716616	MSTRG.8236.2	3	1292	MSTRG.8236	EGFR
1716	chr15	+	17984980	17987170	MSTRG.21806.1	2	440	MSTRG.21806	TTC29
1717	chr14	+	9072389	9110626	MSTRG.18202.1	2	38212	MSTRG.18202	.
1718	chr19	+	28894531	28951620	MSTRG.31943.1	2	2150	MSTRG.31943	YPEL2
1719	chr14	.	42185078	42185434	MSTRG.18948.1	1	357	MSTRG.18948	ENSOCUG00000036367
1720	chr12	.	66931369	66931714	MSTRG.11621.1	1	346	MSTRG.11621	.
1721	chr5	+	22376645	22402532	MSTRG.45578.1	2	205	MSTRG.45578	ENSOCUG00000012804
1722	chr20	-	5603504	5671430	MSTRG.37190.1	2	3868	MSTRG.37190	GPHN
1723	chr2	+	170153369	170157237	MSTRG.36871.5	2	3347	MSTRG.36871	APOB
1724	chr7	+	69544094	69629378	MSTRG.47767.1	3	1616	MSTRG.47767	GPR39
1725	chr18	-	37301491	37310741	MSTRG.30053.2	2	1713	MSTRG.30053	SLC16A12
1726	chr18	.	39319742	39320102	MSTRG.30082.1	1	361	MSTRG.30082	.
1727	chr11	.	53057379	53057936	MSTRG.9025.1	1	558	MSTRG.9025	.
1728	chr15	-	66738255	66803849	MSTRG.23073.1	2	15043	MSTRG.23073	AFF1
1729	chr15	-	24789582	24790843	MSTRG.22024.1	1	1262	MSTRG.22024	MAML3
1730	chr1	.	98644633	98646966	MSTRG.4572.1	1	2334	MSTRG.4572	.
1731	chr14	.	56853673	56854563	MSTRG.19281.1	1	891	MSTRG.19281	.
1732	chr1	.	92072696	92075950	MSTRG.4329.1	1	3255	MSTRG.4329	.
1733	chr3	+	20317997	20322228	MSTRG.38898.1	2	2804	MSTRG.38898	FAM13B
1734	chr2	-	89214870	89247196	MSTRG.34837.1	4	3188	MSTRG.34837	.
1735	chr12	-	8353050	8527993	MSTRG.10104.2	3	1046	MSTRG.10104	.
1736	chr1	-	96942752	96951166	MSTRG.4510.1	2	924	MSTRG.4510	TBCEL
1737	chr19	-	48556955	48559853	MSTRG.32712.1	3	2734	MSTRG.32712	LIMD2
1738	chr13	.	62965952	62967803	MSTRG.15461.1	1	1852	MSTRG.15461	.
1739	chr11	.	52077141	52079618	MSTRG.9009.1	1	2478	MSTRG.9009	.
1740	chr15	-	66839996	66842822	MSTRG.23078.1	2	1695	MSTRG.23078	AFF1
1741	chr8	-	16394735	16395392	MSTRG.50875.1	1	658	MSTRG.50875	SOX5
1742	chr8	.	102930257	102930736	MSTRG.52514.1	1	480	MSTRG.52514	NALCN
1743	chr17	+	7676947	7684617	MSTRG.26426.13	2	7278	MSTRG.26426	ZNF609
1744	chr12	-	61959919	61960656	MSTRG.11523.5	1	738	MSTRG.11523	COL12A1
1745	chr20	+	5144592	5236608	MSTRG.37164.1	2	1772	MSTRG.37164	GPHN
1746	chr4	+	3101116	3104309	MSTRG.42258.1	2	1858	MSTRG.42258	RBL1
1747	chr2	-	50050110	50050426	MSTRG.33997.1	1	317	MSTRG.33997	GALNTL6
1748	chr11	+	63386678	63417192	MSTRG.9282.1	3	25528	MSTRG.9282	GHR
1749	X	+	86707055	86709278	MSTRG.1793.3	3	1430	MSTRG.1793	ENSOCUG00000013489
1750	chr14	+	10274147	10300154	MSTRG.18231.1	2	2586	MSTRG.18231	NR1D2
1751	chr11	-	1043339	1044953	MSTRG.8291.1	2	1389	MSTRG.8291	ZFYVE16
1752	chr7	.	118508978	118510408	MSTRG.49022.1	1	1431	MSTRG.49022	.
1753	chr7	+	119113452	119123896	MSTRG.49052.1	2	10065	MSTRG.49052	ZNF385B
1754	chr14	+	9037545	9049188	MSTRG.18200.1	1	11644	MSTRG.18200	.
1755	chr13	+	33461014	33525903	MSTRG.14563.3	3	2572	MSTRG.14563	.
1756	chr13	.	70660632	70660943	MSTRG.15701.1	1	312	MSTRG.15701	.
1757	chr13	+	20140680	20142894	MSTRG.14172.1	1	2215	MSTRG.14172	SUCO
1758	chr7	+	171047020	171123898	MSTRG.50285.5	2	4825	MSTRG.50285	ENSOCUG00000006402
1759	chr5	-	29310461	29324135	MSTRG.45673.2	3	595	MSTRG.45673	ENSOCUG00000037144
1760	chr18	+	57921544	57925616	MSTRG.30640.1	2	2746	MSTRG.30640	MXI1
1761	chr4	+	68096444	68124381	MSTRG.44184.1	2	1581	MSTRG.44184	.
1762	chr13	-	126577310	126589868	MSTRG.17219.2	2	3973	MSTRG.17219	.
1763	chr11	+	1797120	1799602	MSTRG.8312.1	1	2483	MSTRG.8312	ENSOCUG00000005365
1764	chr12	.	4365120	4365693	MSTRG.9930.1	1	574	MSTRG.9930	.
1765	chr1	.	92006902	92008153	MSTRG.4322.1	1	1252	MSTRG.4322	PKNOX2
1766	chr18	-	13260919	13267694	MSTRG.29174.1	2	2700	MSTRG.29174	ADK
1767	chr17	+	55110373	55125293	MSTRG.27909.1	3	1078	MSTRG.27909	.
1768	chr20	-	5583272	5589574	MSTRG.37188.1	2	3738	MSTRG.37188	GPHN
1769	chr18	-	13028201	13032640	MSTRG.29163.1	2	3851	MSTRG.29163	ADK
1770	chr4	.	17258314	17259644	MSTRG.42821.1	1	1331	MSTRG.42821	SLC24A3
1771	chr1	-	105994856	106072950	MSTRG.4770.1	2	13310	MSTRG.4770	.
1772	chr19	-	43078723	43080079	MSTRG.32422.2	2	1003	MSTRG.32422	.
1773	chr13	-	110231100	110285157	MSTRG.16583.2	2	546	MSTRG.16583	PRKAA2
1774	chr11	+	75557705	75558462	MSTRG.9500.1	1	758	MSTRG.9500	PDE4D
1775	chr13	-	66539332	66575839	MSTRG.15611.2	2	3064	MSTRG.15611	DPYD
1776	chr13	+	128690569	128746010	MSTRG.17269.1	2	2128	MSTRG.17269	CLIC4
1777	chr16	+	72330518	72339375	MSTRG.25971.1	2	8538	MSTRG.25971	ENSOCUG00000030390
1778	chr18	+	12901514	12908267	MSTRG.29159.1	2	5043	MSTRG.29159	ADK
1779	chr16	+	18074206	18158308	MSTRG.24250.1	2	459	MSTRG.24250	SEPHS1
1780	chr14	+	9124657	9137209	MSTRG.18204.1	2	12196	MSTRG.18204	.
1781	chr4	-	7491305	7493157	MSTRG.42478.1	2	1464	MSTRG.42478	.
1782	chr1	-	163273328	163302221	MSTRG.6147.3	3	711	MSTRG.6147	.
1783	chr13	+	140858186	140880388	MSTRG.17836.1	2	4180	MSTRG.17836	H6PD
1784	chr19	.	20446844	20468149	MSTRG.31682.1	1	21306	MSTRG.31682	.
1785	chr3	.	131188643	131189407	MSTRG.41627.1	1	765	MSTRG.41627	TRPS1
1786	chr17	+	60195362	60215107	MSTRG.28189.1	2	14766	MSTRG.28189	.
1787	chr2	+	43025114	43026648	MSTRG.33810.2	1	1535	MSTRG.33810	.
1788	chr10	+	21519107	21534485	MSTRG.7565.9	3	1391	MSTRG.7565	ENSOCUG00000032571
1789	chr15	-	81041069	81161638	MSTRG.23570.9	2	3261	MSTRG.23570	UGT2B16
1790	chr16	.	74428100	74428633	MSTRG.26051.1	1	534	MSTRG.26051	KCNT2
1791	chr4	+	68737085	68740111	MSTRG.44214.1	1	3027	MSTRG.44214	ATP2B1
1792	chr13	+	136626075	136652040	MSTRG.17563.1	2	11209	MSTRG.17563	.
1793	chr2	.	15764758	15765653	MSTRG.33272.1	1	896	MSTRG.33272	.
1794	chr9	+	22486342	22494611	MSTRG.53507.1	2	3963	MSTRG.53507	ERC2
1795	chr6	-	13234165	13263405	MSTRG.46223.1	2	2042	MSTRG.46223	.
1796	chr8	+	13313424	13402273	MSTRG.50710.1	2	1884	MSTRG.50710	ITPR2
1797	chr3	-	145989306	145996013	MSTRG.42009.1	2	6343	MSTRG.42009	ASAP1
1798	chr9	.	97910756	97913290	MSTRG.55009.1	1	2535	MSTRG.55009	.
1799	chr2	.	104527489	104528316	MSTRG.35306.1	1	828	MSTRG.35306	.
1800	chr3	+	119836588	119841676	MSTRG.41427.1	2	3647	MSTRG.41427	DPYS
1801	chr11	.	52079945	52081063	MSTRG.9010.1	1	1119	MSTRG.9010	.
1802	chr4	.	51102236	51111208	MSTRG.43846.1	1	8973	MSTRG.43846	.
1803	chr12	-	153266830	153268628	MSTRG.13633.1	1	1799	MSTRG.13633	.
1804	chr1	.	77081438	77085360	MSTRG.4039.1	1	3923	MSTRG.4039	.
1805	chr2	.	15122544	15124725	MSTRG.33247.1	1	2182	MSTRG.33247	.
1806	chr1	.	75258826	75262423	MSTRG.3987.1	1	3598	MSTRG.3987	.
1807	chr17	+	29636992	29642274	MSTRG.27102.1	2	2317	MSTRG.27102	HAUS2
1808	chr7	.	90981930	90984134	MSTRG.48190.1	1	2205	MSTRG.48190	ENSOCUG00000000144
1809	chr4	+	35005076	35007087	MSTRG.43160.1	2	1059	MSTRG.43160	.
1810	chr14	-	43429119	43470290	MSTRG.19000.1	2	3358	MSTRG.19000	WWTR1
1811	chr2	+	93067772	93070878	MSTRG.34936.1	1	3107	MSTRG.34936	TSGA10
1812	chr13	.	70850411	70853004	MSTRG.15713.1	1	2594	MSTRG.15713	BCAR3
1813	chr2	+	170122767	170153315	MSTRG.36871.2	3	9448	MSTRG.36871	TDRD15
1814	chr21	.	6829585	6829832	MSTRG.38009.1	1	248	MSTRG.38009	ENSOCUG00000011929
1815	chr4	-	44134073	44136377	MSTRG.43607.1	1	2305	MSTRG.43607	ENSOCUG00000000887
1816	chr12	.	106944619	106945688	MSTRG.12412.1	1	1070	MSTRG.12412	SLC35F1
1817	chr7	-	69639358	69684411	MSTRG.47776.1	2	2347	MSTRG.47776	GPR39
1818	chr10	.	12775988	12777108	MSTRG.7210.1	1	1121	MSTRG.7210	.
1819	chr11	.	32077856	32078400	MSTRG.8758.1	1	545	MSTRG.8758	.
1820	chr17	-	15513003	15576325	MSTRG.26726.1	2	4006	MSTRG.26726	TCF12
1821	chr4	+	68726917	68729294	MSTRG.44212.1	1	2378	MSTRG.44212	ATP2B1
1822	chr1	-	72471056	72479615	MSTRG.3930.1	1	8560	MSTRG.3930	.
1823	chr1	.	97480465	97486139	MSTRG.4553.1	1	5675	MSTRG.4553	.
1824	chr14	-	135906245	135907819	MSTRG.20924.1	1	1575	MSTRG.20924	GBE1
1825	X	+	61961183	61963506	MSTRG.1356.1	1	2324	MSTRG.1356	.
1826	chr5	.	23522116	23522503	MSTRG.45473.1	1	388	MSTRG.45473	SLC12A4
1827	chr2	+	112360127	112369356	MSTRG.35394.3	3	3794	MSTRG.35394	ENSOCUG00000016658
1828	chr18	.	4130792	4131758	MSTRG.28899.1	1	967	MSTRG.28899	ENSOCUG00000021588
1829	chr9	+	1330010	1334239	MSTRG.52665.1	1	4230	MSTRG.52665	GASK1A
1830	chr14	-	31841398	32332530	MSTRG.18753.1	2	1365	MSTRG.18753	PIK3CB
1831	chr7	.	118510887	118511720	MSTRG.49016.1	1	834	MSTRG.49016	.
1832	chr8	+	36438087	36440588	MSTRG.51547.1	1	2502	MSTRG.51547	ERC1
1833	chr7	-	69562876	69574387	MSTRG.47771.1	1	11512	MSTRG.47771	GPR39
1834	chr18	.	47608252	47609425	MSTRG.30385.1	1	1174	MSTRG.30385	.
1835	chr1	+	107429452	107432104	MSTRG.4808.1	2	1049	MSTRG.4808	.
1836	chr10	+	23615326	23617790	MSTRG.7640.1	2	1995	MSTRG.7640	ENSOCUG00000016583
1837	chr3	-	83867314	83877067	MSTRG.40437.1	2	9373	MSTRG.40437	PREX2
1838	chr7	.	90949720	90975024	MSTRG.48188.1	1	25305	MSTRG.48188	ENSOCUG00000000144
1839	chr3	.	129606151	129606396	MSTRG.41593.1	1	246	MSTRG.41593	.
1840	chr12	.	154183551	154183820	MSTRG.13641.1	1	270	MSTRG.13641	.
1841	chr19	+	15816441	15821289	MSTRG.31421.1	2	4420	MSTRG.31421	SGSM2
1842	chr14	-	112822425	112833289	MSTRG.20614.3	3	963	MSTRG.20614	ENSOCUG00000035519
1843	chr19	.	36949974	36951040	MSTRG.32121.1	1	1067	MSTRG.32121	.
1844	chr7	.	132106303	132107620	MSTRG.49410.1	1	1318	MSTRG.49410	ENSOCUG00000035081
1845	chr15	+	3450394	3463581	MSTRG.21450.1	2	12353	MSTRG.21450	PSD3
1846	chr3	+	71365248	71467340	MSTRG.40150.1	2	2378	MSTRG.40150	LYN
1847	chr13	-	132098063	132100307	MSTRG.17451.1	2	2219	MSTRG.17451	EIF4G3
1848	chr9	.	5124774	5127406	MSTRG.52821.1	1	2633	MSTRG.52821	.
1849	chr2	.	40948385	40949246	MSTRG.33759.1	1	862	MSTRG.33759	.
1850	chr14	.	151133294	151133591	MSTRG.21117.1	1	298	MSTRG.21117	.
1851	chr11	-	1949632	2005965	MSTRG.8314.1	2	2934	MSTRG.8314	ENSOCUG00000005365
1852	chr7	-	111244584	111245166	MSTRG.48765.1	1	583	MSTRG.48765	CYBRD1
1853	chr13	+	44690605	44692596	MSTRG.15067.1	1	1992	MSTRG.15067	.
1854	chr6	-	7799647	7801740	MSTRG.46077.4	2	1116	MSTRG.46077	.
1855	chr7	.	76432357	76433437	MSTRG.47958.1	1	1081	MSTRG.47958	.
1856	chr5	-	4157269	4165996	MSTRG.45078.1	2	774	MSTRG.45078	GARRE1
1857	chr12	-	32116367	32190510	MSTRG.10943.1	2	1085	MSTRG.10943	ENSOCUG00000027455
1858	chr14	+	9121360	9123446	MSTRG.18203.1	1	2087	MSTRG.18203	.
1859	chr12	+	42045559	42048538	MSTRG.11187.1	1	2980	MSTRG.11187	.
1860	chr13	+	105062160	105135399	MSTRG.16500.1	2	1591	MSTRG.16500	NFIA
1861	chr10	-	19727582	19739895	MSTRG.7481.1	2	12149	MSTRG.7481	EEPD1
1862	chr4	+	68192341	68202188	MSTRG.44186.1	2	4448	MSTRG.44186	.
1863	chr15	-	66811993	66812719	MSTRG.23076.1	1	727	MSTRG.23076	AFF1
1864	chr7	-	81313047	81321263	MSTRG.48001.1	1	8217	MSTRG.48001	KYNU
1865	chr17	+	5913227	5914387	MSTRG.26349.1	2	560	MSTRG.26349	MAP2K1
1866	chr5	-	22356170	22538973	MSTRG.45574.1	2	731	MSTRG.45574	ENSOCUG00000012804
1867	chr3	-	135676303	135758224	MSTRG.41789.1	2	1723	MSTRG.41789	TAF2
1868	chr5	-	36238965	36316628	MSTRG.45856.1	2	4343	MSTRG.45856	SDR42E1
1869	chr3	-	118058757	118094254	MSTRG.41198.1	4	2239	MSTRG.41198	ODF1
1870	chr6	.	9898945	9900399	MSTRG.46098.1	1	1455	MSTRG.46098	.
1871	chr13	-	66561578	66572273	MSTRG.15613.1	2	499	MSTRG.15613	DPYD
1872	chr2	+	48310298	48355290	MSTRG.33960.1	2	3996	MSTRG.33960	U6
1873	chr13	-	140926489	140934629	MSTRG.17841.3	2	8117	MSTRG.17841	ENSOCUG00000034235
1874	chr3	-	110668751	110674501	MSTRG.41009.1	2	3638	MSTRG.41009	NDUFAF6
1875	chr9	.	31869640	31873244	MSTRG.53723.1	1	3605	MSTRG.53723	.
1876	chr7	-	164040944	164099268	MSTRG.50163.1	2	8986	MSTRG.50163	FARSB
1877	chr3	.	144669028	144669470	MSTRG.41968.1	1	443	MSTRG.41968	.
1878	chr1	.	175271863	175279762	MSTRG.6386.1	1	7900	MSTRG.6386	.
1879	chr1	+	143120411	143121279	MSTRG.5599.1	1	869	MSTRG.5599	.
1880	chr2	+	164753928	164761673	MSTRG.36756.1	2	5700	MSTRG.36756	.
1881	chr1	-	98460441	98463086	MSTRG.4548.1	2	2531	MSTRG.4548	.
1882	chr15	+	39959328	39965003	MSTRG.22364.2	2	3962	MSTRG.22364	.
1883	chr2	-	93056937	93066848	MSTRG.34935.1	2	6231	MSTRG.34935	TSGA10
1884	chr1	.	175264612	175271403	MSTRG.6385.1	1	6792	MSTRG.6385	.
1885	chr8	+	21467894	21511110	MSTRG.51030.1	2	10662	MSTRG.51030	PIK3C2G
1886	chr16	.	42908618	42909202	MSTRG.24919.1	1	585	MSTRG.24919	CACNB2
1887	chr1	-	130627473	130706563	MSTRG.5237.3	2	7688	MSTRG.5237	PICALM
1888	chr10	+	23489024	23551679	MSTRG.7637.1	2	1301	MSTRG.7637	ENSOCUG00000016583
1889	chr13	+	64157910	64163231	MSTRG.15542.1	1	5322	MSTRG.15542	ENSOCUG00000015538
1890	chr4	+	10967209	10989254	MSTRG.42627.1	2	525	MSTRG.42627	.
1891	chr14	+	82943809	82973386	MSTRG.19837.1	4	25545	MSTRG.19837	MASP1
1892	chr3	-	44724222	44728308	MSTRG.39532.1	1	4087	MSTRG.39532	.
1893	chr2	.	15127820	15132151	MSTRG.33252.1	1	4332	MSTRG.33252	.
1894	chr7	+	9500816	9533028	MSTRG.46681.1	2	2644	MSTRG.46681	ENSOCUG00000018099
1895	chr9	+	7959307	7961952	MSTRG.52953.3	1	2646	MSTRG.52953	EFCC1
1896	chr14	+	9207497	9216323	MSTRG.18210.1	1	8827	MSTRG.18210	.
1897	chr3	-	83856247	83858081	MSTRG.40435.1	2	1155	MSTRG.40435	PREX2
1898	chr10	+	23488634	23493851	MSTRG.7636.2	2	2698	MSTRG.7636	ENSOCUG00000016583
1899	chr18	.	62669287	62672371	MSTRG.30753.1	1	3085	MSTRG.30753	ATRNL1
1900	chr1	.	175256452	175263132	MSTRG.6384.1	1	6681	MSTRG.6384	.
1901	chr12	.	15031782	15036156	MSTRG.10314.1	1	4375	MSTRG.10314	.
1902	chr7	+	62642007	62647099	MSTRG.47640.1	2	223	MSTRG.47640	.
1903	chr13	+	33409905	33410511	MSTRG.14556.1	1	607	MSTRG.14556	.
1904	X	+	108157116	108175196	MSTRG.2168.1	1	18081	MSTRG.2168	GPC3
1905	chr7	-	90942002	90942842	MSTRG.48161.11	1	841	MSTRG.48161	ENSOCUG00000000144
1906	chr3	+	119823175	119825929	MSTRG.41424.1	1	2755	MSTRG.41424	DPYS
1907	chr14	+	69782408	69905622	MSTRG.19566.1	3	2734	MSTRG.19566	.
1908	chr18	+	13147007	13147860	MSTRG.29165.1	1	854	MSTRG.29165	ADK
1909	chr4	+	73053665	73075837	MSTRG.44329.2	2	12124	MSTRG.44329	.
1910	chr18	.	44284091	44285971	MSTRG.30220.1	1	1881	MSTRG.30220	.
1911	chr11	-	54466411	54470180	MSTRG.9054.2	2	713	MSTRG.9054	.
1912	chr1	-	14998534	14998944	MSTRG.2603.1	1	411	MSTRG.2603	TRIM14
1913	chr18	+	12831194	12840760	MSTRG.29154.1	2	8719	MSTRG.29154	ADK
1914	chr8	-	53744404	53748690	MSTRG.51890.1	2	1719	MSTRG.51890	NAA16
1915	chr14	+	128883146	128885974	MSTRG.20851.1	2	2426	MSTRG.20851	ZNF654
1916	chr12	.	114593845	114595205	MSTRG.12531.1	1	1361	MSTRG.12531	TPD52L1
1917	chr1	+	186829944	186842818	MSTRG.6636.1	2	5182	MSTRG.6636	.
1918	chr3	.	71739926	71741972	MSTRG.40163.1	1	2047	MSTRG.40163	PLAG1
1919	chr13	.	10568668	10570294	MSTRG.14034.1	1	1627	MSTRG.14034	.
1920	chr5	-	13166355	13167660	MSTRG.45221.1	2	944	MSTRG.45221	HERPUD1
1921	chr4	.	88035271	88036173	MSTRG.44791.1	1	903	MSTRG.44791	.
1922	chr17	+	56614525	56716851	MSTRG.27941.1	2	25529	MSTRG.27941	SLC25A21
1923	chr14	+	9137288	9204107	MSTRG.18205.1	2	1980	MSTRG.18205	ENSOCUG00000033423
1924	chr13	-	63100039	63142960	MSTRG.15504.12	3	1130	MSTRG.15504	.
1925	chr10	.	17900795	17901830	MSTRG.7393.1	1	1036	MSTRG.7393	BMPER
1926	chr13	.	74882446	74885098	MSTRG.15863.1	1	2653	MSTRG.15863	.
1927	X	+	108110372	108113916	MSTRG.2166.1	1	3545	MSTRG.2166	GPC3
1928	chr8	+	36904881	36909248	MSTRG.51568.1	2	530	MSTRG.51568	WNK1
1929	chr16	.	74428918	74429918	MSTRG.26052.1	1	1001	MSTRG.26052	KCNT2
1930	chr8	.	99328513	99330520	MSTRG.52420.1	1	2008	MSTRG.52420	.
1931	chr13	+	46918158	46919421	MSTRG.15128.1	1	1264	MSTRG.15128	MAN1A2
1932	chr1	.	150888460	150889057	MSTRG.5820.1	1	598	MSTRG.5820	.
1933	chr12	-	97329649	97343604	MSTRG.12134.1	6	3055	MSTRG.12134	CD164
1934	chr18	+	11929571	12015416	MSTRG.29138.9	3	16120	MSTRG.29138	LRMDA
1935	chr17	+	58991576	58993431	MSTRG.28029.1	2	1299	MSTRG.28029	.
1936	chr18	.	67590063	67591152	MSTRG.30846.1	1	1090	MSTRG.30846	.
1937	chr15	.	89214197	89215415	MSTRG.23542.1	1	1219	MSTRG.23542	.
1938	chr13	+	66652602	66846367	MSTRG.15615.1	2	2442	MSTRG.15615	DPYD
1939	chr9	.	31843462	31849206	MSTRG.53719.1	1	5745	MSTRG.53719	.
1940	chr17	-	54592877	54600083	MSTRG.27887.1	2	6831	MSTRG.27887	BAZ1A
1941	chr1	.	74496271	74497878	MSTRG.3940.1	1	1608	MSTRG.3940	.
1942	chr12	.	14999051	15000824	MSTRG.10310.1	1	1774	MSTRG.10310	.
1943	chr19	.	21614869	21615865	MSTRG.31766.1	1	997	MSTRG.31766	.
1944	chr8	+	21643208	21707885	MSTRG.51036.2	2	11051	MSTRG.51036	PIK3C2G
1945	chr10	+	20648142	20653404	MSTRG.7505.1	2	5235	MSTRG.7505	ELMO1
1946	chr9	.	62589148	62590148	MSTRG.54318.1	1	1001	MSTRG.54318	.
1947	chr17	+	14981163	14983905	MSTRG.26735.1	2	2371	MSTRG.26735	CGNL1
1948	chr7	-	81298127	81300814	MSTRG.48000.1	1	2688	MSTRG.48000	KYNU
1949	chr7	-	151412612	151416849	MSTRG.49967.1	1	4238	MSTRG.49967	CPS1
1950	chr4	.	73239746	73243354	MSTRG.44344.1	1	3609	MSTRG.44344	.
1951	chr3	.	78835516	78836796	MSTRG.40307.1	1	1281	MSTRG.40307	GGH
1952	chr7	+	62651607	62654183	MSTRG.47641.1	2	772	MSTRG.47641	.
1953	chr19	+	17533960	17540219	MSTRG.31519.1	2	2139	MSTRG.31519	ABR
1954	chr15	+	25487088	25545763	MSTRG.22086.1	2	1102	MSTRG.22086	ELF2
1955	chr7	-	3131529	3137154	MSTRG.46598.1	1	5626	MSTRG.46598	EZH2
1956	chr18	+	18827098	18834143	MSTRG.29367.1	3	3731	MSTRG.29367	.
1957	chr4	.	45106522	45107135	MSTRG.43664.1	1	614	MSTRG.43664	.
1958	chr1	.	91833351	91834482	MSTRG.4304.1	1	1132	MSTRG.4304	PKNOX2
1959	chr9	.	114423834	114425235	MSTRG.55332.1	1	1402	MSTRG.55332	.
1960	chr11	-	63285608	63301449	MSTRG.9278.1	2	14420	MSTRG.9278	GHR
1961	chr14	+	43419040	43429079	MSTRG.18999.1	1	10040	MSTRG.18999	WWTR1
1962	chr12	-	10874761	11030950	MSTRG.10198.2	2	312	MSTRG.10198	HFE
1963	chr3	.	1180129	1180865	MSTRG.38343.1	1	737	MSTRG.38343	SEMA6A
1964	chr9	+	97825058	97865530	MSTRG.55002.1	2	8141	MSTRG.55002	.
1965	chr10	.	17980920	17982232	MSTRG.7415.1	1	1313	MSTRG.7415	BMPER
1966	chr9	.	31873550	31876791	MSTRG.53724.1	1	3242	MSTRG.53724	.
1967	chr16	+	72363231	72375847	MSTRG.25973.1	1	12617	MSTRG.25973	.
1968	chr10	-	23623325	23664422	MSTRG.7641.1	2	5663	MSTRG.7641	ENSOCUG00000016583
1969	chr10	-	21498159	21508269	MSTRG.7564.1	5	2492	MSTRG.7564	.
1970	chr6	+	2991321	3015590	MSTRG.45924.4	2	15401	MSTRG.45924	C16orf72
1971	chr8	-	16138520	16177956	MSTRG.50868.1	1	39437	MSTRG.50868	SOX5
1972	chr6	.	19054589	19055187	MSTRG.46365.1	1	599	MSTRG.46365	.
1973	chr7	+	7690737	7694734	MSTRG.46628.1	2	3440	MSTRG.46628	TPK1
1974	chr2	+	46224509	46229560	MSTRG.33878.1	1	5052	MSTRG.33878	.
1975	chr13	-	63073329	63142960	MSTRG.15504.9	7	1916	MSTRG.15504	.
1976	chr3	-	3946850	3958108	MSTRG.38362.2	2	1880	MSTRG.38362	HSD17B4
1977	chr18	+	8313597	8315012	MSTRG.29005.1	1	1416	MSTRG.29005	.
1978	chr14	-	135853949	135855383	MSTRG.20921.1	1	1435	MSTRG.20921	GBE1
1979	chr12	+	66519875	66588385	MSTRG.11607.2	5	8069	MSTRG.11607	SH3BGRL2
1980	chr9	-	97686500	97854821	MSTRG.54999.1	3	3815	MSTRG.54999	ENSOCUG00000035720
1981	chr1	.	91982706	91983701	MSTRG.4316.1	1	996	MSTRG.4316	PKNOX2
1982	X	.	53841829	53842400	MSTRG.1209.1	1	572	MSTRG.1209	IL1RAPL2
1983	chr7	.	90909354	90910474	MSTRG.48179.1	1	1121	MSTRG.48179	ENSOCUG00000000144
1984	chr8	-	53711297	53735487	MSTRG.51889.1	2	2017	MSTRG.51889	NAA16
1985	chr13	.	1153252	1156446	MSTRG.13715.1	1	3195	MSTRG.13715	.
1986	chr8	-	95546570	95551450	MSTRG.52372.1	1	4881	MSTRG.52372	GPC6
1987	chr16	+	57341225	57344314	MSTRG.25451.1	2	3009	MSTRG.25451	.
1988	chr11	+	60241030	60251541	MSTRG.9227.1	2	2016	MSTRG.9227	FYB1
1989	chr13	.	10564595	10567110	MSTRG.14033.1	1	2516	MSTRG.14033	.
1990	chr7	-	172144243	172152198	MSTRG.50295.2	3	2653	MSTRG.50295	.
1991	chr18	+	50689864	50727969	MSTRG.30523.1	2	1360	MSTRG.30523	SFXN2
1992	chr12	-	98237628	98238473	MSTRG.12180.1	1	846	MSTRG.12180	.
1993	chr13	+	138798864	138803041	MSTRG.17690.2	2	4048	MSTRG.17690	RPS6KA1
1994	chr12	+	114635244	114636035	MSTRG.12522.7	1	792	MSTRG.12522	HDDC2
1995	chr14	.	159962395	159964289	MSTRG.21278.1	1	1895	MSTRG.21278	ENSOCUG00000017116
1996	chr1	.	106794784	106795306	MSTRG.4777.1	1	523	MSTRG.4777	.
1997	chr18	+	13219690	13220475	MSTRG.29170.1	1	786	MSTRG.29170	ADK
1998	chr9	+	22600211	22605171	MSTRG.53509.1	1	4961	MSTRG.53509	ERC2
[truncated: 39,097 more rows]

## Sheet: file-b
						Additional file 5-b. All mRNAs information of 16 cDNA libraries
chr	strand	start	end	t_name	num_exons	Number	length	gene_id	gene_name	Description	trans_type
chr4	-	68637524	68752149	ENSOCUT00000016507	21	1	4165	MSTRG.44211	ATP2B1	ATPase plasma membrane Ca2+ transporting 1 [Source:HGNC Symbol;Acc:HGNC:814]	mRNA
chr19	+	10688067	10825106	ENSOCUT00000016650	41	2	6457	MSTRG.31120	MYH10	myosin heavy chain 10 [Source:HGNC Symbol;Acc:HGNC:7568]	mRNA
chr8	+	32552667	32578018	ENSOCUT00000008187	31	3	4449	MSTRG.51299	NCAPD2	non-SMC condensin I complex subunit D2 [Source:HGNC Symbol;Acc:HGNC:24305]	mRNA
chr13	+	23317108	23340716	ENSOCUT00000003608	9	4	2453	MSTRG.14291	FMO3	Oryctolagus cuniculus flavin containing dimethylaniline monoxygenase 3 (FMO3), mRNA. [Source:RefSeq mRNA;Acc:NM_001082246]	mRNA
chr19	+	10688067	10825106	ENSOCUT00000037278	43	5	6550	MSTRG.31120	MYH10	myosin heavy chain 10 [Source:HGNC Symbol;Acc:HGNC:7568]	mRNA
X	+	110371089	110440345	ENSOCUT00000045643	18	6	3301	MSTRG.2227	INTS6L	integrator complex subunit 6 like [Source:HGNC Symbol;Acc:HGNC:27334]	mRNA
chr3	+	81561761	81619629	ENSOCUT00000008165	9	7	3090	MSTRG.40352	MTFR1	mitochondrial fission regulator 1 [Source:HGNC Symbol;Acc:HGNC:29510]	mRNA
chr11	+	38988637	39361457	ENSOCUT00000041244	56	8	10067	MSTRG.8819	TRIO	trio Rho guanine nucleotide exchange factor [Source:HGNC Symbol;Acc:HGNC:12303]	mRNA
chr8	+	40649156	40843551	ENSOCUT00000010087	13	9	5005	MSTRG.51639	ENSOCUG00000010087	NA	mRNA
chr7	+	159992617	160016021	ENSOCUT00000028710	19	10	4673	MSTRG.50105	TTLL4	tubulin tyrosine ligase like 4 [Source:HGNC Symbol;Acc:HGNC:28976]	mRNA
chr7	-	142126226	142182970	ENSOCUT00000000157	16	11	4070	MSTRG.49697	TRAK2	trafficking kinesin protein 2 [Source:HGNC Symbol;Acc:HGNC:13206]	mRNA
chr19	-	41535077	41568462	ENSOCUT00000002823	37	12	4833	MSTRG.32360	TOP2A	DNA topoisomerase II alpha [Source:HGNC Symbol;Acc:HGNC:11989]	mRNA
chr13	-	113719176	113802507	ENSOCUT00000002557	10	13	1333	MSTRG.16707	SCP2	sterol carrier protein 2 [Source:HGNC Symbol;Acc:HGNC:10606]	mRNA
chr2	-	112409890	112513403	ENSOCUT00000054716	10	14	7065	MSTRG.35408	TET3	tet methylcytosine dioxygenase 3 [Source:HGNC Symbol;Acc:HGNC:28313]	mRNA
chr1	-	147219240	147235580	ENSOCUT00000055734	12	15	3842	MSTRG.5731	FAM160A2	family with sequence similarity 160 member A2 [Source:HGNC Symbol;Acc:HGNC:25378]	mRNA
chr2	+	115458773	115501161	ENSOCUT00000014453	15	16	2326	MSTRG.35475	ADD2	adducin 2 [Source:HGNC Symbol;Acc:HGNC:244]	mRNA
chr7	+	104665799	104796938	ENSOCUT00000046168	27	17	6682	ENSOCUG00000005533	SCN2A	sodium voltage-gated channel alpha subunit 2 [Source:HGNC Symbol;Acc:HGNC:10588]	mRNA
chr8	-	33878390	33879607	ENSOCUT00000027846	2	18	894	MSTRG.51381	ENSOCUG00000022961	NA	mRNA
chr7	+	81478944	82138760	ENSOCUT00000000471	14	19	1577	MSTRG.48006	ARHGAP15	Rho GTPase activating protein 15 [Source:HGNC Symbol;Acc:HGNC:21030]	mRNA
chr4	-	90076073	90122352	ENSOCUT00000033173	11	20	2496	MSTRG.44852	POLR3B	RNA polymerase III subunit B [Source:HGNC Symbol;Acc:HGNC:30348]	mRNA
chr1	-	99150023	99190517	ENSOCUT00000046404	13	21	4486	MSTRG.4587	RNF214	ring finger protein 214 [Source:HGNC Symbol;Acc:HGNC:25335]	mRNA
chr3	-	135390032	135473794	ENSOCUT00000026062	26	22	2664	MSTRG.41783	ENPP2	ectonucleotide pyrophosphatase/phosphodiesterase 2 [Source:HGNC Symbol;Acc:HGNC:3357]	mRNA
chr13	-	24953786	25050073	ENSOCUT00000048642	20	23	2664	MSTRG.14343	DCAF6	DDB1 and CUL4 associated factor 6 [Source:HGNC Symbol;Acc:HGNC:30002]	mRNA
chr8	-	29084906	29098945	ENSOCUT00000050221	8	24	3430	MSTRG.51214	FOXM1	forkhead box M1 [Source:HGNC Symbol;Acc:HGNC:3818]	mRNA
chr6	-	7931738	7952176	ENSOCUT00000061494	14	25	2636	MSTRG.46080	ENSOCUG00000005933	NA	mRNA
chr2	-	117737339	117868272	ENSOCUT00000051889	9	26	1665	MSTRG.35568	PLEK	pleckstrin [Source:HGNC Symbol;Acc:HGNC:9070]	mRNA
chr9	-	14928798	14980804	ENSOCUT00000012431	7	27	706	MSTRG.53183	CCDC12	coiled-coil domain containing 12 [Source:HGNC Symbol;Acc:HGNC:28332]	mRNA
chr16	-	18527616	18862958	ENSOCUT00000044923	23	28	4192	MSTRG.24274	FRMD4A	FERM domain containing 4A [Source:HGNC Symbol;Acc:HGNC:25491]	mRNA
chr9	-	15749146	15939449	ENSOCUT00000003958	19	29	5232	MSTRG.53213	MAP4	microtubule associated protein 4 [Source:HGNC Symbol;Acc:HGNC:6862]	mRNA
chr4	+	15889768	16216954	ENSOCUT00000064159	40	30	8082	MSTRG.42765	RALGAPA2	Ral GTPase activating protein catalytic alpha subunit 2 [Source:HGNC Symbol;Acc:HGNC:16207]	mRNA
chr16	-	74224514	74347464	ENSOCUT00000052521	32	31	5491	MSTRG.26026	ENSOCUG00000016509	NA	mRNA
chr15	-	11446585	11479466	ENSOCUT00000003874	11	32	3846	MSTRG.21689	FHDC1	FH2 domain containing 1 [Source:HGNC Symbol;Acc:HGNC:29363]	mRNA
chr12	-	42452760	42507986	ENSOCUT00000048719	7	33	1080	MSTRG.11202	GSTA5	Glutathione S-transferase Yc [Source:UniProtKB/Swiss-Prot;Acc:Q08862]	mRNA
X	+	36336807	36347657	ENSOCUT00000001714	12	34	4835	MSTRG.781	TRO	trophinin [Source:HGNC Symbol;Acc:HGNC:12326]	mRNA
chr14	-	29952445	29992021	ENSOCUT00000061718	4	35	3572	MSTRG.18702	MSL2	MSL complex subunit 2 [Source:HGNC Symbol;Acc:HGNC:25544]	mRNA
chr1	+	11718626	11725055	ENSOCUT00000030141	3	36	1389	MSTRG.2501	ENSOCUG00000026800	NA	mRNA
chr18	+	42733879	42809951	ENSOCUT00000027097	9	37	1863	MSTRG.30292	ENSOCUG00000015280	Oryctolagus cuniculus cytochrome P450 2C2 (CYP2C2), mRNA. [Source:RefSeq mRNA;Acc:NM_001171113]	mRNA
chr2	-	132463417	132470698	ENSOCUT00000023797	3	38	789	MSTRG.35942	CHAC2	ChaC cation transport regulator homolog 2 [Source:HGNC Symbol;Acc:HGNC:32363]	mRNA
chr18	+	42661558	42809951	ENSOCUT00000058989	9	39	1877	MSTRG.30292	ENSOCUG00000015280	Oryctolagus cuniculus cytochrome P450 2C2 (CYP2C2), mRNA. [Source:RefSeq mRNA;Acc:NM_001171113]	mRNA
chr7	+	3155327	3203096	ENSOCUT00000044411	18	40	2401	MSTRG.46597	EZH2	enhancer of zeste 2 polycomb repressive complex 2 subunit [Source:HGNC Symbol;Acc:HGNC:3527]	mRNA
chr18	+	42661558	42809951	ENSOCUT00000054095	9	41	1877	MSTRG.30292	ENSOCUG00000015280	Oryctolagus cuniculus cytochrome P450 2C2 (CYP2C2), mRNA. [Source:RefSeq mRNA;Acc:NM_001171113]	mRNA
chr12	-	97417009	97433292	ENSOCUT00000012551	6	42	3425	MSTRG.12150	ZBTB24	zinc finger and BTB domain containing 24 [Source:HGNC Symbol;Acc:HGNC:21143]	mRNA
chr16	-	66877806	66913504	ENSOCUT00000001246	5	43	2984	MSTRG.25776	TMCC2	transmembrane and coiled-coil domain family 2 [Source:HGNC Symbol;Acc:HGNC:24239]	mRNA
chr14	+	44999331	45335687	ENSOCUT00000051287	40	44	7520	MSTRG.19031	MED12L	mediator complex subunit 12L [Source:HGNC Symbol;Acc:HGNC:16050]	mRNA
chr3	-	10372886	10414476	ENSOCUT00000057720	18	45	1717	MSTRG.38554	ALDH7A1	aldehyde dehydrogenase 7 family member A1 [Source:HGNC Symbol;Acc:HGNC:877]	mRNA
chr5	+	925366	936030	ENSOCUT00000002943	13	46	2214	MSTRG.44923	ENSOCUG00000002943	heterogeneous nuclear ribonucleoprotein L [Source:HGNC Symbol;Acc:HGNC:5045]	mRNA
chr13	-	123296019	123300146	ENSOCUT00000056465	11	47	1804	MSTRG.17024	MPL	MPL proto-oncogene, thrombopoietin receptor [Source:HGNC Symbol;Acc:HGNC:7217]	mRNA
chr13	-	55286904	55318021	ENSOCUT00000003626	14	48	2058	MSTRG.15394	GPSM2	Oryctolagus cuniculus G protein signaling modulator 2 (GPSM2), mRNA. [Source:RefSeq mRNA;Acc:NM_001204445]	mRNA
chr12	+	26221987	26254470	ENSOCUT00000045190	11	49	3883	MSTRG.10717	BRPF3	bromodomain and PHD finger containing 3 [Source:HGNC Symbol;Acc:HGNC:14256]	mRNA
chr13	-	123219574	123257998	ENSOCUT00000026028	71	50	10275	MSTRG.17020	SZT2	SZT2 subunit of KICSTOR complex [Source:HGNC Symbol;Acc:HGNC:29040]	mRNA
chr21	+	15165833	15186709	ENSOCUT00000025087	6	51	859	MSTRG.38259	TESC	tescalcin [Source:HGNC Symbol;Acc:HGNC:26065]	mRNA
chr16	+	32392614	32581638	ENSOCUT00000002884	52	52	11574	MSTRG.24561	LYST	lysosomal trafficking regulator [Source:HGNC Symbol;Acc:HGNC:1968]	mRNA
chr3	+	44737303	44754504	ENSOCUT00000036513	7	53	1060	MSTRG.39535	MAT2B	methionine adenosyltransferase 2B [Source:HGNC Symbol;Acc:HGNC:6905]	mRNA
chr13	-	44013973	44186377	ENSOCUT00000043113	33	54	8296	MSTRG.15047	NOTCH2	notch receptor 2 [Source:HGNC Symbol;Acc:HGNC:7882]	mRNA
chr9	-	15281456	15284085	ENSOCUT00000026191	4	55	782	MSTRG.53204	ENSOCUG00000025236	15 kDa protein A [Source:UniProtKB/Swiss-Prot;Acc:P26202]	mRNA
chr18	+	42999123	42999804	ENSOCUT00000060608	2	56	240	MSTRG.30292	ENSOCUG00000039272	NA	mRNA
chr3	+	15351327	15393330	ENSOCUT00000003513	10	57	1662	MSTRG.38694	ENSOCUG00000004158	Oryctolagus cuniculus solute carrier family 22 (organic cation/zwitterion transporter), member 4 (SLC22A4), mRNA. [Source:RefSeq mRNA;Acc:NM_001171346]	mRNA
chr18	+	42966905	42989190	ENSOCUT00000021366	9	58	2338	MSTRG.30292	ENSOCUG00000021501	Oryctolagus cuniculus cytochrome P450 2C5 (CYP2C5), mRNA. [Source:RefSeq mRNA;Acc:NM_001170926]	mRNA
chr6	-	7864172	7903134	ENSOCUT00000017137	14	59	2219	MSTRG.46080	ACSM1	acyl-CoA synthetase medium chain family member 1 [Source:HGNC Symbol;Acc:HGNC:18049]	mRNA
chr9	+	16030275	16031921	ENSOCUT00000015510	4	60	563	MSTRG.53227	CAMP	Oryctolagus cuniculus cathelicidin antimicrobial peptide (CAMP), mRNA. [Source:RefSeq mRNA;Acc:NM_001082305]	mRNA
chr17	+	58817808	58934704	ENSOCUT00000055931	29	61	4177	MSTRG.28021	ENSOCUG00000004700	NA	mRNA
chr2	-	117737339	117766014	ENSOCUT00000050563	9	62	1538	MSTRG.35568	PLEK	pleckstrin [Source:HGNC Symbol;Acc:HGNC:9070]	mRNA
chr18	+	43723340	43749657	ENSOCUT00000034155	8	63	1582	MSTRG.30205	CYP2C30	Oryctolagus cuniculus cytochrome P450 2C30 (CYP2C30), mRNA. [Source:RefSeq mRNA;Acc:NM_001171266]	mRNA
chr15	+	50425785	50443462	ENSOCUT00000030164	9	64	1296	MSTRG.22670	ADH6	Oryctolagus cuniculus alcohol dehydrogenase 1A (class I), alpha polypeptide (ADH1A), mRNA. [Source:RefSeq mRNA;Acc:NM_001101704]	mRNA
chr2	-	46416433	46504684	ENSOCUT00000006364	37	65	6156	MSTRG.33885	DDX60	DExD/H-box helicase 60 [Source:HGNC Symbol;Acc:HGNC:25942]	mRNA
chr16	-	25590713	25746381	ENSOCUT00000007722	28	66	3270	MSTRG.24445	ENSOCUG00000007716	NA	mRNA
chr16	-	74224514	74347464	ENSOCUT00000038131	21	67	3640	MSTRG.26026	ENSOCUG00000016509	NA	mRNA
chr13	+	137448879	137522354	ENSOCUT00000008022	16	68	1887	MSTRG.17606	EYA3	EYA transcriptional coactivator and phosphatase 3 [Source:HGNC Symbol;Acc:HGNC:3521]	mRNA
chr13	-	46334022	46357541	ENSOCUT00000007580	26	69	3209	MSTRG.15107	WDR3	WD repeat domain 3 [Source:HGNC Symbol;Acc:HGNC:12755]	mRNA
chr19	+	18028615	18069959	ENSOCUT00000003640	14	70	2334	MSTRG.31546	SLC6A4	solute carrier family 6 member 4 [Source:HGNC Symbol;Acc:HGNC:11050]	mRNA
chr1	-	156015887	156050337	ENSOCUT00000011357	6	71	2324	MSTRG.6010	RRAS2	RAS related 2 [Source:HGNC Symbol;Acc:HGNC:17271]	mRNA
chr2	+	142421559	142446464	ENSOCUT00000048092	13	72	3176	MSTRG.36190	ABCG5	ATP binding cassette subfamily G member 5 [Source:HGNC Symbol;Acc:HGNC:13886]	mRNA
chr19	-	40022141	40081624	ENSOCUT00000031668	22	73	4532	MSTRG.32277	SRCIN1	SRC kinase signaling inhibitor 1 [Source:HGNC Symbol;Acc:HGNC:29506]	mRNA
chr1	-	34544393	34658797	ENSOCUT00000054400	30	74	5660	MSTRG.3054	DENND4C	DENN domain containing 4C [Source:HGNC Symbol;Acc:HGNC:26079]	mRNA
chr3	-	38919795	39008457	ENSOCUT00000054723	23	75	4333	MSTRG.39403	ADAM19	ADAM metallopeptidase domain 19 [Source:HGNC Symbol;Acc:HGNC:197]	mRNA
chr12	-	33057444	33066179	ENSOCUT00000044540	13	76	2650	MSTRG.10993	GTPBP2	GTP binding protein 2 [Source:HGNC Symbol;Acc:HGNC:4670]	mRNA
chr1	-	108470714	108606137	ENSOCUT00000010913	19	77	2892	MSTRG.4860	CUL5	cullin 5 [Source:HGNC Symbol;Acc:HGNC:2556]	mRNA
chr16	+	22634851	22651500	ENSOCUT00000042424	15	78	3209	MSTRG.24327	HNRNPU	heterogeneous nuclear ribonucleoprotein U [Source:HGNC Symbol;Acc:HGNC:5048]	mRNA
chr13	-	36157733	36187513	ENSOCUT00000030582	9	79	1760	MSTRG.14621	PRCC	proline rich mitotic checkpoint control factor [Source:HGNC Symbol;Acc:HGNC:9343]	mRNA
chr12	-	32953048	32956900	ENSOCUT00000005241	6	80	2113	MSTRG.10979	LRRC73	leucine rich repeat containing 73 [Source:HGNC Symbol;Acc:HGNC:21375]	mRNA
chr7	+	72135822	72200094	ENSOCUT00000062221	10	81	1899	MSTRG.47829	CCNT2	cyclin T2 [Source:HGNC Symbol;Acc:HGNC:1600]	mRNA
chr1	-	18128297	18150187	ENSOCUT00000063767	22	82	7208	MSTRG.2716	NPR2	natriuretic peptide receptor 2 [Source:HGNC Symbol;Acc:HGNC:7944]	mRNA
chr5	-	2436021	2450432	ENSOCUT00000000305	17	83	3485	MSTRG.45014	RASGRP4	RAS guanyl releasing protein 4 [Source:HGNC Symbol;Acc:HGNC:18958]	mRNA
chr3	+	138933561	138995376	ENSOCUT00000037157	21	84	3220	MSTRG.41858	TBC1D31	TBC1 domain family member 31 [Source:HGNC Symbol;Acc:HGNC:30888]	mRNA
chr18	+	43496399	43525090	ENSOCUT00000022763	9	85	1695	MSTRG.30205	CYP2C30	Oryctolagus cuniculus cytochrome P450 2C30 (CYP2C30), mRNA. [Source:RefSeq mRNA;Acc:NM_001171266]	mRNA
chr13	+	39017627	39018847	ENSOCUT00000026905	2	86	385	MSTRG.14793	S100A12	S100 calcium binding protein A12 [Source:HGNC Symbol;Acc:HGNC:10489]	mRNA
chr12	-	30905643	30909927	ENSOCUT00000007264	6	87	1359	MSTRG.10822	ENSOCUG00000007264	NA	mRNA
chr16	-	47873870	47877908	ENSOCUT00000027612	4	88	1939	MSTRG.25121	ENSOCUG00000023218	NA	mRNA
X	+	32264767	32292342	ENSOCUT00000027187	24	89	2991	MSTRG.608	RBM10	RNA binding motif protein 10 [Source:HGNC Symbol;Acc:HGNC:9896]	mRNA
chr2	+	112011567	112014804	ENSOCUT00000015390	12	90	1741	MSTRG.35383	AUP1	AUP1 lipid droplet regulating VLDL assembly factor [Source:HGNC Symbol;Acc:HGNC:891]	mRNA
chr7	+	151399642	151533358	ENSOCUT00000059250	36	91	5288	MSTRG.49966	CPS1	carbamoyl-phosphate synthase 1 [Source:HGNC Symbol;Acc:HGNC:2323]	mRNA
chr13	-	136462610	136587212	ENSOCUT00000031875	19	92	3537	MSTRG.17555	EPB41	erythrocyte membrane protein band 4.1 [Source:HGNC Symbol;Acc:HGNC:3377]	mRNA
chr18	+	42874720	42911791	ENSOCUT00000025251	9	93	1440	MSTRG.30292	ENSOCUG00000023358	NA	mRNA
chr10	+	31565730	31581853	ENSOCUT00000036313	9	94	1370	MSTRG.7737	ASNS	asparagine synthetase (glutamine-hydrolyzing) [Source:HGNC Symbol;Acc:HGNC:753]	mRNA
chr5	+	36287195	36350893	ENSOCUT00000044591	6	95	1059	MSTRG.45855	HSD17B2	hydroxysteroid 17-beta dehydrogenase 2 [Source:HGNC Symbol;Acc:HGNC:5211]	mRNA
chr1	+	167132710	167354548	ENSOCUT00000044026	7	96	1542	MSTRG.6224	METTL15	methyltransferase like 15 [Source:HGNC Symbol;Acc:HGNC:26606]	mRNA
chr16	+	65441053	65458867	ENSOCUT00000014326	11	97	3524	MSTRG.25715	PIGR	polymeric immunoglobulin receptor [Source:HGNC Symbol;Acc:HGNC:8968]	mRNA
chr7	+	33392572	33903207	ENSOCUT00000059343	38	98	3482	MSTRG.47187	CACNA2D1	calcium voltage-gated channel auxiliary subunit alpha2delta 1 [Source:HGNC Symbol;Acc:HGNC:1399]	mRNA
chr16	-	69127161	69333855	ENSOCUT00000052987	25	99	3123	MSTRG.25871	PPP1R12B	protein phosphatase 1 regulatory subunit 12B [Source:HGNC Symbol;Acc:HGNC:7619]	mRNA
chr4	+	4522887	4528558	ENSOCUT00000010586	7	100	1040	MSTRG.42321	EIF6	eukaryotic translation initiation factor 6 [Source:HGNC Symbol;Acc:HGNC:6159]	mRNA
chr14	+	22567372	22683527	ENSOCUT00000057886	21	101	3399	MSTRG.18582	ARPP21	cAMP regulated phosphoprotein 21 [Source:HGNC Symbol;Acc:HGNC:16968]	mRNA
chr12	-	125683212	125911572	ENSOCUT00000053981	25	102	3660	MSTRG.12796	AHI1	Abelson helper integration site 1 [Source:HGNC Symbol;Acc:HGNC:21575]	mRNA
chr19	-	20316234	20351132	ENSOCUT00000060358	19	103	2325	MSTRG.31678	KSR1	kinase suppressor of ras 1 [Source:HGNC Symbol;Acc:HGNC:6465]	mRNA
chr13	+	66456505	67430660	ENSOCUT00000055563	22	104	3016	MSTRG.15609	DPYD	dihydropyrimidine dehydrogenase [Source:HGNC Symbol;Acc:HGNC:3012]	mRNA
chr18	-	43224114	43250453	ENSOCUT00000028827	9	105	1827	MSTRG.30315	CYP2C4	Oryctolagus cuniculus cytochrome P450 2C4 (CYP2C4), mRNA. [Source:RefSeq mRNA;Acc:NM_001190431]	mRNA
chr15	-	62725287	62756078	ENSOCUT00000002670	8	106	1640	MSTRG.22939	NUDT9	nudix hydrolase 9 [Source:HGNC Symbol;Acc:HGNC:8056]	mRNA
chr19	-	41535077	41568462	ENSOCUT00000055859	34	107	4605	MSTRG.32360	TOP2A	DNA topoisomerase II alpha [Source:HGNC Symbol;Acc:HGNC:11989]	mRNA
chr2	-	90254703	90283645	ENSOCUT00000058896	11	108	2104	MSTRG.34847	IL1R1	interleukin 1 receptor type 1 [Source:HGNC Symbol;Acc:HGNC:5993]	mRNA
chr4	-	9687149	9723940	ENSOCUT00000024812	14	109	2082	MSTRG.42564	IDH3B	isocitrate dehydrogenase (NAD(+)) 3 non-catalytic subunit beta [Source:HGNC Symbol;Acc:HGNC:5385]	mRNA
chr14	-	78901658	78913224	ENSOCUT00000058831	8	110	1633	MSTRG.19683	HRG	histidine rich glycoprotein [Source:HGNC Symbol;Acc:HGNC:5181]	mRNA
chr16	+	12056625	12105686	ENSOCUT00000054637	20	111	2667	MSTRG.24152	ITIH2	inter-alpha-trypsin inhibitor heavy chain 2 [Source:HGNC Symbol;Acc:HGNC:6167]	mRNA
chr16	+	65441053	65458867	ENSOCUT00000058962	13	112	3413	MSTRG.25715	PIGR	polymeric immunoglobulin receptor [Source:HGNC Symbol;Acc:HGNC:8968]	mRNA
chr21	-	3046317	3056080	ENSOCUT00000042481	13	113	1899	MSTRG.37818	SEC14L3	SEC14 like lipid binding 3 [Source:HGNC Symbol;Acc:HGNC:18655]	mRNA
chr7	+	100286442	100338834	ENSOCUT00000026918	7	114	2015	MSTRG.48374	TANK	TRAF family member associated NFKB activator [Source:HGNC Symbol;Acc:HGNC:11562]	mRNA
chr4	-	2037651	2060936	ENSOCUT00000013596	15	115	2051	MSTRG.42215	BPI	bactericidal permeability increasing protein [Source:HGNC Symbol;Acc:HGNC:1095]	mRNA
chr13	+	78262017	78262367	ENSOCUT00000000295	1	116	351	MSTRG.15933	ENSOCUG00000025724	NA	mRNA
chr11	+	63363245	63539293	ENSOCUT00000056199	8	117	3814	MSTRG.9277	GHR	growth hormone receptor [Source:HGNC Symbol;Acc:HGNC:4263]	mRNA
chr1	+	138898015	139056212	ENSOCUT00000011925	16	118	4317	MSTRG.5432	RSF1	remodeling and spacing factor 1 [Source:HGNC Symbol;Acc:HGNC:18118]	mRNA
chr12	-	11011141	11012041	ENSOCUT00000002219	3	119	387	MSTRG.10202	ENSOCUG00000002222	NA	mRNA
chr12	-	43273420	43320653	ENSOCUT00000049394	15	120	2382	MSTRG.11230	GCLC	glutamate-cysteine ligase catalytic subunit [Source:HGNC Symbol;Acc:HGNC:4311]	mRNA
chr9	+	64700845	64721514	ENSOCUT00000009841	20	121	1887	MSTRG.54409	RMC1	regulator of MON1-CCZ1 [Source:HGNC Symbol;Acc:HGNC:24326]	mRNA
chr15	-	92557015	92678496	ENSOCUT00000051896	11	122	4190	MSTRG.23645	CRACD	capping protein inhibiting regulator of actin dynamics [Source:HGNC Symbol;Acc:HGNC:29219]	mRNA
chr21	-	3866853	3922414	ENSOCUT00000004004	17	123	3260	MSTRG.37850	EIF4ENIF1	eukaryotic translation initiation factor 4E nuclear import factor 1 [Source:HGNC Symbol;Acc:HGNC:16687]	mRNA
chr7	+	121995508	122015551	ENSOCUT00000048123	10	124	2613	MSTRG.49156	ITPRID2	ITPR interacting domain containing 2 [Source:HGNC Symbol;Acc:HGNC:11319]	mRNA
chr4	+	4941001	5018908	ENSOCUT00000009642	15	125	6941	MSTRG.42347	NCOA6	nuclear receptor coactivator 6 [Source:HGNC Symbol;Acc:HGNC:15936]	mRNA
chr3	+	124889993	125070590	ENSOCUT00000026063	75	126	12681	MSTRG.41569	PKHD1L1	PKHD1 like 1 [Source:HGNC Symbol;Acc:HGNC:20313]	mRNA
X	-	107901700	108356602	ENSOCUT00000059796	7	127	1581	MSTRG.2164	GPC3	glypican 3 [Source:HGNC Symbol;Acc:HGNC:4451]	mRNA
chr8	-	29084906	29098945	ENSOCUT00000002703	9	128	3475	MSTRG.51214	FOXM1	forkhead box M1 [Source:HGNC Symbol;Acc:HGNC:3818]	mRNA
chr18	+	58503461	58531412	ENSOCUT00000054770	10	129	1929	MSTRG.30649	PDCD4	programmed cell death 4 [Source:HGNC Symbol;Acc:HGNC:8763]	mRNA
chr9	+	13227126	13313585	ENSOCUT00000004217	11	130	1810	MSTRG.53114	SLC6A20	solute carrier family 6 member 20 [Source:HGNC Symbol;Acc:HGNC:30927]	mRNA
chr8	+	44801198	44908443	ENSOCUT00000045781	7	131	1262	MSTRG.51713	PSPC1	paraspeckle component 1 [Source:HGNC Symbol;Acc:HGNC:20320]	mRNA
chr6	-	26900418	26913491	ENSOCUT00000042084	11	132	1320	MSTRG.46415	ENSOCUG00000021696	cytochrome p450 oxidoreductase [Source:HGNC Symbol;Acc:HGNC:9208]	mRNA
chr19	-	11499277	11518852	ENSOCUT00000054841	9	133	1464	MSTRG.31187	WRAP53	WD repeat containing antisense to TP53 [Source:HGNC Symbol;Acc:HGNC:25522]	mRNA
chr12	-	107446711	107696709	ENSOCUT00000036995	14	134	4064	MSTRG.12425	CEP85L	centrosomal protein 85 like [Source:HGNC Symbol;Acc:HGNC:21638]	mRNA
chr10	-	38393076	38404595	ENSOCUT00000014830	5	135	1871	MSTRG.7968	STEAP2	STEAP2 metalloreductase [Source:HGNC Symbol;Acc:HGNC:17885]	mRNA
chr1	+	132022517	133357009	ENSOCUT00000056779	23	136	3409	MSTRG.5306	DLG2	discs large MAGUK scaffold protein 2 [Source:HGNC Symbol;Acc:HGNC:2901]	mRNA
chr2	+	125643086	125730526	ENSOCUT00000001202	4	137	2930	MSTRG.35821	BCL11A	BAF chromatin remodeling complex subunit BCL11A [Source:HGNC Symbol;Acc:HGNC:13221]	mRNA
chr12	-	46427156	46802406	ENSOCUT00000014127	95	138	17004	MSTRG.11288	DST	dystonin [Source:HGNC Symbol;Acc:HGNC:1090]	mRNA
chr2	-	122471493	122536950	ENSOCUT00000062328	10	139	2207	MSTRG.35708	ENSOCUG00000002137	NA	mRNA
chr4	+	41241889	41367566	ENSOCUT00000039896	23	140	2994	MSTRG.43490	USP15	ubiquitin specific peptidase 15 [Source:HGNC Symbol;Acc:HGNC:12613]	mRNA
chr9	+	10502766	10566764	ENSOCUT00000006977	16	141	2139	MSTRG.53041	NR2C2	nuclear receptor subfamily 2 group C member 2 [Source:HGNC Symbol;Acc:HGNC:7972]	mRNA
chr15	+	50426238	50443462	ENSOCUT00000048760	10	142	1699	MSTRG.22670	ADH6	Oryctolagus cuniculus alcohol dehydrogenase 1A (class I), alpha polypeptide (ADH1A), mRNA. [Source:RefSeq mRNA;Acc:NM_001101704]	mRNA
chr6	-	11416898	11448579	ENSOCUT00000021316	5	143	639	MSTRG.46142	ENSOCUG00000022047	MPV17 mitochondrial inner membrane protein like [Source:HGNC Symbol;Acc:HGNC:26827]	mRNA
chr21	+	12003286	12006108	ENSOCUT00000006534	5	144	956	MSTRG.38172	POP5	POP5 homolog, ribonuclease P/MRP subunit [Source:HGNC Symbol;Acc:HGNC:17689]	mRNA
chr3	+	44689554	44723800	ENSOCUT00000031174	17	145	2545	MSTRG.39531	HMMR	hyaluronan mediated motility receptor [Source:HGNC Symbol;Acc:HGNC:5012]	mRNA
chr12	+	74283675	74327641	ENSOCUT00000043769	9	146	1317	MSTRG.11791	ENSOCUG00000001523	NA	mRNA
chr19	-	14117281	14166937	ENSOCUT00000015008	12	147	2306	MSTRG.31324	SPNS3	sphingolipid transporter 3 (putative) [Source:HGNC Symbol;Acc:HGNC:28433]	mRNA
chr12	-	42050725	42134512	ENSOCUT00000038624	10	148	2026	MSTRG.11186	TRAM2	translocation associated membrane protein 2 [Source:HGNC Symbol;Acc:HGNC:16855]	mRNA
chr5	-	3189242	3218135	ENSOCUT00000062834	2	149	3005	MSTRG.45043	CEBPA	CCAAT enhancer binding protein alpha [Source:HGNC Symbol;Acc:HGNC:1833]	mRNA
chr13	-	112874983	112888996	ENSOCUT00000008823	4	150	925	MSTRG.16688	DIO1	Oryctolagus cuniculus iodothyronine deiodinase 1 (DIO1), mRNA. [Source:RefSeq mRNA;Acc:NM_001099958]	mRNA
chr17	-	84017082	84124640	ENSOCUT00000035329	28	151	6811	MSTRG.28827	TJP1	tight junction protein 1 [Source:HGNC Symbol;Acc:HGNC:11827]	mRNA
chr7	+	9175389	9196036	ENSOCUT00000058796	18	152	2177	MSTRG.46671	KEL	Kell metallo-endopeptidase (Kell blood group) [Source:HGNC Symbol;Acc:HGNC:6308]	mRNA
chr3	+	121966730	122068306	ENSOCUT00000000462	14	153	2954	MSTRG.41498	OXR1	oxidation resistance 1 [Source:HGNC Symbol;Acc:HGNC:15822]	mRNA
chr2	+	154595890	154650270	ENSOCUT00000001235	5	154	1143	MSTRG.36512	SRD5A2	steroid 5 alpha-reductase 2 [Source:HGNC Symbol;Acc:HGNC:11285]	mRNA
chr18	+	43851865	43884684	ENSOCUT00000025165	9	155	1473	MSTRG.30204	ENSOCUG00000024993	NA	mRNA
chr4	+	9681659	9686943	ENSOCUT00000014959	12	156	1785	MSTRG.42560	NOP56	NOP56 ribonucleoprotein [Source:HGNC Symbol;Acc:HGNC:15911]	mRNA
chr8	+	49112198	49192082	ENSOCUT00000042933	17	157	6003	MSTRG.51770	ZC3H13	zinc finger CCCH-type containing 13 [Source:HGNC Symbol;Acc:HGNC:20368]	mRNA
chr13	-	54435679	54440273	ENSOCUT00000025938	8	158	663	MSTRG.15362	ENSOCUG00000024443	NA	mRNA
chr13	+	52939541	52952144	ENSOCUT00000015759	12	159	1448	MSTRG.15293	DENND2D	DENN domain containing 2D [Source:HGNC Symbol;Acc:HGNC:26192]	mRNA
chr15	-	62725287	62756208	ENSOCUT00000043346	8	160	1452	MSTRG.22939	NUDT9	nudix hydrolase 9 [Source:HGNC Symbol;Acc:HGNC:8056]	mRNA
chr1	+	152223445	152261776	ENSOCUT00000034336	15	161	3054	MSTRG.5851	AMPD3	adenosine monophosphate deaminase 3 [Source:HGNC Symbol;Acc:HGNC:470]	mRNA
chr4	+	61629400	61741612	ENSOCUT00000017825	12	162	1818	MSTRG.44071	METTL25	methyltransferase like 25 [Source:HGNC Symbol;Acc:HGNC:26228]	mRNA
chr18	+	42921330	42924259	ENSOCUT00000060506	3	163	351	MSTRG.30312	ENSOCUG00000030561	NA	mRNA
chr17	-	14922291	15049587	ENSOCUT00000003639	20	164	4847	MSTRG.26731	CGNL1	cingulin like 1 [Source:HGNC Symbol;Acc:HGNC:25931]	mRNA
chr8	-	1190743	1326024	ENSOCUT00000056094	20	165	3949	MSTRG.50402	ANO6	anoctamin 6 [Source:HGNC Symbol;Acc:HGNC:25240]	mRNA
chr2	+	8357629	8403513	ENSOCUT00000006795	21	166	3059	MSTRG.33173	NCAPG	non-SMC condensin I complex subunit G [Source:HGNC Symbol;Acc:HGNC:24304]	mRNA
chr2	+	30471870	30815355	ENSOCUT00000035362	27	167	3735	MSTRG.33534	LIMCH1	LIM and calponin homology domains 1 [Source:HGNC Symbol;Acc:HGNC:29191]	mRNA
chr1	-	138693911	138694363	ENSOCUT00000000956	1	168	453	MSTRG.5411	THRSP	Oryctolagus cuniculus thyroid hormone responsive (THRSP), mRNA. [Source:RefSeq mRNA;Acc:NM_001198981]	mRNA
chr14	-	91941858	92046136	ENSOCUT00000008227	15	169	4449	MSTRG.20062	PAK2	Serine/threonine-protein kinase PAK 2 PAK-2p27 PAK-2p34 [Source:UniProtKB/Swiss-Prot;Acc:Q29502]	mRNA
chr18	+	48289141	48299138	ENSOCUT00000001374	6	170	1397	MSTRG.30423	ENSOCUG00000001375	NA	mRNA
chr15	+	81201104	81210347	ENSOCUT00000026562	7	171	1449	MSTRG.23593	ENSOCUG00000035996	NA	mRNA
chr13	+	122669664	122694681	ENSOCUT00000045752	13	172	1987	MSTRG.16995	SLC6A9	solute carrier family 6 member 9 [Source:HGNC Symbol;Acc:HGNC:11056]	mRNA
chr12	-	98280140	98320566	ENSOCUT00000038385	8	173	1728	MSTRG.12187	SLC22A16	solute carrier family 22 member 16 [Source:HGNC Symbol;Acc:HGNC:20302]	mRNA
chr14	-	145561694	145583281	ENSOCUT00000058873	5	174	1912	MSTRG.21074	BTG3	BTG anti-proliferation factor 3 [Source:HGNC Symbol;Acc:HGNC:1132]	mRNA
chr1	+	18210561	18236849	ENSOCUT00000053527	55	175	7971	MSTRG.2721	TLN1	talin 1 [Source:HGNC Symbol;Acc:HGNC:11845]	mRNA
chr12	-	22162316	22171502	ENSOCUT00000061550	8	176	1555	MSTRG.10504	TRIM10	tripartite motif containing 10 [Source:HGNC Symbol;Acc:HGNC:10072]	mRNA
chr12	+	20538823	20542004	ENSOCUT00000046218	6	177	2336	MSTRG.10415	MPIG6B	megakaryocyte and platelet inhibitory receptor G6b [Source:HGNC Symbol;Acc:HGNC:13937]	mRNA
chr14	-	1623785	1675473	ENSOCUT00000000766	18	178	2391	MSTRG.18041	HACL1	2-hydroxyacyl-CoA lyase 1 [Source:HGNC Symbol;Acc:HGNC:17856]	mRNA
chr12	-	20454444	20465554	ENSOCUT00000034939	24	179	3643	MSTRG.10410	BAG6	BCL2 associated athanogene 6 [Source:HGNC Symbol;Acc:HGNC:13919]	mRNA
chr12	-	38837259	38867917	ENSOCUT00000016181	10	180	2910	MSTRG.11146	RHAG	Rh associated glycoprotein [Source:HGNC Symbol;Acc:HGNC:10006]	mRNA
chr13	-	37604600	37616250	ENSOCUT00000057756	21	181	2671	MSTRG.14716	ADAM15	ADAM metallopeptidase domain 15 [Source:HGNC Symbol;Acc:HGNC:193]	mRNA
chr18	+	42966905	43064142	ENSOCUT00000039467	8	182	2433	MSTRG.30292	ENSOCUG00000021501	Oryctolagus cuniculus cytochrome P450 2C5 (CYP2C5), mRNA. [Source:RefSeq mRNA;Acc:NM_001170926]	mRNA
chr12	-	98280140	98318173	ENSOCUT00000045383	7	183	1773	MSTRG.12187	SLC22A16	solute carrier family 22 member 16 [Source:HGNC Symbol;Acc:HGNC:20302]	mRNA
chr13	+	34408157	34487801	ENSOCUT00000007777	51	184	7390	MSTRG.14591	SPTA1	spectrin alpha, erythrocytic 1 [Source:HGNC Symbol;Acc:HGNC:11272]	mRNA
chr1	+	64697975	64727111	ENSOCUT00000038951	8	185	1052	MSTRG.3755	PSAT1	phosphoserine aminotransferase 1 [Source:HGNC Symbol;Acc:HGNC:19129]	mRNA
chr2	+	173167461	173173926	ENSOCUT00000059690	9	186	2019	MSTRG.36964	ENSOCUG00000008793	NA	mRNA
chr13	+	70266401	70347671	ENSOCUT00000009821	23	187	4355	MSTRG.15690	ARHGAP29	Rho GTPase activating protein 29 [Source:HGNC Symbol;Acc:HGNC:30207]	mRNA
chr1	-	106330435	106376029	ENSOCUT00000005283	6	188	4368	MSTRG.4800	ZC3H12C	zinc finger CCCH-type containing 12C [Source:HGNC Symbol;Acc:HGNC:29362]	mRNA
chr10	-	12202621	12333936	ENSOCUT00000046999	9	189	1893	MSTRG.7172	HIBADH	3-hydroxyisobutyrate dehydrogenase [Source:HGNC Symbol;Acc:HGNC:4907]	mRNA
chr14	-	81861899	81981725	ENSOCUT00000011950	30	190	4926	MSTRG.19778	YEATS2	YEATS domain containing 2 [Source:HGNC Symbol;Acc:HGNC:25489]	mRNA
chr1	-	70876091	70908317	ENSOCUT00000044765	18	191	3022	MSTRG.3868	FGD3	FYVE, RhoGEF and PH domain containing 3 [Source:HGNC Symbol;Acc:HGNC:16027]	mRNA
chr4	-	3929170	4041472	ENSOCUT00000007057	17	192	5440	MSTRG.42310	PHF20	PHD finger protein 20 [Source:HGNC Symbol;Acc:HGNC:16098]	mRNA
chr16	-	66877806	66913504	ENSOCUT00000044803	4	193	3291	MSTRG.25776	TMCC2	transmembrane and coiled-coil domain family 2 [Source:HGNC Symbol;Acc:HGNC:24239]	mRNA
chr13	+	39004122	39005042	ENSOCUT00000009566	3	194	308	MSTRG.14792	S100A8	S100 calcium binding protein A8 [Source:HGNC Symbol;Acc:HGNC:10498]	mRNA
chr1	+	144325694	144363851	ENSOCUT00000042731	24	195	7017	MSTRG.5673	NUMA1	nuclear mitotic apparatus protein 1 [Source:HGNC Symbol;Acc:HGNC:8059]	mRNA
chr17	+	73933203	74037939	ENSOCUT00000037260	2	196	2998	MSTRG.28448	FBXO34	F-box protein 34 [Source:HGNC Symbol;Acc:HGNC:20201]	mRNA
X	+	33450832	33457631	ENSOCUT00000024275	6	197	1522	MSTRG.666	GATA1	GATA binding protein 1 [Source:HGNC Symbol;Acc:HGNC:4170]	mRNA
chr13	+	36349469	36386525	ENSOCUT00000012189	38	198	5072	MSTRG.14637	IQGAP3	IQ motif containing GTPase activating protein 3 [Source:HGNC Symbol;Acc:HGNC:20669]	mRNA
chr9	-	19119308	19122196	ENSOCUT00000002070	4	199	773	MSTRG.53415	ENSOCUG00000002074	NA	mRNA
chr2	-	28811007	28834409	ENSOCUT00000052411	13	200	2896	MSTRG.33466	UGDH	UDP-glucose 6-dehydrogenase [Source:HGNC Symbol;Acc:HGNC:12525]	mRNA
chr14	-	43313111	43456455	ENSOCUT00000031466	6	201	3275	MSTRG.18995	WWTR1	WW domain containing transcription regulator 1 [Source:HGNC Symbol;Acc:HGNC:24042]	mRNA
chr3	-	57849132	57864139	ENSOCUT00000002781	9	202	1643	MSTRG.39775	LMAN2	lectin, mannose binding 2 [Source:HGNC Symbol;Acc:HGNC:16986]	mRNA
chr2	-	122471493	122537092	ENSOCUT00000026076	10	203	1896	MSTRG.35708	ENSOCUG00000002137	NA	mRNA
chr9	-	102343379	102477298	ENSOCUT00000058226	29	204	3305	MSTRG.55142	PIGN	phosphatidylinositol glycan anchor biosynthesis class N [Source:HGNC Symbol;Acc:HGNC:8967]	mRNA
chr21	-	8115705	8315161	ENSOCUT00000047235	75	205	13259	MSTRG.38087	HECTD4	HECT domain E3 ubiquitin protein ligase 4 [Source:HGNC Symbol;Acc:HGNC:26611]	mRNA
chr4	-	81065286	81149149	ENSOCUT00000045771	21	206	3945	MSTRG.44548	GNPTAB	N-acetylglucosamine-1-phosphate transferase subunits alpha and beta [Source:HGNC Symbol;Acc:HGNC:29670]	mRNA
chr21	-	8115705	8315161	ENSOCUT00000025354	77	207	13445	MSTRG.38087	HECTD4	HECT domain E3 ubiquitin protein ligase 4 [Source:HGNC Symbol;Acc:HGNC:26611]	mRNA
chr18	+	50163945	50178297	ENSOCUT00000000513	14	208	5108	MSTRG.30480	PPRC1	PPARG related coactivator 1 [Source:HGNC Symbol;Acc:HGNC:30025]	mRNA
chr2	-	46416433	46504684	ENSOCUT00000055665	36	209	6093	MSTRG.33885	DDX60	DExD/H-box helicase 60 [Source:HGNC Symbol;Acc:HGNC:25942]	mRNA
chr4	+	39676751	39677753	ENSOCUT00000057808	4	210	358	MSTRG.43435	ENSOCUG00000037702	NA	mRNA
chr4	-	10550708	10560378	ENSOCUT00000035428	20	211	2396	MSTRG.42592	ADAM33	ADAM metallopeptidase domain 33 [Source:HGNC Symbol;Acc:HGNC:15478]	mRNA
chr10	-	44969991	44986494	ENSOCUT00000030314	19	212	4595	MSTRG.8175	NPC1L1	NPC1 like intracellular cholesterol transporter 1 [Source:HGNC Symbol;Acc:HGNC:7898]	mRNA
chr9	-	52321018	52341473	ENSOCUT00000010168	9	213	3347	MSTRG.54130	RALBP1	ralA binding protein 1 [Source:HGNC Symbol;Acc:HGNC:9841]	mRNA
chr12	-	95248109	95540026	ENSOCUT00000011257	7	214	1896	MSTRG.12083	PDSS2	decaprenyl diphosphate synthase subunit 2 [Source:HGNC Symbol;Acc:HGNC:23041]	mRNA
chr19	+	43552771	43582314	ENSOCUT00000047019	5	215	2226	MSTRG.32444	AOC3	amine oxidase copper containing 3 [Source:HGNC Symbol;Acc:HGNC:550]	mRNA
chr3	+	101101607	101116272	ENSOCUT00000052433	7	216	1890	MSTRG.40790	CA2	Oryctolagus cuniculus carbonic anhydrase 2 (CA2), mRNA. [Source:RefSeq mRNA;Acc:NM_001195708]	mRNA
chr4	-	50656511	50712272	ENSOCUT00000052080	34	217	7168	MSTRG.43826	ZFC3H1	zinc finger C3H1-type containing [Source:HGNC Symbol;Acc:HGNC:28328]	mRNA
chr3	-	38919795	39113810	ENSOCUT00000059164	25	218	4576	MSTRG.39403	ADAM19	ADAM metallopeptidase domain 19 [Source:HGNC Symbol;Acc:HGNC:197]	mRNA
chr5	+	27758802	27826292	ENSOCUT00000052625	21	219	3589	MSTRG.45594	AP1G1	adaptor related protein complex 1 subunit gamma 1 [Source:HGNC Symbol;Acc:HGNC:555]	mRNA
chr4	-	38046521	38048787	ENSOCUT00000023062	2	220	1897	MSTRG.43309	NFE2	nuclear factor, erythroid 2 [Source:HGNC Symbol;Acc:HGNC:7780]	mRNA
chr8	+	33878771	33892524	ENSOCUT00000050076	2	221	1112	MSTRG.51382	GDF3	growth differentiation factor 3 [Source:HGNC Symbol;Acc:HGNC:4218]	mRNA
chr3	+	146855553	146867665	ENSOCUT00000040312	19	222	3733	MSTRG.42023	ENSOCUG00000023866	NA	mRNA
chr19	-	12174419	12182165	ENSOCUT00000028908	14	223	2283	MSTRG.31259	ALOX15	arachidonate 15-lipoxygenase [Source:HGNC Symbol;Acc:HGNC:433]	mRNA
chr3	+	3923038	4013015	ENSOCUT00000037650	22	224	2704	MSTRG.38361	HSD17B4	hydroxysteroid 17-beta dehydrogenase 4 [Source:HGNC Symbol;Acc:HGNC:5213]	mRNA
chr3	-	146973504	146974297	ENSOCUT00000046415	3	225	618	MSTRG.42017	ENSOCUG00000032952	NA	mRNA
chr19	-	44568175	44617386	ENSOCUT00000006447	13	226	1476	MSTRG.32529	SLC25A39	solute carrier family 25 member 39 [Source:HGNC Symbol;Acc:HGNC:24279]	mRNA
chr3	+	124889993	125070590	ENSOCUT00000061803	75	227	12588	MSTRG.41569	PKHD1L1	PKHD1 like 1 [Source:HGNC Symbol;Acc:HGNC:20313]	mRNA
chr7	-	38312408	38449455	ENSOCUT00000005204	18	228	3345	MSTRG.47276	PHTF2	putative homeodomain transcription factor 2 [Source:HGNC Symbol;Acc:HGNC:13411]	mRNA
chr3	+	54842765	54910760	ENSOCUT00000039248	10	229	3738	MSTRG.39661	CPEB4	cytoplasmic polyadenylation element binding protein 4 [Source:HGNC Symbol;Acc:HGNC:21747]	mRNA
chr12	-	30772341	30777928	ENSOCUT00000011490	8	230	1881	MSTRG.10819	UNC5CL	unc-5 family C-terminal like [Source:HGNC Symbol;Acc:HGNC:21203]	mRNA
chr1	-	52322833	52519083	ENSOCUT00000022037	33	231	5655	MSTRG.3491	SMARCA2	SWI/SNF related, matrix associated, actin dependent regulator of chromatin, subfamily a, member 2 [Source:HGNC Symbol;Acc:HGNC:11098]	mRNA
chr3	+	35717806	35865423	ENSOCUT00000039134	11	232	1772	MSTRG.39352	GALNT10	polypeptide N-acetylgalactosaminyltransferase 10 [Source:HGNC Symbol;Acc:HGNC:19873]	mRNA
chr16	-	78668674	78692609	ENSOCUT00000011611	5	233	708	MSTRG.26130	RGS18	regulator of G protein signaling 18 [Source:HGNC Symbol;Acc:HGNC:14261]	mRNA
chr8	-	100527835	100724855	ENSOCUT00000022682	55	234	6402	MSTRG.52459	DOCK9	dedicator of cytokinesis 9 [Source:HGNC Symbol;Acc:HGNC:14132]	mRNA
chr5	-	12709782	12753353	ENSOCUT00000022438	13	235	3020	MSTRG.45203	AMFR	autocrine motility factor receptor [Source:HGNC Symbol;Acc:HGNC:463]	mRNA
chr1	+	99629240	99631280	ENSOCUT00000004624	4	236	1143	MSTRG.4596	APOA5	Oryctolagus cuniculus apolipoprotein A5 (APOA5), mRNA. [Source:RefSeq mRNA;Acc:NM_001171409]	mRNA
chr3	-	116334145	116348383	ENSOCUT00000054532	16	237	2697	MSTRG.41104	ENSOCUG00000004354	NA	mRNA
chr16	-	68687535	68721501	ENSOCUT00000029390	28	238	3849	MSTRG.25841	PPFIA4	PTPRF interacting protein alpha 4 [Source:HGNC Symbol;Acc:HGNC:9248]	mRNA
chr21	-	3046318	3055775	ENSOCUT00000053823	9	239	1923	MSTRG.37818	SEC14L3	SEC14 like lipid binding 3 [Source:HGNC Symbol;Acc:HGNC:18655]	mRNA
chr14	-	1380794	1436230	ENSOCUT00000010501	9	240	2512	MSTRG.18029	SH3BP5	SH3 domain binding protein 5 [Source:HGNC Symbol;Acc:HGNC:10827]	mRNA
chr14	-	163520785	163668688	ENSOCUT00000035657	49	241	9855	MSTRG.21424	PCNT	pericentrin [Source:HGNC Symbol;Acc:HGNC:16068]	mRNA
chr15	-	72466486	72568414	ENSOCUT00000003852	9	242	2055	MSTRG.23180	MRPL1	mitochondrial ribosomal protein L1 [Source:HGNC Symbol;Acc:HGNC:14275]	mRNA
chr13	+	36873034	36895416	ENSOCUT00000001939	22	243	3288	MSTRG.14666	ARHGEF2	Rho/Rac guanine nucleotide exchange factor 2 [Source:HGNC Symbol;Acc:HGNC:682]	mRNA
chr2	+	5506416	5574118	ENSOCUT00000041025	12	244	2173	MSTRG.33085	CPEB2	cytoplasmic polyadenylation element binding protein 2 [Source:HGNC Symbol;Acc:HGNC:21745]	mRNA
chr6	-	18605224	18609424	ENSOCUT00000033983	4	245	3682	MSTRG.46335	ENSOCUG00000013076	NA	mRNA
X	-	69877434	69884113	ENSOCUT00000014714	7	246	753	MSTRG.1588	ENSOCUG00000014717	TATA-box binding protein associated factor 9b [Source:HGNC Symbol;Acc:HGNC:17306]	mRNA
chr19	+	50254329	50402228	ENSOCUT00000055306	30	247	5674	MSTRG.32806	HELZ	helicase with zinc finger [Source:HGNC Symbol;Acc:HGNC:16878]	mRNA
chr13	-	33924982	33932370	ENSOCUT00000021281	5	248	1110	MSTRG.14584	FCER1A	Fc fragment of IgE receptor Ia [Source:HGNC Symbol;Acc:HGNC:3609]	mRNA
chr3	+	110413586	110478544	ENSOCUT00000062790	23	249	3113	MSTRG.40995	INTS8	integrator complex subunit 8 [Source:HGNC Symbol;Acc:HGNC:26048]	mRNA
chr18	+	47750696	47818074	ENSOCUT00000008176	32	250	4633	MSTRG.30393	ABCC2	ATP binding cassette subfamily C member 2 [Source:HGNC Symbol;Acc:HGNC:53]	mRNA
chr12	-	20208965	20284370	ENSOCUT00000043526	6	251	1338	MSTRG.10386	ENSOCUG00000010972	Oryctolagus cuniculus MHC RLA region class I 19-1 (LOC100328967), mRNA. [Source:RefSeq mRNA;Acc:NM_001171270]	mRNA
chr12	+	104964699	105173532	ENSOCUT00000049555	7	252	1130	MSTRG.12360	SULT3A1	Oryctolagus cuniculus ST3A1 (SULT3A1), mRNA. [Source:RefSeq mRNA;Acc:NM_001082210]	mRNA
chr16	+	66833460	66856049	ENSOCUT00000045241	20	253	3651	MSTRG.25779	ENSOCUG00000002381	NA	mRNA
chr3	-	145818143	145920769	ENSOCUT00000043848	23	254	3818	MSTRG.42003	ASAP1	ArfGAP with SH3 domain, ankyrin repeat and PH domain 1 [Source:HGNC Symbol;Acc:HGNC:2720]	mRNA
chr12	+	97612270	97724981	ENSOCUT00000028389	23	255	2685	MSTRG.12162	FIG4	FIG4 phosphoinositide 5-phosphatase [Source:HGNC Symbol;Acc:HGNC:16873]	mRNA
chr16	+	67574640	67652158	ENSOCUT00000050466	31	256	5166	MSTRG.25798	PIK3C2B	phosphatidylinositol-4-phosphate 3-kinase catalytic subunit type 2 beta [Source:HGNC Symbol;Acc:HGNC:8972]	mRNA
chr21	-	4922300	4926612	ENSOCUT00000056703	11	257	1236	MSTRG.37879	AIFM3	apoptosis inducing factor mitochondria associated 3 [Source:HGNC Symbol;Acc:HGNC:26398]	mRNA
chr12	-	106519307	106564515	ENSOCUT00000023187	8	258	2091	MSTRG.12403	ENSOCUG00000002627	golgi associated PDZ and coiled-coil motif containing [Source:HGNC Symbol;Acc:HGNC:17643]	mRNA
chr13	+	129693986	129711560	ENSOCUT00000036105	6	259	2519	MSTRG.17316	E2F2	E2F transcription factor 2 [Source:HGNC Symbol;Acc:HGNC:3114]	mRNA
chr7	-	73460085	73538490	ENSOCUT00000037869	16	260	1581	MSTRG.47842	DARS1	aspartyl-tRNA synthetase 1 [Source:HGNC Symbol;Acc:HGNC:2678]	mRNA
chr1	+	72053939	72127497	ENSOCUT00000060356	22	261	2479	MSTRG.3903	NAA35	N(alpha)-acetyltransferase 35, NatC auxiliary subunit [Source:HGNC Symbol;Acc:HGNC:24340]	mRNA
chr17	-	32568969	32583143	ENSOCUT00000003796	22	262	4319	MSTRG.27228	THBS1	thrombospondin 1 [Source:HGNC Symbol;Acc:HGNC:11785]	mRNA
chr12	-	148265334	148309571	ENSOCUT00000004777	16	263	2419	MSTRG.13433	SERAC1	serine active site containing 1 [Source:HGNC Symbol;Acc:HGNC:21061]	mRNA
chr9	-	67244956	67337229	ENSOCUT00000043104	11	264	2889	MSTRG.54455	SS18	SS18 subunit of BAF chromatin remodeling complex [Source:HGNC Symbol;Acc:HGNC:11340]	mRNA
chr15	-	64355321	64541261	ENSOCUT00000023033	64	265	10531	MSTRG.22983	WDFY3	WD repeat and FYVE domain containing 3 [Source:HGNC Symbol;Acc:HGNC:20751]	mRNA
chr6	+	18528009	18531182	ENSOCUT00000001534	8	266	1078	MSTRG.46340	ENSOCUG00000001536	Oryctolagus cuniculus cytosolic phenol sulfotransferase SULT1A1 (LOC100009483), mRNA. [Source:RefSeq mRNA;Acc:NM_001082725]	mRNA
chr12	+	10824319	10824984	ENSOCUT00000017229	1	267	666	MSTRG.10188	H1-3	H1.3 linker histone, cluster member [Source:HGNC Symbol;Acc:HGNC:4717]	mRNA
chr4	+	48777188	48840174	ENSOCUT00000060728	10	268	1398	MSTRG.43724	ENSOCUG00000002977	NA	mRNA
chr11	-	15116163	15202530	ENSOCUT00000035970	41	269	4864	MSTRG.8488	TTC37	tetratricopeptide repeat domain 37 [Source:HGNC Symbol;Acc:HGNC:23639]	mRNA
chr9	+	104118300	104127667	ENSOCUT00000007793	7	270	1200	MSTRG.55221	SERPINB10	serpin family B member 10 [Source:HGNC Symbol;Acc:HGNC:8942]	mRNA
chr7	-	105291164	105392256	ENSOCUT00000060805	27	271	3994	MSTRG.48472	TTC21B	tetratricopeptide repeat domain 21B [Source:HGNC Symbol;Acc:HGNC:25660]	mRNA
chr14	+	23835940	23879562	ENSOCUT00000002240	19	272	2548	MSTRG.18628	MLH1	mutL homolog 1 [Source:HGNC Symbol;Acc:HGNC:7127]	mRNA
chr17	+	6780832	6839954	ENSOCUT00000042315	17	273	2662	MSTRG.26385	DPP8	dipeptidyl peptidase 8 [Source:HGNC Symbol;Acc:HGNC:16490]	mRNA
X	+	110699426	110741211	ENSOCUT00000041779	7	274	1210	MSTRG.2233	FHL1	four and a half LIM domains 1 [Source:HGNC Symbol;Acc:HGNC:3702]	mRNA
chr12	+	125581970	125616096	ENSOCUT00000052269	15	275	2831	MSTRG.12774	MYB	MYB proto-oncogene, transcription factor [Source:HGNC Symbol;Acc:HGNC:7545]	mRNA
chr2	-	84180002	84204539	ENSOCUT00000033684	7	276	897	MSTRG.34780	SULT1C2	Sulfotransferase 1C2 [Source:UniProtKB/Swiss-Prot;Acc:O46503]	mRNA
chr12	+	149772470	149860245	ENSOCUT00000023385	48	277	7233	MSTRG.13493	IGF2R	insulin like growth factor 2 receptor [Source:HGNC Symbol;Acc:HGNC:5467]	mRNA
chr2	-	29062220	29206002	ENSOCUT00000057471	32	278	4122	MSTRG.33479	PDS5A	PDS5 cohesin associated factor A [Source:HGNC Symbol;Acc:HGNC:29088]	mRNA
chr19	-	21559299	21605126	ENSOCUT00000064805	8	279	2327	MSTRG.31765	CRLF3	cytokine receptor like factor 3 [Source:HGNC Symbol;Acc:HGNC:17177]	mRNA
chr6	-	9622923	9763408	ENSOCUT00000037023	12	280	3604	MSTRG.46095	XYLT1	xylosyltransferase 1 [Source:HGNC Symbol;Acc:HGNC:15516]	mRNA
chr3	-	23712562	23730440	ENSOCUT00000040606	25	281	3489	MSTRG.39077	ARAP3	ArfGAP with RhoGAP domain, ankyrin repeat and PH domain 3 [Source:HGNC Symbol;Acc:HGNC:24097]	mRNA
chr2	-	158649832	158658476	ENSOCUT00000044633	17	282	2047	MSTRG.36627	NRBP1	nuclear receptor binding protein 1 [Source:HGNC Symbol;Acc:HGNC:7993]	mRNA
X	-	58610441	58737772	ENSOCUT00000051332	7	283	1330	MSTRG.1322	AMMECR1	AMMECR nuclear protein 1 [Source:HGNC Symbol;Acc:HGNC:467]	mRNA
X	-	5922759	5980900	ENSOCUT00000046476	21	284	2455	MSTRG.167	RPS6KA3	ribosomal protein S6 kinase A3 [Source:HGNC Symbol;Acc:HGNC:10432]	mRNA
chr9	+	51698370	51698840	ENSOCUT00000022798	1	285	471	MSTRG.54117	ENSOCUG00000039533	NA	mRNA
chr7	+	21766188	22437644	ENSOCUT00000007429	29	286	3804	MSTRG.47019	CADPS2	calcium dependent secretion activator 2 [Source:HGNC Symbol;Acc:HGNC:16018]	mRNA
chr14	+	67721607	67788263	ENSOCUT00000022004	25	287	3045	MSTRG.19497	ECT2	epithelial cell transforming 2 [Source:HGNC Symbol;Acc:HGNC:3155]	mRNA
chr13	-	121857643	121878734	ENSOCUT00000012447	21	288	2178	MSTRG.16986	KIF2C	kinesin family member 2C [Source:HGNC Symbol;Acc:HGNC:6393]	mRNA
chr6	+	7963255	8020261	ENSOCUT00000009057	12	289	1911	MSTRG.46087	PDILT	protein disulfide isomerase like, testis expressed [Source:HGNC Symbol;Acc:HGNC:27338]	mRNA
chr1	-	147843552	148021124	ENSOCUT00000016799	2	290	7513	MSTRG.5772	ENSOCUG00000016801	NA	mRNA
chr8	+	40212229	40259298	ENSOCUT00000061222	13	291	2074	MSTRG.51609	MTMR6	myotubularin related protein 6 [Source:HGNC Symbol;Acc:HGNC:7453]	mRNA
chr12	-	133345899	133369519	ENSOCUT00000005140	7	292	7777	MSTRG.13004	HIVEP2	HIVEP zinc finger 2 [Source:HGNC Symbol;Acc:HGNC:4921]	mRNA
chr8	+	44738999	44781276	ENSOCUT00000013876	7	293	2148	MSTRG.51701	ZMYM5	zinc finger MYM-type containing 5 [Source:HGNC Symbol;Acc:HGNC:13029]	mRNA
chr18	+	42819954	42822183	ENSOCUT00000036951	2	294	399	MSTRG.30292	ENSOCUG00000030541	NA	mRNA
chr4	-	90080310	90122352	ENSOCUT00000015711	10	295	2903	MSTRG.44852	POLR3B	RNA polymerase III subunit B [Source:HGNC Symbol;Acc:HGNC:30348]	mRNA
chr2	+	99746593	99859137	ENSOCUT00000046882	7	296	1453	MSTRG.35187	RNF103	ring finger protein 103 [Source:HGNC Symbol;Acc:HGNC:12859]	mRNA
chr3	-	23346058	23347107	ENSOCUT00000013993	1	297	1050	MSTRG.39018	TAF7	TATA-box binding protein associated factor 7 [Source:HGNC Symbol;Acc:HGNC:11541]	mRNA
chr1	+	99628812	99631280	ENSOCUT00000038843	4	298	1392	MSTRG.4596	APOA5	Oryctolagus cuniculus apolipoprotein A5 (APOA5), mRNA. [Source:RefSeq mRNA;Acc:NM_001171409]	mRNA
chr12	-	30949379	30957841	ENSOCUT00000007268	5	299	1583	MSTRG.10826	TREML2	triggering receptor expressed on myeloid cells like 2 [Source:HGNC Symbol;Acc:HGNC:21092]	mRNA
chr4	+	36192175	36207003	ENSOCUT00000057214	9	300	2145	MSTRG.43223	NR4A1	nuclear receptor subfamily 4 group A member 1 [Source:HGNC Symbol;Acc:HGNC:7980]	mRNA
chr2	-	97520244	97550653	ENSOCUT00000008763	9	301	2238	MSTRG.35095	CKAP2L	cytoskeleton associated protein 2 like [Source:HGNC Symbol;Acc:HGNC:26877]	mRNA
chr11	-	53307367	53434128	ENSOCUT00000000372	32	302	4098	MSTRG.9029	DROSHA	drosha ribonuclease III [Source:HGNC Symbol;Acc:HGNC:17904]	mRNA
chr14	+	98735305	98959150	ENSOCUT00000036217	11	303	2448	MSTRG.20302	GSK3B	glycogen synthase kinase 3 beta [Source:HGNC Symbol;Acc:HGNC:4617]	mRNA
chr17	-	43338747	43340200	ENSOCUT00000022927	2	304	995	MSTRG.27493	CEBPE	CCAAT enhancer binding protein epsilon [Source:HGNC Symbol;Acc:HGNC:1836]	mRNA
chr4	-	82092334	82150306	ENSOCUT00000043664	12	305	1711	MSTRG.44585	PAH	phenylalanine hydroxylase [Source:HGNC Symbol;Acc:HGNC:8582]	mRNA
chr3	+	28442049	28505787	ENSOCUT00000060099	22	306	4407	MSTRG.39211	TCERG1	transcription elongation regulator 1 [Source:HGNC Symbol;Acc:HGNC:15630]	mRNA
chr10	+	42978232	43101726	ENSOCUT00000012017	17	307	3221	MSTRG.8135	SEMA3D	semaphorin 3D [Source:HGNC Symbol;Acc:HGNC:10726]	mRNA
chr9	-	12295060	12517086	ENSOCUT00000035294	18	308	3457	MSTRG.53111	ATG7	autophagy related 7 [Source:HGNC Symbol;Acc:HGNC:16935]	mRNA
chr1	-	92226211	92308157	ENSOCUT00000054665	15	309	3114	MSTRG.4334	CCDC15	coiled-coil domain containing 15 [Source:HGNC Symbol;Acc:HGNC:25798]	mRNA
chr7	-	28320053	28566807	ENSOCUT00000003590	27	310	6008	MSTRG.47098	MET	Oryctolagus cuniculus MET proto-oncogene, receptor tyrosine kinase (MET), mRNA. [Source:RefSeq mRNA;Acc:NM_001171040]	mRNA
chr13	-	128964271	129013590	ENSOCUT00000000381	11	311	1754	MSTRG.17273	NIPAL3	NIPA like domain containing 3 [Source:HGNC Symbol;Acc:HGNC:25233]	mRNA
chr2	+	37081782	37087890	ENSOCUT00000009622	3	312	2308	MSTRG.33624	SLC10A4	solute carrier family 10 member 4 [Source:HGNC Symbol;Acc:HGNC:22980]	mRNA
chr16	-	40869172	41146407	ENSOCUT00000014480	13	313	1900	MSTRG.24824	PLXDC2	plexin domain containing 2 [Source:HGNC Symbol;Acc:HGNC:21013]	mRNA
chr12	-	46427156	46794124	ENSOCUT00000049565	94	314	16884	MSTRG.11288	DST	dystonin [Source:HGNC Symbol;Acc:HGNC:1090]	mRNA
chr13	-	12644708	12657497	ENSOCUT00000046224	13	315	2353	MSTRG.14098	SMARCD3	SWI/SNF related, matrix associated, actin dependent regulator of chromatin, subfamily d, member 3 [Source:HGNC Symbol;Acc:HGNC:11108]	mRNA
chr13	+	36577126	36579463	ENSOCUT00000054576	5	316	963	MSTRG.14652	GLMP	glycosylated lysosomal membrane protein [Source:HGNC Symbol;Acc:HGNC:29436]	mRNA
chr18	+	50616528	50628901	ENSOCUT00000060446	7	317	1926	MSTRG.30487	TRIM8	tripartite motif containing 8 [Source:HGNC Symbol;Acc:HGNC:15579]	mRNA
chr8	-	100429813	100459473	ENSOCUT00000012016	22	318	2682	MSTRG.52438	SLC15A1	solute carrier family 15 member 1 [Source:HGNC Symbol;Acc:HGNC:10920]	mRNA
chr13	-	128669262	128742128	ENSOCUT00000051940	6	319	2211	MSTRG.17267	CLIC4	chloride intracellular channel 4 [Source:HGNC Symbol;Acc:HGNC:13518]	mRNA
chr2	+	113329989	113452891	ENSOCUT00000034202	13	320	4234	MSTRG.35442	RAB11FIP5	RAB11 family interacting protein 5 [Source:HGNC Symbol;Acc:HGNC:24845]	mRNA
chr2	+	100167214	100212489	ENSOCUT00000010181	15	321	2599	MSTRG.35206	IMMT	inner membrane mitochondrial protein [Source:HGNC Symbol;Acc:HGNC:6047]	mRNA
chr6	-	8644293	8663005	ENSOCUT00000003601	14	322	3051	MSTRG.46036	CCP110	centriolar coiled-coil protein 110 [Source:HGNC Symbol;Acc:HGNC:24342]	mRNA
chr2	+	140577551	140825440	ENSOCUT00000043098	19	323	2790	MSTRG.36075	SRBD1	S1 RNA binding domain 1 [Source:HGNC Symbol;Acc:HGNC:25521]	mRNA
chr14	+	44418752	44467531	ENSOCUT00000036432	13	324	1991	MSTRG.19018	EIF2A	eukaryotic translation initiation factor 2A [Source:HGNC Symbol;Acc:HGNC:3254]	mRNA
chr17	+	6780832	6849746	ENSOCUT00000024820	20	325	4006	MSTRG.26385	DPP8	dipeptidyl peptidase 8 [Source:HGNC Symbol;Acc:HGNC:16490]	mRNA
chr16	+	65447068	65458867	ENSOCUT00000049147	13	326	3388	MSTRG.25715	PIGR	polymeric immunoglobulin receptor [Source:HGNC Symbol;Acc:HGNC:8968]	mRNA
chr11	+	62790231	62807644	ENSOCUT00000009242	7	327	3050	MSTRG.9268	C5orf51	chromosome 5 open reading frame 51 [Source:HGNC Symbol;Acc:HGNC:27750]	mRNA
chr3	-	32395787	32434858	ENSOCUT00000058206	13	328	1380	MSTRG.39284	DCTN4	dynactin subunit 4 [Source:HGNC Symbol;Acc:HGNC:15518]	mRNA
chr1	-	155126454	155215621	ENSOCUT00000005949	9	329	1536	MSTRG.6001	BTBD10	BTB domain containing 10 [Source:HGNC Symbol;Acc:HGNC:21445]	mRNA
chr8	+	29175742	29461042	ENSOCUT00000003934	18	330	2926	MSTRG.51221	TEAD4	TEA domain transcription factor 4 [Source:HGNC Symbol;Acc:HGNC:11717]	mRNA
chr15	+	50428256	50439530	ENSOCUT00000053548	8	331	1125	MSTRG.22670	ADH6	Oryctolagus cuniculus alcohol dehydrogenase 1A (class I), alpha polypeptide (ADH1A), mRNA. [Source:RefSeq mRNA;Acc:NM_001101704]	mRNA
chr12	-	38837053	38867917	ENSOCUT00000050851	9	332	2212	MSTRG.11146	RHAG	Rh associated glycoprotein [Source:HGNC Symbol;Acc:HGNC:10006]	mRNA
chr7	+	2661913	2836898	ENSOCUT00000058386	8	333	2813	MSTRG.46548	ZNF777	zinc finger protein 777 [Source:HGNC Symbol;Acc:HGNC:22213]	mRNA
chr16	+	68595451	68601787	ENSOCUT00000028603	10	334	1667	MSTRG.25837	CHI3L1	chitinase 3 like 1 [Source:HGNC Symbol;Acc:HGNC:1932]	mRNA
chr15	-	94658532	94813754	ENSOCUT00000009422	21	335	3539	MSTRG.23692	PDE5A	phosphodiesterase 5A [Source:HGNC Symbol;Acc:HGNC:8784]	mRNA
chr13	-	21726262	21767927	ENSOCUT00000016479	16	336	3230	MSTRG.14242	SELP	Oryctolagus cuniculus selectin P (SELP), mRNA. [Source:RefSeq mRNA;Acc:NM_001361473]	mRNA
chr12	+	11033885	11034544	ENSOCUT00000007395	1	337	660	MSTRG.10176	H1-1	H1.1 linker histone, cluster member [Source:HGNC Symbol;Acc:HGNC:4715]	mRNA
chr7	+	159494015	159501196	ENSOCUT00000029169	2	338	1196	MSTRG.50071	CXCR2	Oryctolagus cuniculus C-X-C motif chemokine receptor 2 (CXCR2), mRNA. [Source:RefSeq mRNA;Acc:NM_001171090]	mRNA
chr7	+	72156979	72200094	ENSOCUT00000035646	7	339	1725	MSTRG.47829	CCNT2	cyclin T2 [Source:HGNC Symbol;Acc:HGNC:1600]	mRNA
chr15	+	80695072	80721995	ENSOCUT00000025843	6	340	3005	MSTRG.23555	UGT2B16	Oryctolagus cuniculus UDP-glucuronosyltransferase 2B16 (UGT2B16), mRNA. [Source:RefSeq mRNA;Acc:NM_001171016]	mRNA
chr13	-	136462610	136583121	ENSOCUT00000035059	17	341	2587	MSTRG.17555	EPB41	erythrocyte membrane protein band 4.1 [Source:HGNC Symbol;Acc:HGNC:3377]	mRNA
chr3	+	44689554	44723303	ENSOCUT00000054803	16	342	3639	MSTRG.39531	HMMR	hyaluronan mediated motility receptor [Source:HGNC Symbol;Acc:HGNC:5012]	mRNA
chr20	-	16805757	16842617	ENSOCUT00000015505	15	343	2589	MSTRG.37424	ZC3H14	zinc finger CCCH-type containing 14 [Source:HGNC Symbol;Acc:HGNC:20509]	mRNA
chr16	+	66833460	66856049	ENSOCUT00000063758	19	344	3573	MSTRG.25779	ENSOCUG00000002381	NA	mRNA
chr10	-	20320218	20784620	ENSOCUT00000003286	22	345	2302	MSTRG.7494	ELMO1	engulfment and cell motility 1 [Source:HGNC Symbol;Acc:HGNC:16286]	mRNA
chr2	+	149407408	149483254	ENSOCUT00000007259	17	346	2110	MSTRG.36420	STRN	striatin [Source:HGNC Symbol;Acc:HGNC:11424]	mRNA
chr12	-	38964561	39021266	ENSOCUT00000012800	9	347	1118	MSTRG.11148	CRISP3	cysteine rich secretory protein 3 [Source:HGNC Symbol;Acc:HGNC:16904]	mRNA
chr4	+	44016030	44089189	ENSOCUT00000033681	12	348	3326	MSTRG.43595	LEMD3	LEM domain containing 3 [Source:HGNC Symbol;Acc:HGNC:28887]	mRNA
chr9	+	83490540	83642734	ENSOCUT00000045333	24	349	3578	MSTRG.54737	PIK3C3	phosphatidylinositol 3-kinase catalytic subunit type 3 [Source:HGNC Symbol;Acc:HGNC:8974]	mRNA
chr7	+	96900610	96968553	ENSOCUT00000021156	7	350	1002	MSTRG.48296	UPP2	uridine phosphorylase 2 [Source:HGNC Symbol;Acc:HGNC:23061]	mRNA
chr8	+	34619727	34755007	ENSOCUT00000043556	32	351	4221	MSTRG.51449	A2M	alpha-2-macroglobulin [Source:HGNC Symbol;Acc:HGNC:7]	mRNA
chr13	+	112250053	112273645	ENSOCUT00000045966	9	352	2211	MSTRG.16644	FAM151A	family with sequence similarity 151 member A [Source:HGNC Symbol;Acc:HGNC:25032]	mRNA
chr13	+	66456505	67430660	ENSOCUT00000062337	22	353	3067	MSTRG.15609	DPYD	dihydropyrimidine dehydrogenase [Source:HGNC Symbol;Acc:HGNC:3012]	mRNA
chr8	-	18828277	18888509	ENSOCUT00000015310	14	354	2144	MSTRG.50883	ENSOCUG00000015308	NA	mRNA
chr4	-	33095130	33112155	ENSOCUT00000042120	22	355	4267	MSTRG.43064	ADCY6	adenylate cyclase 6 [Source:HGNC Symbol;Acc:HGNC:237]	mRNA
chr13	-	60473085	60488327	ENSOCUT00000027830	12	356	2473	MSTRG.15467	ENSOCUG00000026398	NA	mRNA
chr12	-	11012382	11012774	ENSOCUT00000027515	1	357	393	MSTRG.10203	ENSOCUG00000021306	H2A clustered histone 4 [Source:HGNC Symbol;Acc:HGNC:4734]	mRNA
chr2	-	157113119	157244575	ENSOCUT00000039106	18	358	2507	MSTRG.36571	WDR43	WD repeat domain 43 [Source:HGNC Symbol;Acc:HGNC:28945]	mRNA
chr18	+	69783256	69791973	ENSOCUT00000050073	24	359	2785	MSTRG.30921	ADAM8	ADAM metallopeptidase domain 8 [Source:HGNC Symbol;Acc:HGNC:215]	mRNA
chr12	+	11283119	11283502	ENSOCUT00000015059	1	360	384	MSTRG.10215	ENSOCUG00000027410	NA	mRNA
chr2	-	37097275	37278635	ENSOCUT00000047172	62	361	10435	MSTRG.33626	FRYL	FRY like transcription coactivator [Source:HGNC Symbol;Acc:HGNC:29127]	mRNA
chr8	+	79475576	79555914	ENSOCUT00000010323	7	362	1764	MSTRG.52161	SLAIN1	SLAIN motif family member 1 [Source:HGNC Symbol;Acc:HGNC:26387]	mRNA
chr15	+	50725560	50749123	ENSOCUT00000029300	8	363	1336	MSTRG.22687	ADH4	Alcohol dehydrogenase class-2 isozyme 2 [Source:UniProtKB/Swiss-Prot;Acc:O46650]	mRNA
chr13	+	42188651	42189061	ENSOCUT00000027024	1	364	411	MSTRG.14961	ENSOCUG00000023811	NA	mRNA
chr3	+	35614687	35865927	ENSOCUT00000053536	11	365	1695	MSTRG.39352	GALNT10	polypeptide N-acetylgalactosaminyltransferase 10 [Source:HGNC Symbol;Acc:HGNC:19873]	mRNA
chr14	+	2905835	3101139	ENSOCUT00000008316	6	366	3321	MSTRG.18068	PLCL2	phospholipase C like 2 [Source:HGNC Symbol;Acc:HGNC:9064]	mRNA
X	+	47262775	47340542	ENSOCUT00000057067	15	367	3336	MSTRG.939	STARD8	StAR related lipid transfer domain containing 8 [Source:HGNC Symbol;Acc:HGNC:19161]	mRNA
chr8	-	100527835	100724855	ENSOCUT00000049030	53	368	6201	MSTRG.52459	DOCK9	dedicator of cytokinesis 9 [Source:HGNC Symbol;Acc:HGNC:14132]	mRNA
chr4	+	13352479	13356413	ENSOCUT00000008069	3	369	1163	MSTRG.42715	ENSOCUG00000008071	NA	mRNA
chr10	-	40254635	40495189	ENSOCUT00000015452	31	370	2920	MSTRG.8088	ADAM22	ADAM metallopeptidase domain 22 [Source:HGNC Symbol;Acc:HGNC:201]	mRNA
chr12	-	10829412	10829822	ENSOCUT00000029084	1	371	411	MSTRG.10190	ENSOCUG00000026507	NA	mRNA
chr1	-	7656563	7778502	ENSOCUT00000039808	19	372	2988	MSTRG.2454	SLC44A1	solute carrier family 44 member 1 [Source:HGNC Symbol;Acc:HGNC:18798]	mRNA
chr1	-	50012106	50034155	ENSOCUT00000013266	10	373	1128	MSTRG.3442	ENSOCUG00000013264	NA	mRNA
chr4	+	83093902	83110773	ENSOCUT00000016294	18	374	2721	MSTRG.44646	HSP90B1	heat shock protein 90 beta family member 1 [Source:HGNC Symbol;Acc:HGNC:12028]	mRNA
chr7	+	111217562	111250753	ENSOCUT00000048687	3	375	1474	MSTRG.48763	CYBRD1	cytochrome b reductase 1 [Source:HGNC Symbol;Acc:HGNC:20797]	mRNA
chr4	-	89577033	89700566	ENSOCUT00000058872	9	376	1822	MSTRG.44850	RIC8B	RIC8 guanine nucleotide exchange factor B [Source:HGNC Symbol;Acc:HGNC:25555]	mRNA
chr19	+	19515419	19549515	ENSOCUT00000054869	49	377	7344	MSTRG.31628	KIAA0100	KIAA0100 [Source:HGNC Symbol;Acc:HGNC:28960]	mRNA
chr15	-	76530297	76582296	ENSOCUT00000031276	14	378	1842	MSTRG.23325	ENSOCUG00000023425	NA	mRNA
chr13	-	123306543	123323252	ENSOCUT00000057049	12	379	1908	MSTRG.17024	MPL	MPL proto-oncogene, thrombopoietin receptor [Source:HGNC Symbol;Acc:HGNC:7217]	mRNA
chr13	+	21914142	21978269	ENSOCUT00000038258	24	380	3295	MSTRG.14255	C1orf112	chromosome 1 open reading frame 112 [Source:HGNC Symbol;Acc:HGNC:25565]	mRNA
chr3	-	53071500	53203606	ENSOCUT00000049095	13	381	1854	MSTRG.39597	FBXW11	F-box and WD repeat domain containing 11 [Source:HGNC Symbol;Acc:HGNC:13607]	mRNA
chr19	+	44604973	44613021	ENSOCUT00000006440	9	382	1260	MSTRG.32531	RUNDC3A	RUN domain containing 3A [Source:HGNC Symbol;Acc:HGNC:16984]	mRNA
chr18	-	17916859	17969294	ENSOCUT00000013281	25	383	3681	MSTRG.29354	CCAR1	cell division cycle and apoptosis regulator 1 [Source:HGNC Symbol;Acc:HGNC:24236]	mRNA
chr6	+	18180105	18181573	ENSOCUT00000055957	3	384	553	MSTRG.46297	ENSOCUG00000027492	NA	mRNA
chr2	+	100693176	100728641	ENSOCUT00000002367	15	385	2680	MSTRG.35223	GGCX	gamma-glutamyl carboxylase [Source:HGNC Symbol;Acc:HGNC:4247]	mRNA
chr12	-	10849089	10849469	ENSOCUT00000022483	1	386	381	MSTRG.10181	ENSOCUG00000023928	NA	mRNA
chr12	+	11021614	11022024	ENSOCUT00000027066	1	387	411	MSTRG.10205	ENSOCUG00000026061	NA	mRNA
chr19	-	17449221	17628334	ENSOCUT00000050427	22	388	3748	MSTRG.31517	ABR	ABR activator of RhoGEF and GTPase [Source:HGNC Symbol;Acc:HGNC:81]	mRNA
chr13	+	78433662	78483014	ENSOCUT00000055554	16	389	2412	MSTRG.15942	ODF2L	outer dense fiber of sperm tails 2 like [Source:HGNC Symbol;Acc:HGNC:29225]	mRNA
chr12	-	11031562	11031972	ENSOCUT00000021182	1	390	411	MSTRG.10206	ENSOCUG00000026717	NA	mRNA
chr13	+	1175723	1205405	ENSOCUT00000034360	16	391	1944	MSTRG.13717	DARS2	aspartyl-tRNA synthetase 2, mitochondrial [Source:HGNC Symbol;Acc:HGNC:25538]	mRNA
chr9	+	83490540	83642734	ENSOCUT00000059128	24	392	3569	MSTRG.54737	PIK3C3	phosphatidylinositol 3-kinase catalytic subunit type 3 [Source:HGNC Symbol;Acc:HGNC:8974]	mRNA
chr18	+	50335533	50395796	ENSOCUT00000059074	38	393	5665	MSTRG.30495	GBF1	golgi brefeldin A resistant guanine nucleotide exchange factor 1 [Source:HGNC Symbol;Acc:HGNC:4181]	mRNA
chr15	+	60162010	60175310	ENSOCUT00000055953	4	394	590	MSTRG.22871	SNCA	synuclein alpha [Source:HGNC Symbol;Acc:HGNC:11138]	mRNA
chr14	-	65005636	65100014	ENSOCUT00000040730	14	395	3463	MSTRG.19428	PHC3	polyhomeotic homolog 3 [Source:HGNC Symbol;Acc:HGNC:15682]	mRNA
chr12	+	23795256	23799263	ENSOCUT00000013683	14	396	2087	MSTRG.10595	PHF1	PHD finger protein 1 [Source:HGNC Symbol;Acc:HGNC:8919]	mRNA
chr9	-	16409145	16490732	ENSOCUT00000038272	11	397	1098	MSTRG.53256	PRKAR2A	protein kinase cAMP-dependent type II regulatory subunit alpha [Source:HGNC Symbol;Acc:HGNC:9391]	mRNA
chr12	-	10838765	10839157	ENSOCUT00000022246	1	398	393	MSTRG.10191	ENSOCUG00000026226	NA	mRNA
chr1	+	173726152	173762873	ENSOCUT00000014197	13	399	1897	MSTRG.6323	CAT	catalase [Source:HGNC Symbol;Acc:HGNC:1516]	mRNA
chr21	-	3866853	3923318	ENSOCUT00000045299	19	400	3587	MSTRG.37850	EIF4ENIF1	eukaryotic translation initiation factor 4E nuclear import factor 1 [Source:HGNC Symbol;Acc:HGNC:16687]	mRNA
chr12	-	30991673	30999518	ENSOCUT00000011394	4	401	714	MSTRG.10827	ENSOCUG00000011397	NA	mRNA
chr14	+	79011099	79119666	ENSOCUT00000043996	6	402	2819	MSTRG.19669	TBCCD1	TBCC domain containing 1 [Source:HGNC Symbol;Acc:HGNC:25546]	mRNA
chr10	+	15208745	15221779	ENSOCUT00000037021	3	403	2575	MSTRG.7328	ENSOCUG00000022666	NA	mRNA
chr16	-	37265197	37317279	ENSOCUT00000048740	17	404	3210	MSTRG.24757	COG2	component of oligomeric golgi complex 2 [Source:HGNC Symbol;Acc:HGNC:6546]	mRNA
chr16	+	66243527	66257546	ENSOCUT00000001857	9	405	1565	MSTRG.25733	CTSE	Oryctolagus cuniculus cathepsin E (CTSE), mRNA. [Source:RefSeq mRNA;Acc:NM_001082244]	mRNA
chr14	-	90211816	90213417	ENSOCUT00000016524	1	406	1602	MSTRG.19974	GP5	glycoprotein V platelet [Source:HGNC Symbol;Acc:HGNC:4443]	mRNA
chr8	+	61903616	62095674	ENSOCUT00000063136	13	407	2438	MSTRG.51988	TDRD3	tudor domain containing 3 [Source:HGNC Symbol;Acc:HGNC:20612]	mRNA
chr8	+	44077044	44198418	ENSOCUT00000013459	8	408	1497	MSTRG.51675	CRYL1	Oryctolagus cuniculus crystallin lambda 1 (CRYL1), mRNA. [Source:RefSeq mRNA;Acc:NM_001082278]	mRNA
chr4	-	37327002	37398512	ENSOCUT00000005708	11	409	2192	MSTRG.43297	ATF7	activating transcription factor 7 [Source:HGNC Symbol;Acc:HGNC:792]	mRNA
chr12	-	42569879	42643661	ENSOCUT00000045254	8	410	950	MSTRG.11202	GSTA5	Glutathione S-transferase Yc [Source:UniProtKB/Swiss-Prot;Acc:Q08862]	mRNA
chr12	-	98387435	98575755	ENSOCUT00000014530	13	411	1509	MSTRG.12242	CDK19	cyclin dependent kinase 19 [Source:HGNC Symbol;Acc:HGNC:19338]	mRNA
chr3	+	139571237	139618661	ENSOCUT00000011807	24	412	2558	MSTRG.41892	FAM91A1	family with sequence similarity 91 member A1 [Source:HGNC Symbol;Acc:HGNC:26306]	mRNA
chr7	+	81158229	81343895	ENSOCUT00000052815	13	413	1483	MSTRG.47996	KYNU	kynureninase [Source:HGNC Symbol;Acc:HGNC:6469]	mRNA
chr9	-	67244956	67337229	ENSOCUT00000055124	10	414	2796	MSTRG.54455	SS18	SS18 subunit of BAF chromatin remodeling complex [Source:HGNC Symbol;Acc:HGNC:11340]	mRNA
chr11	+	1190232	1365303	ENSOCUT00000016927	22	415	4238	MSTRG.8298	MSH3	mutS homolog 3 [Source:HGNC Symbol;Acc:HGNC:7326]	mRNA
chr7	-	13767684	13846917	ENSOCUT00000027794	11	416	2506	MSTRG.46821	CNOT4	CCR4-NOT transcription complex subunit 4 [Source:HGNC Symbol;Acc:HGNC:7880]	mRNA
chr13	-	31640487	31670766	ENSOCUT00000048660	3	417	1200	MSTRG.14467	SDHC	succinate dehydrogenase complex subunit C [Source:HGNC Symbol;Acc:HGNC:10682]	mRNA
chr12	+	10849810	10850202	ENSOCUT00000025950	1	418	393	MSTRG.10193	H2AC7	H2A clustered histone 7 [Source:HGNC Symbol;Acc:HGNC:4729]	mRNA
chr13	-	106945122	107524950	ENSOCUT00000060676	16	419	1956	MSTRG.16526	HOOK1	hook microtubule tethering protein 1 [Source:HGNC Symbol;Acc:HGNC:19884]	mRNA
chr11	-	21625795	21692825	ENSOCUT00000016955	13	420	2664	MSTRG.8598	SLCO4C1	solute carrier organic anion transporter family member 4C1 [Source:HGNC Symbol;Acc:HGNC:23612]	mRNA
chr7	-	15797609	15815814	ENSOCUT00000029125	6	421	1959	MSTRG.46914	CALU	calumenin [Source:HGNC Symbol;Acc:HGNC:1458]	mRNA
chr16	+	74392390	74850110	ENSOCUT00000052602	28	422	4246	MSTRG.26048	KCNT2	potassium sodium-activated channel subfamily T member 2 [Source:HGNC Symbol;Acc:HGNC:18866]	mRNA
chr1	+	71907113	71912910	ENSOCUT00000023673	4	423	4371	MSTRG.3899	ENSOCUG00000022253	NA	mRNA
X	-	36428299	36446204	ENSOCUT00000033577	9	424	2048	MSTRG.787	ALAS2	5'-aminolevulinate synthase 2 [Source:HGNC Symbol;Acc:HGNC:397]	mRNA
chr16	-	66877806	66890203	ENSOCUT00000035252	4	425	2610	MSTRG.25776	TMCC2	transmembrane and coiled-coil domain family 2 [Source:HGNC Symbol;Acc:HGNC:24239]	mRNA
chr6	-	7927450	7952176	ENSOCUT00000005934	14	426	1961	MSTRG.46080	ENSOCUG00000005933	NA	mRNA
chr2	+	37441314	37463679	ENSOCUT00000053567	7	427	1234	MSTRG.33597	OCIAD1	OCIA domain containing 1 [Source:HGNC Symbol;Acc:HGNC:16074]	mRNA
chr14	+	118855625	118892889	ENSOCUT00000017651	11	428	3162	MSTRG.20683	ZBTB11	zinc finger and BTB domain containing 11 [Source:HGNC Symbol;Acc:HGNC:16740]	mRNA
chr16	-	39464251	39678792	ENSOCUT00000046151	23	429	3299	MSTRG.24880	MLLT10	MLLT10 histone lysine methyltransferase DOT1L cofactor [Source:HGNC Symbol;Acc:HGNC:16063]	mRNA
chr8	-	53600657	53611925	ENSOCUT00000014901	4	430	970	MSTRG.51867	ENSOCUG00000014903	NA	mRNA
chr1	-	191923282	191935127	ENSOCUT00000000473	5	431	1897	MSTRG.6748	ENSOCUG00000000474	NA	mRNA
chr16	+	55628243	55805639	ENSOCUT00000014513	10	432	1786	MSTRG.25362	GPATCH2	G-patch domain containing 2 [Source:HGNC Symbol;Acc:HGNC:25499]	mRNA
chr7	+	159467566	159481613	ENSOCUT00000023018	11	433	2094	MSTRG.50070	RUFY4	RUN and FYVE domain containing 4 [Source:HGNC Symbol;Acc:HGNC:24804]	mRNA
chr1	+	54454022	54506313	ENSOCUT00000037033	14	434	2258	MSTRG.3506	ENSOCUG00000000733	NA	mRNA
chr13	+	42169409	42169819	ENSOCUT00000027637	1	435	411	MSTRG.14958	ENSOCUG00000027315	H3 clustered histone 13 [Source:HGNC Symbol;Acc:HGNC:25311]	mRNA
chr4	-	15381489	15495028	ENSOCUT00000061036	14	436	2133	MSTRG.42750	KIZ	kizuna centrosomal protein [Source:HGNC Symbol;Acc:HGNC:15865]	mRNA
chr21	-	7501545	7584472	ENSOCUT00000027616	23	437	4614	MSTRG.38066	ATXN2	ataxin 2 [Source:HGNC Symbol;Acc:HGNC:10555]	mRNA
chr10	+	31565730	31585374	ENSOCUT00000029666	13	438	2003	MSTRG.7737	ASNS	asparagine synthetase (glutamine-hydrolyzing) [Source:HGNC Symbol;Acc:HGNC:753]	mRNA
chr17	+	83240016	83267981	ENSOCUT00000008052	4	439	1128	MSTRG.28793	ENSOCUG00000008055	NA	mRNA
chr9	-	4335724	4345034	ENSOCUT00000037980	7	440	1496	MSTRG.52786	SLC25A38	solute carrier family 25 member 38 [Source:HGNC Symbol;Acc:HGNC:26054]	mRNA
chr3	-	15881596	15891281	ENSOCUT00000052875	4	441	2196	MSTRG.38764	GDF9	growth differentiation factor 9 [Source:NCBI gene;Acc:100328727]	mRNA
chr17	+	22217370	22238781	ENSOCUT00000016843	12	442	2337	MSTRG.26908	HDC	histidine decarboxylase [Source:HGNC Symbol;Acc:HGNC:4855]	mRNA
chr13	-	5163204	5182899	ENSOCUT00000036039	10	443	1687	MSTRG.13892	ENSOCUG00000023110	NA	mRNA
chr12	+	10965701	11005499	ENSOCUT00000014434	2	444	1116	MSTRG.10200	ENSOCUG00000014438	NA	mRNA
chr13	-	60608530	60647770	ENSOCUT00000004013	15	445	2413	MSTRG.15467	RNPC3	RNA binding region (RNP1, RRM) containing 3 [Source:HGNC Symbol;Acc:HGNC:18666]	mRNA
chr19	+	16658961	16767834	ENSOCUT00000050663	7	446	1582	MSTRG.31454	YWHAE	tyrosine 3-monooxygenase/tryptophan 5-monooxygenase activation protein epsilon [Source:HGNC Symbol;Acc:HGNC:12851]	mRNA
chr4	+	38307647	38323526	ENSOCUT00000057629	15	447	2763	MSTRG.43324	PDE1B	phosphodiesterase 1B [Source:HGNC Symbol;Acc:HGNC:8775]	mRNA
chr5	-	21968791	21986196	ENSOCUT00000056663	8	448	1888	MSTRG.45354	TK2	thymidine kinase 2 [Source:HGNC Symbol;Acc:HGNC:11831]	mRNA
chr1	-	99600931	99602757	ENSOCUT00000022170	4	449	966	MSTRG.4624	ENSOCUG00000027365	NA	mRNA
chr19	-	41291463	41298450	ENSOCUT00000009732	8	450	2337	MSTRG.32338	NR1D1	nuclear receptor subfamily 1 group D member 1 [Source:HGNC Symbol;Acc:HGNC:7962]	mRNA
X	+	98360496	98407144	ENSOCUT00000036572	8	451	3024	MSTRG.1980	XIAP	X-linked inhibitor of apoptosis [Source:HGNC Symbol;Acc:HGNC:592]	mRNA
chr1	-	133534544	133611423	ENSOCUT00000044726	11	452	2498	MSTRG.5267	ANKRD42	ankyrin repeat domain 42 [Source:HGNC Symbol;Acc:HGNC:26752]	mRNA
chr2	+	61233421	61343346	ENSOCUT00000062885	4	453	3844	MSTRG.34273	STOX2	storkhead box 2 [Source:HGNC Symbol;Acc:HGNC:25450]	mRNA
chr14	+	142100160	142204622	ENSOCUT00000035603	27	454	4112	MSTRG.20975	ENSOCUG00000012802	NA	mRNA
chr13	-	42178815	42179126	ENSOCUT00000056946	1	455	312	MSTRG.14960	ENSOCUG00000031190	NA	mRNA
chr7	-	169148622	169162942	ENSOCUT00000000117	4	456	735	MSTRG.50251	TM4SF20	transmembrane 4 L six family member 20 [Source:HGNC Symbol;Acc:HGNC:26230]	mRNA
chr16	-	36735239	36782909	ENSOCUT00000005648	10	457	2391	MSTRG.24730	TRIM67	tripartite motif containing 67 [Source:HGNC Symbol;Acc:HGNC:31859]	mRNA
chr3	+	31742196	31762988	ENSOCUT00000013867	4	458	3520	MSTRG.39263	SLC26A2	solute carrier family 26 member 2 [Source:HGNC Symbol;Acc:HGNC:10994]	mRNA
chr13	-	70941149	71064290	ENSOCUT00000057033	15	459	1854	MSTRG.15718	FNBP1L	formin binding protein 1 like [Source:HGNC Symbol;Acc:HGNC:20851]	mRNA
chr9	-	801152	837412	ENSOCUT00000042059	8	460	1357	MSTRG.52646	ABHD5	abhydrolase domain containing 5 [Source:HGNC Symbol;Acc:HGNC:21396]	mRNA
X	+	86800117	86800467	ENSOCUT00000001282	1	461	351	MSTRG.1795	TCEAL8	transcription elongation factor A like 8 [Source:HGNC Symbol;Acc:HGNC:28683]	mRNA
chr6	+	8670130	8685176	ENSOCUT00000003597	6	462	1612	MSTRG.46037	GDE1	glycerophosphodiester phosphodiesterase 1 [Source:HGNC Symbol;Acc:HGNC:29644]	mRNA
chr11	-	8632978	8785650	ENSOCUT00000034695	10	463	2438	MSTRG.8385	MEF2C	myocyte enhancer factor 2C [Source:HGNC Symbol;Acc:HGNC:6996]	mRNA
chr1	+	62290481	62581688	ENSOCUT00000052041	21	464	3566	MSTRG.3684	PCSK5	proprotein convertase subtilisin/kexin type 5 [Source:HGNC Symbol;Acc:HGNC:8747]	mRNA
chr13	-	136506772	136587222	ENSOCUT00000049372	16	465	2238	MSTRG.17555	EPB41	erythrocyte membrane protein band 4.1 [Source:HGNC Symbol;Acc:HGNC:3377]	mRNA
chr1	-	54161820	54418938	ENSOCUT00000063495	48	466	6894	MSTRG.3499	DOCK8	dedicator of cytokinesis 8 [Source:HGNC Symbol;Acc:HGNC:19191]	mRNA
chr12	+	20242252	20282739	ENSOCUT00000064436	6	467	1348	MSTRG.10387	ENSOCUG00000011016	NA	mRNA
chr18	+	43593981	43711568	ENSOCUT00000024623	9	468	1672	MSTRG.30205	CYP2C30	Oryctolagus cuniculus cytochrome P450 2C30 (CYP2C30), mRNA. [Source:RefSeq mRNA;Acc:NM_001171266]	mRNA
chr2	-	93580574	93634336	ENSOCUT00000045558	24	469	3721	MSTRG.34962	INPP4A	inositol polyphosphate-4-phosphatase type I A [Source:HGNC Symbol;Acc:HGNC:6074]	mRNA
chr19	+	3350459	3685936	ENSOCUT00000038040	15	470	4621	MSTRG.30937	SPECC1	sperm antigen with calponin homology and coiled-coil domains 1 [Source:HGNC Symbol;Acc:HGNC:30615]	mRNA
chr18	-	36746719	36775714	ENSOCUT00000004614	6	471	1056	MSTRG.29989	ANKRD22	ankyrin repeat domain 22 [Source:HGNC Symbol;Acc:HGNC:28321]	mRNA
X	+	49588597	49611019	ENSOCUT00000006805	45	472	6564	MSTRG.1011	MED12	mediator complex subunit 12 [Source:HGNC Symbol;Acc:HGNC:11957]	mRNA
chr7	+	159656392	159720306	ENSOCUT00000058052	13	473	1421	MSTRG.50082	PNKD	PNKD metallo-beta-lactamase domain containing [Source:HGNC Symbol;Acc:HGNC:9153]	mRNA
chr2	-	139862489	139942419	ENSOCUT00000059878	14	474	3879	MSTRG.36056	EPAS1	endothelial PAS domain protein 1 [Source:HGNC Symbol;Acc:HGNC:3374]	mRNA
chr12	+	28880658	28916375	ENSOCUT00000049050	14	475	3015	MSTRG.10795	GLP1R	glucagon like peptide 1 receptor [Source:HGNC Symbol;Acc:HGNC:4324]	mRNA
chr13	+	121181267	121312020	ENSOCUT00000035321	9	476	1575	MSTRG.16943	TESK2	testis associated actin remodelling kinase 2 [Source:HGNC Symbol;Acc:HGNC:11732]	mRNA
chr17	+	54726280	54775870	ENSOCUT00000007839	16	477	2157	MSTRG.27891	SRP54	signal recognition particle 54 [Source:HGNC Symbol;Acc:HGNC:11301]	mRNA
chr1	+	47546536	47650846	ENSOCUT00000036489	24	478	3267	MSTRG.3353	GLDC	glycine decarboxylase [Source:HGNC Symbol;Acc:HGNC:4313]	mRNA
chr1	+	123723183	123784045	ENSOCUT00000000650	11	479	1938	MSTRG.5142	SLC36A4	solute carrier family 36 member 4 [Source:HGNC Symbol;Acc:HGNC:19660]	mRNA
chr10	+	40796275	40986405	ENSOCUT00000037143	30	480	4361	MSTRG.8128	ABCB1	ATP binding cassette subfamily B member 1 [Source:HGNC Symbol;Acc:HGNC:40]	mRNA
chr18	-	54537895	54909360	ENSOCUT00000043448	26	481	3879	MSTRG.30599	SORCS1	sortilin related VPS10 domain containing receptor 1 [Source:HGNC Symbol;Acc:HGNC:16697]	mRNA
chr1	+	171420803	171433513	ENSOCUT00000052646	7	482	1180	MSTRG.6255	ENSOCUG00000016268	NA	mRNA
chr19	-	18081956	18146402	ENSOCUT00000000155	7	483	1671	MSTRG.31548	NSRP1	nuclear speckle splicing regulatory protein 1 [Source:HGNC Symbol;Acc:HGNC:25305]	mRNA
chr7	+	169105164	169143114	ENSOCUT00000063555	8	484	1053	MSTRG.50249	MFF	NA	mRNA
chr17	+	76752562	76935449	ENSOCUT00000038772	30	485	4737	MSTRG.28522	KIAA0586	KIAA0586 [Source:HGNC Symbol;Acc:HGNC:19960]	mRNA
chr14	-	67452571	67468823	ENSOCUT00000014842	5	486	1735	MSTRG.19470	TNLG6A	TNF superfamily member 10 [Source:HGNC Symbol;Acc:HGNC:11925]	mRNA
chr14	+	34675899	34712153	ENSOCUT00000007853	5	487	1496	MSTRG.18784	PXYLP1	2-phosphoxylose phosphatase 1 [Source:HGNC Symbol;Acc:HGNC:26303]	mRNA
chr13	+	23444092	23476866	ENSOCUT00000005178	9	488	2600	MSTRG.14300	FMO2	Oryctolagus cuniculus flavin containing dimethylaniline monoxygenase 2 (FMO2), mRNA. [Source:RefSeq mRNA;Acc:NM_001082284]	mRNA
chr5	+	22482444	22498303	ENSOCUT00000055484	9	489	1329	MSTRG.45568	ENSOCUG00000024128	NA	mRNA
chr7	-	116895286	117078757	ENSOCUT00000043430	6	490	1983	MSTRG.48933	NFE2L2	nuclear factor, erythroid 2 like 2 [Source:HGNC Symbol;Acc:HGNC:7782]	mRNA
chr13	+	40454138	40465786	ENSOCUT00000003552	12	491	1864	MSTRG.14825	CELF3	CUGBP Elav-like family member 3 [Source:HGNC Symbol;Acc:HGNC:11967]	mRNA
X	+	32266580	32292342	ENSOCUT00000048398	22	492	2565	MSTRG.608	RBM10	RNA binding motif protein 10 [Source:HGNC Symbol;Acc:HGNC:9896]	mRNA
chr12	-	123001813	123017172	ENSOCUT00000002120	9	493	1938	MSTRG.12710	ENSOCUG00000002119	NA	mRNA
chr1	-	155172164	155215621	ENSOCUT00000052564	9	494	2318	MSTRG.6001	BTBD10	BTB domain containing 10 [Source:HGNC Symbol;Acc:HGNC:21445]	mRNA
chr15	+	13432717	14175137	ENSOCUT00000038366	55	495	8645	MSTRG.21747	LRBA	LPS responsive beige-like anchor protein [Source:HGNC Symbol;Acc:HGNC:1742]	mRNA
chr4	+	4640868	4670287	ENSOCUT00000058696	10	496	1682	MSTRG.42328	EDEM2	ER degradation enhancing alpha-mannosidase like protein 2 [Source:HGNC Symbol;Acc:HGNC:15877]	mRNA
chr7	+	126961019	127062049	ENSOCUT00000059887	28	497	3724	MSTRG.49266	ITGAV	integrin subunit alpha V [Source:HGNC Symbol;Acc:HGNC:6150]	mRNA
chr12	+	10839456	10839836	ENSOCUT00000023710	1	498	381	MSTRG.10192	ENSOCUG00000024702	NA	mRNA
chr13	-	30203827	30370449	ENSOCUT00000011449	19	499	3103	MSTRG.14432	DDR2	discoidin domain receptor tyrosine kinase 2 [Source:HGNC Symbol;Acc:HGNC:2731]	mRNA
chr5	+	28732742	28832887	ENSOCUT00000050437	18	500	2697	MSTRG.45642	VAC14	VAC14 component of PIKFYVE complex [Source:HGNC Symbol;Acc:HGNC:25507]	mRNA
chr8	-	33630340	33641841	ENSOCUT00000043873	10	501	3176	MSTRG.51388	FOXJ2	forkhead box J2 [Source:HGNC Symbol;Acc:HGNC:24818]	mRNA
chr7	+	116879398	116884603	ENSOCUT00000002743	10	502	1137	MSTRG.48923	ENSOCUG00000002743	NA	mRNA
chr13	-	139187793	139195637	ENSOCUT00000054796	3	503	1468	MSTRG.17718	PDIK1L	PDLIM1 interacting kinase 1 like [Source:HGNC Symbol;Acc:HGNC:18981]	mRNA
chr17	-	43322179	43326738	ENSOCUT00000047112	14	504	2181	MSTRG.27520	LMLN2	leishmanolysin like peptidase 2 [Source:HGNC Symbol;Acc:HGNC:53647]	mRNA
chr1	-	59419752	59477893	ENSOCUT00000026662	18	505	1776	MSTRG.3637	ALDH1A1	aldehyde dehydrogenase 1 family member A1 [Source:HGNC Symbol;Acc:HGNC:402]	mRNA
chr18	+	37697329	37788887	ENSOCUT00000044013	30	506	6160	MSTRG.30048	KIF20B	kinesin family member 20B [Source:HGNC Symbol;Acc:HGNC:7212]	mRNA
chr1	+	174451133	174728828	ENSOCUT00000042151	19	507	3736	MSTRG.6372	CD44	CD44 molecule (Indian blood group) [Source:HGNC Symbol;Acc:HGNC:1681]	mRNA
chr15	-	80367551	80372267	ENSOCUT00000017223	3	508	1005	MSTRG.23563	ENSOCUG00000017220	NA	mRNA
chr17	-	43693230	43704955	ENSOCUT00000028728	12	509	7626	MSTRG.27527	ZFHX2	zinc finger homeobox 2 [Source:HGNC Symbol;Acc:HGNC:20152]	mRNA
chr15	-	81249608	81265070	ENSOCUT00000027860	8	510	1521	MSTRG.23440	ENSOCUG00000037271	NA	mRNA
chr7	-	13767956	13846917	ENSOCUT00000036971	10	511	2021	MSTRG.46821	CNOT4	CCR4-NOT transcription complex subunit 4 [Source:HGNC Symbol;Acc:HGNC:7880]	mRNA
chr16	+	68559446	68569514	ENSOCUT00000011025	11	512	1395	MSTRG.25824	CHIT1	chitinase 1 [Source:HGNC Symbol;Acc:HGNC:1936]	mRNA
chr17	-	24802001	25155711	ENSOCUT00000037356	19	513	3355	MSTRG.26974	SEMA6D	semaphorin 6D [Source:HGNC Symbol;Acc:HGNC:16770]	mRNA
chr12	-	25858370	25928497	ENSOCUT00000008666	16	514	2217	MSTRG.10704	SRPK1	SRSF protein kinase 1 [Source:HGNC Symbol;Acc:HGNC:11305]	mRNA
chr10	+	8328055	8360348	ENSOCUT00000025972	10	515	2452	MSTRG.7051	GPNMB	glycoprotein nmb [Source:HGNC Symbol;Acc:HGNC:4462]	mRNA
chr1	-	186892981	186898842	ENSOCUT00000006351	4	516	1602	MSTRG.6615	KBTBD4	kelch repeat and BTB domain containing 4 [Source:HGNC Symbol;Acc:HGNC:23761]	mRNA
chr19	+	14613374	14628494	ENSOCUT00000025439	12	517	1587	MSTRG.31331	P2RX1	purinergic receptor P2X 1 [Source:HGNC Symbol;Acc:HGNC:8533]	mRNA
chr16	-	37265197	37317279	ENSOCUT00000048345	17	518	3195	MSTRG.24757	COG2	component of oligomeric golgi complex 2 [Source:HGNC Symbol;Acc:HGNC:6546]	mRNA
chr7	+	141433603	141486394	ENSOCUT00000061212	34	519	4035	MSTRG.49662	ENSOCUG00000024593	Oryctolagus cuniculus aldehyde oxidase 4 (AOX4), mRNA. [Source:RefSeq mRNA;Acc:NM_001278863]	mRNA
chr17	-	8089853	8093042	ENSOCUT00000026592	7	520	752	MSTRG.26448	SNX22	sorting nexin 22 [Source:HGNC Symbol;Acc:HGNC:16315]	mRNA
chr13	+	35925920	36046227	ENSOCUT00000010739	41	521	5421	MSTRG.14612	ARHGEF11	Rho guanine nucleotide exchange factor 11 [Source:HGNC Symbol;Acc:HGNC:14580]	mRNA
chr18	+	60092727	60467508	ENSOCUT00000053676	8	522	1448	MSTRG.30681	VTI1A	vesicle transport through interaction with t-SNAREs 1A [Source:HGNC Symbol;Acc:HGNC:17792]	mRNA
chr7	-	103860153	103987125	ENSOCUT00000034756	13	523	1716	MSTRG.48444	GRB14	growth factor receptor bound protein 14 [Source:HGNC Symbol;Acc:HGNC:4565]	mRNA
chr18	-	44300352	44348655	ENSOCUT00000005957	18	524	2531	MSTRG.30223	ALDH18A1	aldehyde dehydrogenase 18 family member A1 [Source:HGNC Symbol;Acc:HGNC:9722]	mRNA
chr2	-	158832474	158855825	ENSOCUT00000058711	46	525	7582	MSTRG.36636	CAD	carbamoyl-phosphate synthetase 2, aspartate transcarbamylase, and dihydroorotase [Source:HGNC Symbol;Acc:HGNC:1424]	mRNA
chr1	+	143981085	144120703	ENSOCUT00000064151	15	526	1944	MSTRG.5650	CLPB	ClpB homolog, mitochondrial AAA ATPase chaperonin [Source:HGNC Symbol;Acc:HGNC:30664]	mRNA
chr3	+	32610263	32612826	ENSOCUT00000046189	4	527	1899	MSTRG.39307	ENSOCUG00000037867	Oryctolagus cuniculus glutathione peroxidase 3 (GPX3), mRNA. [Source:RefSeq mRNA;Acc:NM_001256900]	mRNA
chr16	-	65121450	65141637	ENSOCUT00000034230	9	528	2138	MSTRG.25691	ENSOCUG00000023887	NA	mRNA
chr1	-	15459002	15519822	ENSOCUT00000013831	9	529	1129	MSTRG.2629	TMOD1	tropomodulin 1 [Source:HGNC Symbol;Acc:HGNC:11871]	mRNA
chr6	-	7500560	7667853	ENSOCUT00000061031	23	530	2487	MSTRG.46052	PARN	poly(A)-specific ribonuclease [Source:HGNC Symbol;Acc:HGNC:8609]	mRNA
chr4	+	37101054	37123179	ENSOCUT00000041727	29	531	6468	MSTRG.43270	ESPL1	extra spindle pole bodies like 1, separase [Source:HGNC Symbol;Acc:HGNC:16856]	mRNA
chr9	-	23621853	23822501	ENSOCUT00000055006	11	532	1935	MSTRG.53526	ARHGEF3	Rho guanine nucleotide exchange factor 3 [Source:HGNC Symbol;Acc:HGNC:683]	mRNA
chr17	-	31377702	31452782	ENSOCUT00000015765	26	533	6889	MSTRG.27187	KNL1	kinetochore scaffold 1 [Source:HGNC Symbol;Acc:HGNC:24054]	mRNA
chr7	+	160431623	160436197	ENSOCUT00000015089	9	534	2147	MSTRG.50115	RETREG2	reticulophagy regulator family member 2 [Source:HGNC Symbol;Acc:HGNC:28450]	mRNA
chr20	+	11893637	11911202	ENSOCUT00000054712	13	535	1979	MSTRG.37326	ENSOCUG00000029837	NA	mRNA
chr1	+	15095782	15146910	ENSOCUT00000010698	6	536	1822	MSTRG.2609	ENSOCUG00000010701	NA	mRNA
chr13	+	128261151	128296386	ENSOCUT00000055308	9	537	1120	MSTRG.17256	ENSOCUG00000001823	NA	mRNA
chr4	+	77817894	77847568	ENSOCUT00000063939	10	538	1591	MSTRG.44455	TMPO	thymopoietin [Source:HGNC Symbol;Acc:HGNC:11875]	mRNA
chr16	+	68529416	68535609	ENSOCUT00000035924	6	539	1624	MSTRG.25833	ENSOCUG00000027402	NA	mRNA
chr13	-	1158939	1174674	ENSOCUT00000028381	5	540	1144	MSTRG.13716	CENPL	centromere protein L [Source:HGNC Symbol;Acc:HGNC:17879]	mRNA
chr13	-	39032053	39034219	ENSOCUT00000008626	3	541	551	MSTRG.14794	S100A9	Oryctolagus cuniculus S100 calcium binding protein A9 (S100A9), mRNA. [Source:RefSeq mRNA;Acc:NM_001256473]	mRNA
chr14	-	65005636	65104127	ENSOCUT00000048094	16	542	3598	MSTRG.19428	PHC3	polyhomeotic homolog 3 [Source:HGNC Symbol;Acc:HGNC:15682]	mRNA
chr1	+	115173391	115311739	ENSOCUT00000027310	13	543	2790	MSTRG.4984	TRPC6	transient receptor potential cation channel subfamily C member 6 [Source:HGNC Symbol;Acc:HGNC:12338]	mRNA
chr13	-	42158889	42159281	ENSOCUT00000017674	1	544	393	MSTRG.14957	ENSOCUG00000025918	H2A clustered histone 18 [Source:HGNC Symbol;Acc:HGNC:4736]	mRNA
chr9	-	11365079	11392020	ENSOCUT00000035779	8	545	2471	MSTRG.53076	MKRN2	makorin ring finger protein 2 [Source:HGNC Symbol;Acc:HGNC:7113]	mRNA
chr2	+	143372792	143386631	ENSOCUT00000015829	10	546	1300	MSTRG.36229	HAAO	3-hydroxyanthranilate 3,4-dioxygenase [Source:HGNC Symbol;Acc:HGNC:4796]	mRNA
chr14	-	65005636	65100014	ENSOCUT00000062933	13	547	3364	MSTRG.19428	PHC3	polyhomeotic homolog 3 [Source:HGNC Symbol;Acc:HGNC:15682]	mRNA
chr1	+	92567092	92618374	ENSOCUT00000034917	11	548	3779	MSTRG.4355	SIAE	sialic acid acetylesterase [Source:HGNC Symbol;Acc:HGNC:18187]	mRNA
chr20	-	31086846	31115770	ENSOCUT00000058127	10	549	1926	MSTRG.37713	ZNF410	zinc finger protein 410 [Source:HGNC Symbol;Acc:HGNC:20144]	mRNA
chr13	+	42823057	42840876	ENSOCUT00000003038	30	550	3510	MSTRG.14989	ITGA10	integrin subunit alpha 10 [Source:HGNC Symbol;Acc:HGNC:6135]	mRNA
chr13	+	143149856	143160275	ENSOCUT00000044336	17	551	2952	MSTRG.17968	PLEKHG5	pleckstrin homology and RhoGEF domain containing G5 [Source:HGNC Symbol;Acc:HGNC:29105]	mRNA
chr3	-	58009827	58014524	ENSOCUT00000022109	5	552	1559	MSTRG.39746	DOK3	docking protein 3 [Source:HGNC Symbol;Acc:HGNC:24583]	mRNA
chr8	-	38531316	38600590	ENSOCUT00000003532	9	553	2607	MSTRG.51504	WASF3	WASP family member 3 [Source:HGNC Symbol;Acc:HGNC:12734]	mRNA
chr16	+	16703047	16760586	ENSOCUT00000009298	17	554	3266	MSTRG.24203	DHTKD1	dehydrogenase E1 and transketolase domain containing 1 [Source:HGNC Symbol;Acc:HGNC:23537]	mRNA
chr9	+	31036211	31071337	ENSOCUT00000058588	10	555	3325	MSTRG.53679	ATXN7	ataxin 7 [Source:HGNC Symbol;Acc:HGNC:10560]	mRNA
chr4	-	4833237	4880382	ENSOCUT00000002263	18	556	2418	MSTRG.42344	ACSS2	acyl-CoA synthetase short chain family member 2 [Source:HGNC Symbol;Acc:HGNC:15814]	mRNA
chr2	-	31478596	31734499	ENSOCUT00000041267	35	557	4995	MSTRG.33550	ATP8A1	ATPase phospholipid transporting 8A1 [Source:HGNC Symbol;Acc:HGNC:13531]	mRNA
X	+	33467059	33488352	ENSOCUT00000060518	29	558	4141	MSTRG.674	HDAC6	histone deacetylase 6 [Source:HGNC Symbol;Acc:HGNC:14064]	mRNA
chr7	-	73636243	73689740	ENSOCUT00000001920	3	559	1692	MSTRG.47844	CXCR4	C-X-C motif chemokine receptor 4 [Source:HGNC Symbol;Acc:HGNC:2561]	mRNA
chr11	-	59961192	60109131	ENSOCUT00000044730	40	560	5106	MSTRG.9195	RICTOR	RPTOR independent companion of MTOR complex 2 [Source:HGNC Symbol;Acc:HGNC:28611]	mRNA
chr19	+	21489904	21548637	ENSOCUT00000058190	15	561	2193	MSTRG.31764	SUZ12	SUZ12 polycomb repressive complex 2 subunit [Source:HGNC Symbol;Acc:HGNC:17101]	mRNA
chr12	-	20526068	20530715	ENSOCUT00000042282	4	562	3809	ENSOCUG00000038237	ENSOCUG00000038237	NA	mRNA
chr4	+	41241889	41369989	ENSOCUT00000033245	24	563	2969	MSTRG.43490	USP15	ubiquitin specific peptidase 15 [Source:HGNC Symbol;Acc:HGNC:12613]	mRNA
chr13	-	60608530	60646138	ENSOCUT00000046953	14	564	2438	MSTRG.15467	RNPC3	RNA binding region (RNP1, RRM) containing 3 [Source:HGNC Symbol;Acc:HGNC:18666]	mRNA
chr12	+	11020427	11020819	ENSOCUT00000028358	1	565	393	MSTRG.10204	ENSOCUG00000025069	NA	mRNA
chr12	+	10851269	10851679	ENSOCUT00000026731	1	566	411	MSTRG.10194	ENSOCUG00000022410	NA	mRNA
chr11	-	66560730	66616599	ENSOCUT00000044331	9	567	1943	MSTRG.9332	EMB	embigin [Source:HGNC Symbol;Acc:HGNC:30465]	mRNA
chr2	-	122471493	122537467	ENSOCUT00000059284	10	568	2051	MSTRG.35708	ENSOCUG00000002137	NA	mRNA
chr14	-	161234855	161447396	ENSOCUT00000016533	27	569	6386	MSTRG.21312	TIAM1	TIAM Rac1 associated GEF 1 [Source:HGNC Symbol;Acc:HGNC:11805]	mRNA
chr4	+	77817894	77847568	ENSOCUT00000012686	8	570	1378	MSTRG.44455	TMPO	thymopoietin [Source:HGNC Symbol;Acc:HGNC:11875]	mRNA
chr7	+	121433377	121543174	ENSOCUT00000028028	28	571	3832	MSTRG.49147	ITGA4	integrin subunit alpha 4 [Source:HGNC Symbol;Acc:HGNC:6140]	mRNA
chr18	-	49880421	49893346	ENSOCUT00000055825	8	572	957	MSTRG.30467	KCNIP2	potassium voltage-gated channel interacting protein 2 [Source:HGNC Symbol;Acc:HGNC:15522]	mRNA
chr12	+	32464361	32467581	ENSOCUT00000003855	6	573	1651	MSTRG.10934	GNMT	glycine N-methyltransferase [Source:HGNC Symbol;Acc:HGNC:4415]	mRNA
chr19	-	56760684	56782851	ENSOCUT00000041318	4	574	1107	MSTRG.32926	FAM104A	family with sequence similarity 104 member A [Source:HGNC Symbol;Acc:HGNC:25918]	mRNA
chr18	+	18260600	18301864	ENSOCUT00000038709	18	575	1926	MSTRG.29415	RUFY2	RUN and FYVE domain containing 2 [Source:HGNC Symbol;Acc:HGNC:19761]	mRNA
chr8	+	24837032	24837343	ENSOCUT00000017164	1	576	312	MSTRG.51084	ENSOCUG00000017172	NA	mRNA
chr12	+	35347263	35394251	ENSOCUT00000012926	5	577	1962	MSTRG.11046	ENPP4	ectonucleotide pyrophosphatase/phosphodiesterase 4 [Source:HGNC Symbol;Acc:HGNC:3359]	mRNA
chr13	+	133646370	133670489	ENSOCUT00000038612	22	578	2988	MSTRG.17477	EMC1	ER membrane protein complex subunit 1 [Source:HGNC Symbol;Acc:HGNC:28957]	mRNA
chr1	-	144550638	144578153	ENSOCUT00000064787	2	579	1925	MSTRG.5658	ENSOCUG00000023526	NA	mRNA
chr15	+	74393885	74401457	ENSOCUT00000033884	4	580	3183	MSTRG.23243	CXCL9	C-X-C motif chemokine ligand 9 [Source:HGNC Symbol;Acc:HGNC:7098]	mRNA
chr7	+	72211323	72248199	ENSOCUT00000049277	8	581	2073	MSTRG.47829	CCNT2	cyclin T2 [Source:HGNC Symbol;Acc:HGNC:1600]	mRNA
chr13	+	37492269	37500325	ENSOCUT00000052530	22	582	2715	MSTRG.14708	THBS3	thrombospondin 3 [Source:HGNC Symbol;Acc:HGNC:11787]	mRNA
chr1	+	190831963	190860813	ENSOCUT00000050770	17	583	2980	MSTRG.6729	CTNND1	catenin delta 1 [Source:HGNC Symbol;Acc:HGNC:2515]	mRNA
chr13	+	36992701	37019983	ENSOCUT00000030827	10	584	2850	MSTRG.14676	ENSOCUG00000026145	NA	mRNA
chr4	+	10667074	10671584	ENSOCUT00000013657	9	585	1242	MSTRG.42604	CDC25B	cell division cycle 25B [Source:HGNC Symbol;Acc:HGNC:1726]	mRNA
chr1	-	141815993	141898670	ENSOCUT00000001788	6	586	2133	MSTRG.5517	RNF169	ring finger protein 169 [Source:HGNC Symbol;Acc:HGNC:26961]	mRNA
chr19	-	17736839	17783156	ENSOCUT00000041338	9	587	1174	MSTRG.31537	GOSR1	golgi SNAP receptor complex member 1 [Source:HGNC Symbol;Acc:HGNC:4430]	mRNA
chr2	+	30471870	30815355	ENSOCUT00000060172	26	588	3699	MSTRG.33534	LIMCH1	LIM and calponin homology domains 1 [Source:HGNC Symbol;Acc:HGNC:29191]	mRNA
chr4	-	6599525	6619152	ENSOCUT00000030986	6	589	933	MSTRG.42429	MAPRE1	microtubule associated protein RP/EB family member 1 [Source:HGNC Symbol;Acc:HGNC:6890]	mRNA
chr7	+	58238960	58275295	ENSOCUT00000029565	3	590	1208	MSTRG.47553	ENSOCUG00000022291	NA	mRNA
chr1	-	192904458	193017292	ENSOCUT00000055872	9	591	903	MSTRG.6776	ENSOCUG00000010079	NA	mRNA
chr20	+	28078543	28143425	ENSOCUT00000055512	24	592	3323	MSTRG.37563	GLNH	Oryctolagus cuniculus neuroglobin (NGB), mRNA. [Source:RefSeq mRNA;Acc:NM_001082133]	mRNA
chr1	-	192437893	192469521	ENSOCUT00000002157	19	593	2826	MSTRG.6762	PATL1	PAT1 homolog 1, processing body mRNA decay factor [Source:HGNC Symbol;Acc:HGNC:26721]	mRNA
chr12	+	23777969	23793012	ENSOCUT00000010708	11	594	2183	MSTRG.10594	KIFC1	kinesin family member C1 [Source:HGNC Symbol;Acc:HGNC:6389]	mRNA
chr12	-	107446711	107611992	ENSOCUT00000013849	13	595	4044	MSTRG.12425	CEP85L	centrosomal protein 85 like [Source:HGNC Symbol;Acc:HGNC:21638]	mRNA
chr5	-	14535602	14556527	ENSOCUT00000003872	10	596	1427	MSTRG.45335	GOT2	Aspartate aminotransferase, mitochondrial [Source:UniProtKB/Swiss-Prot;Acc:P12345]	mRNA
chr12	+	11013103	11013483	ENSOCUT00000007411	1	597	381	MSTRG.10192	H2BC3	H2B clustered histone 3 [Source:HGNC Symbol;Acc:HGNC:4751]	mRNA
chr10	+	33816048	33839662	ENSOCUT00000053971	9	598	1292	MSTRG.7825	PON1	paraoxonase 1 [Source:HGNC Symbol;Acc:HGNC:9204]	mRNA
chr14	+	48365906	48495381	ENSOCUT00000022935	14	599	2678	MSTRG.19105	ARHGEF26	Rho guanine nucleotide exchange factor 26 [Source:HGNC Symbol;Acc:HGNC:24490]	mRNA
chr1	+	92426571	92463569	ENSOCUT00000002631	4	600	2384	MSTRG.4343	MSANTD2	Myb/SANT DNA binding domain containing 2 [Source:HGNC Symbol;Acc:HGNC:26266]	mRNA
chr18	-	68674069	68850046	ENSOCUT00000038546	11	601	1966	MSTRG.30868	ATE1	arginyltransferase 1 [Source:HGNC Symbol;Acc:HGNC:782]	mRNA
chr17	+	8149159	8165452	ENSOCUT00000044261	3	602	329	MSTRG.26434	CIAO2A	cytosolic iron-sulfur assembly component 2A [Source:HGNC Symbol;Acc:HGNC:26235]	mRNA
chr18	-	49621740	49630018	ENSOCUT00000041837	7	603	2532	MSTRG.30461	POLL	DNA polymerase lambda [Source:HGNC Symbol;Acc:HGNC:9184]	mRNA
chr10	+	40796275	40993237	ENSOCUT00000034401	29	604	4079	MSTRG.8128	ABCB1	ATP binding cassette subfamily B member 1 [Source:HGNC Symbol;Acc:HGNC:40]	mRNA
chr1	+	186727115	186731593	ENSOCUT00000005558	8	605	1258	MSTRG.6566	SLC39A13	solute carrier family 39 member 13 [Source:HGNC Symbol;Acc:HGNC:20859]	mRNA
chr13	+	37441144	37448607	ENSOCUT00000000359	12	606	1503	MSTRG.14699	CLK2	CDC like kinase 2 [Source:HGNC Symbol;Acc:HGNC:2069]	mRNA
chr1	+	147737765	147740845	ENSOCUT00000041712	1	607	3081	MSTRG.5768	ENSOCUG00000037993	NA	mRNA
chr17	+	6552746	6651994	ENSOCUT00000007964	29	608	5684	MSTRG.26373	DENND4A	DENN domain containing 4A [Source:HGNC Symbol;Acc:HGNC:24321]	mRNA
chr4	-	50159154	50190998	ENSOCUT00000029404	8	609	1684	MSTRG.43806	TSPAN8	tetraspanin 8 [Source:HGNC Symbol;Acc:HGNC:11855]	mRNA
chr18	+	40838324	40842173	ENSOCUT00000000178	7	610	2175	MSTRG.30136	CYP26A1	cytochrome P450 family 26 subfamily A member 1 [Source:HGNC Symbol;Acc:HGNC:2603]	mRNA
chr16	-	50400279	50453469	ENSOCUT00000023999	29	611	5805	MSTRG.25223	MIA3	MIA SH3 domain ER export factor 3 [Source:HGNC Symbol;Acc:HGNC:24008]	mRNA
chr3	-	10372886	10412184	ENSOCUT00000059909	19	612	2485	MSTRG.38554	ALDH7A1	aldehyde dehydrogenase 7 family member A1 [Source:HGNC Symbol;Acc:HGNC:877]	mRNA
chr14	+	126708859	126790324	ENSOCUT00000039919	16	613	2099	MSTRG.20835	PROS1	protein S [Source:HGNC Symbol;Acc:HGNC:9456]	mRNA
chr4	-	1703902	1730960	ENSOCUT00000057350	10	614	1959	MSTRG.42212	ACTR5	actin related protein 5 [Source:HGNC Symbol;Acc:HGNC:14671]	mRNA
chr2	+	51012957	51163215	ENSOCUT00000059330	7	615	1530	MSTRG.34004	GALNT7	polypeptide N-acetylgalactosaminyltransferase 7 [Source:HGNC Symbol;Acc:HGNC:4129]	mRNA
chr3	-	51756479	51764200	ENSOCUT00000000539	4	616	1407	MSTRG.39579	KCNMB1	Oryctolagus cuniculus potassium calcium-activated channel subfamily M regulatory beta subunit 1 (KCNMB1), mRNA. [Source:RefSeq mRNA;Acc:NM_001082225]	mRNA
chr16	-	66877806	66890203	ENSOCUT00000045786	4	617	2981	MSTRG.25776	TMCC2	transmembrane and coiled-coil domain family 2 [Source:HGNC Symbol;Acc:HGNC:24239]	mRNA
chr1	-	143625912	143638172	ENSOCUT00000033451	17	618	1937	MSTRG.5605	ATG16L2	autophagy related 16 like 2 [Source:HGNC Symbol;Acc:HGNC:25464]	mRNA
chr1	-	144518962	144577864	ENSOCUT00000000010	5	619	1962	MSTRG.5658	ENSOCUG00000023526	NA	mRNA
chr7	+	173128405	173131386	ENSOCUT00000044646	5	620	771	MSTRG.50337	ENSOCUG00000032417	NA	mRNA
chr5	-	13813203	13827190	ENSOCUT00000063476	17	621	2137	MSTRG.45255	KIFC3	kinesin family member C3 [Source:HGNC Symbol;Acc:HGNC:6326]	mRNA
chr19	+	11899267	11901106	ENSOCUT00000006994	4	622	722	MSTRG.31213	GABARAP	Oryctolagus cuniculus GABA type A receptor-associated protein (GABARAP), mRNA. [Source:RefSeq mRNA;Acc:NM_001082142]	mRNA
chr12	+	111895737	111911552	ENSOCUT00000045318	5	623	628	MSTRG.12486	FABP7	fatty acid binding protein 7 [Source:HGNC Symbol;Acc:HGNC:3562]	mRNA
chr18	-	17384482	17447768	ENSOCUT00000038336	18	624	2840	MSTRG.29320	HK1	hexokinase 1 [Source:HGNC Symbol;Acc:HGNC:4922]	mRNA
chr13	+	95887895	95941211	ENSOCUT00000033741	15	625	1796	MSTRG.16297	LRRC40	leucine rich repeat containing 40 [Source:HGNC Symbol;Acc:HGNC:26004]	mRNA
X	+	87832078	87832974	ENSOCUT00000046635	1	626	897	MSTRG.1820	ARMCX6	armadillo repeat containing X-linked 6 [Source:HGNC Symbol;Acc:HGNC:26094]	mRNA
chr1	-	96674540	96692384	ENSOCUT00000011337	5	627	1056	MSTRG.4480	SC5D	sterol-C5-desaturase [Source:HGNC Symbol;Acc:HGNC:10547]	mRNA
chr13	-	130126460	130191500	ENSOCUT00000057039	20	628	2782	MSTRG.17360	KDM1A	lysine demethylase 1A [Source:HGNC Symbol;Acc:HGNC:29079]	mRNA
chr10	+	15208745	15221643	ENSOCUT00000022897	5	629	1588	MSTRG.7328	ENSOCUG00000022666	NA	mRNA
chr5	-	20496337	20660096	ENSOCUT00000017019	13	630	3492	MSTRG.45339	CDH11	cadherin 11 [Source:HGNC Symbol;Acc:HGNC:1750]	mRNA
chr1	-	139903606	140062047	ENSOCUT00000053439	11	631	1341	MSTRG.5419	ACER3	alkaline ceramidase 3 [Source:HGNC Symbol;Acc:HGNC:16066]	mRNA
chr19	+	12580013	12593125	ENSOCUT00000058543	3	632	2981	MSTRG.31287	ENSOCUG00000034911	NA	mRNA
chr7	+	97296426	97548209	ENSOCUT00000013462	22	633	3700	MSTRG.48305	PKP4	plakophilin 4 [Source:HGNC Symbol;Acc:HGNC:9026]	mRNA
chr2	+	20787928	20857641	ENSOCUT00000064806	2	634	3006	MSTRG.33330	PCDH7	protocadherin 7 [Source:HGNC Symbol;Acc:HGNC:8659]	mRNA
chr15	-	87066496	87638941	ENSOCUT00000001916	26	635	5737	MSTRG.23510	ADGRL3	adhesion G protein-coupled receptor L3 [Source:HGNC Symbol;Acc:HGNC:20974]	mRNA
chr1	+	192012099	192012569	ENSOCUT00000055062	1	636	471	MSTRG.6750	ENSOCUG00000036559	NA	mRNA
chr4	+	39220143	39221051	ENSOCUT00000011865	1	637	909	MSTRG.43381	ENSOCUG00000011868	NA	mRNA
chr4	+	79743267	79803882	ENSOCUT00000007179	9	638	1834	MSTRG.44517	NR1H4	Oryctolagus cuniculus nuclear receptor subfamily 1 group H member 4 (NR1H4), mRNA. [Source:RefSeq mRNA;Acc:NM_001082726]	mRNA
chr21	+	6295784	6341591	ENSOCUT00000059896	17	639	2049	MSTRG.37978	CAMKK2	calcium/calmodulin dependent protein kinase kinase 2 [Source:HGNC Symbol;Acc:HGNC:1470]	mRNA
X	-	33165651	33175482	ENSOCUT00000049083	14	640	1969	MSTRG.637	SLC38A5	solute carrier family 38 member 5 [Source:HGNC Symbol;Acc:HGNC:18070]	mRNA
chr1	+	175326279	175503076	ENSOCUT00000030759	5	641	2047	MSTRG.6396	LDLRAD3	low density lipoprotein receptor class A domain containing 3 [Source:HGNC Symbol;Acc:HGNC:27046]	mRNA
chr8	+	34454160	34504053	ENSOCUT00000041676	34	642	4311	MSTRG.51403	ENSOCUG00000000313	NA	mRNA
chr3	+	145016272	145019030	ENSOCUT00000027317	3	643	2474	MSTRG.41973	ENSOCUG00000024677	NA	mRNA
chr19	+	47418506	47433599	ENSOCUT00000042686	10	644	1128	MSTRG.32686	ENSOCUG00000011591	NA	mRNA
chr16	+	84007470	84071608	ENSOCUT00000012271	51	645	7611	MSTRG.26220	TPR	translocated promoter region, nuclear basket protein [Source:HGNC Symbol;Acc:HGNC:12017]	mRNA
chr5	+	13737765	13759415	ENSOCUT00000016645	12	646	2145	MSTRG.45246	ENSOCUG00000016641	NA	mRNA
X	+	110672994	110741211	ENSOCUT00000058047	9	647	2087	MSTRG.2233	FHL1	four and a half LIM domains 1 [Source:HGNC Symbol;Acc:HGNC:3702]	mRNA
chr1	+	18242241	18250236	ENSOCUT00000058455	9	648	1318	MSTRG.2723	Tpm2	Oryctolagus cuniculus tropomyosin 2 (TPM2), transcript variant 1, mRNA. [Source:RefSeq mRNA;Acc:NM_001105686]	mRNA
chr15	+	9687881	9871258	ENSOCUT00000016064	35	649	5068	MSTRG.21640	TMEM131L	transmembrane 131 like [Source:HGNC Symbol;Acc:HGNC:29146]	mRNA
chr2	-	95738221	95791997	ENSOCUT00000042234	25	650	3601	MSTRG.35044	BUB1	BUB1 mitotic checkpoint serine/threonine kinase [Source:HGNC Symbol;Acc:HGNC:1148]	mRNA
chr15	-	93911847	93952727	ENSOCUT00000007088	22	651	4276	MSTRG.23671	KIT	KIT proto-oncogene, receptor tyrosine kinase [Source:HGNC Symbol;Acc:HGNC:6342]	mRNA
chr4	+	9109254	9148107	ENSOCUT00000030144	9	652	2557	MSTRG.42544	ENSOCUG00000023941	NA	mRNA
chr11	+	84432890	84440694	ENSOCUT00000053529	10	653	2583	MSTRG.9729	PIK3R1	phosphoinositide-3-kinase regulatory subunit 1 [Source:HGNC Symbol;Acc:HGNC:8979]	mRNA
chr3	-	139477693	139540243	ENSOCUT00000054096	11	654	1388	MSTRG.41885	ANXA13	Oryctolagus cuniculus annexin A13 (ANXA13), mRNA. [Source:RefSeq mRNA;Acc:NM_001082119]	mRNA
chr18	-	43114301	43152506	ENSOCUT00000026940	11	655	1626	MSTRG.30315	ENSOCUG00000023303	NA	mRNA
chr12	+	10795225	10795784	ENSOCUT00000027141	2	656	441	MSTRG.10183	ENSOCUG00000033424	NA	mRNA
chr16	+	68822092	68877646	ENSOCUT00000009219	17	657	5607	MSTRG.25850	KLHL12	kelch like family member 12 [Source:HGNC Symbol;Acc:HGNC:19360]	mRNA
chr6	+	18180105	18197403	ENSOCUT00000023742	5	658	706	MSTRG.46297	ENSOCUG00000027492	NA	mRNA
chr12	+	10796618	10806731	ENSOCUT00000031205	2	659	1012	MSTRG.10184	ENSOCUG00000027407	NA	mRNA
chr9	+	102489498	102615445	ENSOCUT00000042799	30	660	4111	MSTRG.55146	RELCH	RAB11 binding and LisH domain, coiled-coil and HEAT repeat containing [Source:HGNC Symbol;Acc:HGNC:29289]	mRNA
chr15	-	36543593	36543952	ENSOCUT00000028212	1	661	360	MSTRG.22264	ENSOCUG00000021222	NA	mRNA
chr10	+	40796275	40888576	ENSOCUT00000014988	28	662	4364	MSTRG.8128	ABCB1	ATP binding cassette subfamily B member 1 [Source:HGNC Symbol;Acc:HGNC:40]	mRNA
chr16	+	61257605	61269877	ENSOCUT00000009714	8	663	1915	MSTRG.25547	NEK2	NIMA related kinase 2 [Source:HGNC Symbol;Acc:HGNC:7745]	mRNA
chr13	-	44877013	44887626	ENSOCUT00000033859	4	664	1257	MSTRG.15079	ENSOCUG00000004132	NA	mRNA
chr15	+	60214221	60215640	ENSOCUT00000030058	3	665	651	MSTRG.22872	ENSOCUG00000025106	NA	mRNA
chr7	-	9252482	9331990	ENSOCUT00000044996	19	666	3181	MSTRG.46672	COPG2	coatomer protein complex subunit gamma 2 [Source:HGNC Symbol;Acc:HGNC:2237]	mRNA
chr7	-	15416303	15439779	ENSOCUT00000013166	8	667	1568	MSTRG.46900	TSPAN33	tetraspanin 33 [Source:HGNC Symbol;Acc:HGNC:28743]	mRNA
chr18	+	69783256	69791437	ENSOCUT00000055568	23	668	2893	MSTRG.30921	ADAM8	ADAM metallopeptidase domain 8 [Source:HGNC Symbol;Acc:HGNC:215]	mRNA
chr7	+	159717776	159722834	ENSOCUT00000016571	7	669	2106	MSTRG.50082	PNKD	PNKD metallo-beta-lactamase domain containing [Source:HGNC Symbol;Acc:HGNC:9153]	mRNA
chr11	-	62592262	62764724	ENSOCUT00000009234	16	670	3578	MSTRG.9266	OXCT1	3-oxoacid CoA-transferase 1 [Source:HGNC Symbol;Acc:HGNC:8527]	mRNA
chr18	+	8825768	8827147	ENSOCUT00000005723	1	671	1380	MSTRG.29042	GPRIN2	G protein regulated inducer of neurite outgrowth 2 [Source:HGNC Symbol;Acc:HGNC:23730]	mRNA
chr6	-	27184381	27186764	ENSOCUT00000036174	5	672	1412	MSTRG.46470	ENSOCUG00000005694	NA	mRNA
chr20	+	23798096	23858885	ENSOCUT00000011935	21	673	3106	MSTRG.37482	SEL1L	SEL1L adaptor subunit of ERAD E3 ubiquitin ligase [Source:HGNC Symbol;Acc:HGNC:10717]	mRNA
chr14	-	1758398	1868227	ENSOCUT00000008576	28	674	3647	MSTRG.18053	ANKRD28	ankyrin repeat domain 28 [Source:HGNC Symbol;Acc:HGNC:29024]	mRNA
chr12	+	26632592	26651935	ENSOCUT00000047707	12	675	3160	MSTRG.10718	RAB44	RAB44, member RAS oncogene family [Source:HGNC Symbol;Acc:HGNC:21068]	mRNA
chr12	-	10895201	10895581	ENSOCUT00000014448	1	676	381	MSTRG.10181	ENSOCUG00000014451	NA	mRNA
chr15	+	62661195	62706563	ENSOCUT00000006131	11	677	2538	MSTRG.22938	SPARCL1	SPARC like 1 [Source:HGNC Symbol;Acc:HGNC:11220]	mRNA
chr1	+	193550488	193561477	ENSOCUT00000060529	12	678	3412	MSTRG.6804	TMEM132A	transmembrane protein 132A [Source:HGNC Symbol;Acc:HGNC:31092]	mRNA
chr12	-	10849926	10868074	ENSOCUT00000041644	2	679	1343	MSTRG.10181	ENSOCUG00000034571	NA	mRNA
chr19	+	43566286	43577096	ENSOCUT00000044332	4	680	2289	MSTRG.32444	AOC3	amine oxidase copper containing 3 [Source:HGNC Symbol;Acc:HGNC:550]	mRNA
chr2	+	61314242	61343346	ENSOCUT00000009716	4	681	3047	MSTRG.34273	STOX2	storkhead box 2 [Source:HGNC Symbol;Acc:HGNC:25450]	mRNA
chr15	+	40798083	40819644	ENSOCUT00000015607	13	682	1647	MSTRG.22370	ETNPPL	ethanolamine-phosphate phospho-lyase [Source:HGNC Symbol;Acc:HGNC:14404]	mRNA
chr4	+	12357146	12366948	ENSOCUT00000031929	5	683	1929	MSTRG.42700	CHGB	chromogranin B [Source:HGNC Symbol;Acc:HGNC:1930]	mRNA
chr15	+	46549569	46589692	ENSOCUT00000005156	11	684	1760	MSTRG.22499	SLC9B2	solute carrier family 9 member B2 [Source:HGNC Symbol;Acc:HGNC:25143]	mRNA
chr2	+	158208052	158329395	ENSOCUT00000010691	10	685	1149	MSTRG.36602	RBKS	ribokinase [Source:HGNC Symbol;Acc:HGNC:30325]	mRNA
chr16	-	66877806	66888764	ENSOCUT00000054761	5	686	1586	MSTRG.25776	TMCC2	transmembrane and coiled-coil domain family 2 [Source:HGNC Symbol;Acc:HGNC:24239]	mRNA
chr17	+	58719042	58745183	ENSOCUT00000000673	10	687	1123	MSTRG.28008	GEMIN2	gem nuclear organelle associated protein 2 [Source:HGNC Symbol;Acc:HGNC:10884]	mRNA
chr2	-	173232894	173237561	ENSOCUT00000011212	5	688	1003	MSTRG.36894	TP53I3	tumor protein p53 inducible protein 3 [Source:HGNC Symbol;Acc:HGNC:19373]	mRNA
chr14	+	19836891	19897262	ENSOCUT00000061420	4	689	4117	MSTRG.18538	TRIM71	tripartite motif containing 71 [Source:HGNC Symbol;Acc:HGNC:32669]	mRNA
chr15	+	103839448	104032455	ENSOCUT00000049797	19	690	2941	MSTRG.23838	LARP1B	La ribonucleoprotein 1B [Source:HGNC Symbol;Acc:HGNC:24704]	mRNA
chr19	+	43410831	43423128	ENSOCUT00000007332	23	691	4706	MSTRG.32467	CNTNAP1	contactin associated protein 1 [Source:HGNC Symbol;Acc:HGNC:8011]	mRNA
chr10	+	21116879	21121656	ENSOCUT00000024379	2	692	1071	MSTRG.7490	GPR141	G protein-coupled receptor 141 [Source:HGNC Symbol;Acc:HGNC:19997]	mRNA
chr10	+	16787095	16832386	ENSOCUT00000037778	9	693	3146	MSTRG.7439	FKBP9	FKBP prolyl isomerase 9 [Source:HGNC Symbol;Acc:HGNC:3725]	mRNA
chr10	-	8399722	8532442	ENSOCUT00000008977	14	694	2737	MSTRG.7053	IGF2BP3	insulin like growth factor 2 mRNA binding protein 3 [Source:HGNC Symbol;Acc:HGNC:28868]	mRNA
chr14	-	120915235	121077360	ENSOCUT00000024332	4	695	2413	MSTRG.20734	COL8A1	Oryctolagus cuniculus collagen type VIII alpha 1 chain (COL8A1), mRNA. [Source:RefSeq mRNA;Acc:NM_001082666]	mRNA
chr15	-	93911847	93952103	ENSOCUT00000039907	20	696	4279	MSTRG.23671	KIT	KIT proto-oncogene, receptor tyrosine kinase [Source:HGNC Symbol;Acc:HGNC:6342]	mRNA
chr7	+	159730888	159757472	ENSOCUT00000030138	20	697	2973	MSTRG.50093	VIL1	villin 1 [Source:HGNC Symbol;Acc:HGNC:12690]	mRNA
chr12	-	10819516	10819827	ENSOCUT00000036067	1	698	312	MSTRG.10187	ENSOCUG00000033864	NA	mRNA
chr1	+	15095782	15143770	ENSOCUT00000051742	5	699	1951	MSTRG.2609	ENSOCUG00000010701	NA	mRNA
chr16	-	66562713	66584966	ENSOCUT00000044206	10	700	2410	MSTRG.25760	MFSD4A	major facilitator superfamily domain containing 4A [Source:HGNC Symbol;Acc:HGNC:25433]	mRNA
chr11	-	35281710	35295509	ENSOCUT00000006081	6	701	1300	MSTRG.8767	CMBL	carboxymethylenebutenolidase homolog [Source:HGNC Symbol;Acc:HGNC:25090]	mRNA
chr4	-	2042243	2060936	ENSOCUT00000042984	12	702	2372	MSTRG.42215	BPI	bactericidal permeability increasing protein [Source:HGNC Symbol;Acc:HGNC:1095]	mRNA
chr15	-	34772041	34879450	ENSOCUT00000057190	9	703	1964	MSTRG.22157	UGT8	UDP glycosyltransferase 8 [Source:HGNC Symbol;Acc:HGNC:12555]	mRNA
chr15	+	65672558	65741816	ENSOCUT00000010655	7	704	1969	MSTRG.22992	ARHGAP24	Rho GTPase activating protein 24 [Source:HGNC Symbol;Acc:HGNC:25361]	mRNA
chr4	+	77885944	77891648	ENSOCUT00000011848	7	705	1270	MSTRG.44456	SLC25A3	solute carrier family 25 member 3 [Source:HGNC Symbol;Acc:HGNC:10989]	mRNA
chr12	-	97395736	97405404	ENSOCUT00000051234	23	706	3967	MSTRG.12148	MICAL1	microtubule associated monooxygenase, calponin and LIM domain containing 1 [Source:HGNC Symbol;Acc:HGNC:20619]	mRNA
chr3	-	139445409	139452352	ENSOCUT00000011781	3	707	2027	MSTRG.41866	KLHL38	kelch like family member 38 [Source:HGNC Symbol;Acc:HGNC:34435]	mRNA
chr18	-	6719392	6757640	ENSOCUT00000005427	14	708	2190	MSTRG.29021	ALOX5	arachidonate 5-lipoxygenase [Source:HGNC Symbol;Acc:HGNC:435]	mRNA
chr13	-	5069539	5117831	ENSOCUT00000005216	26	709	3869	MSTRG.13889	SEC16B	SEC16 homolog B, endoplasmic reticulum export factor [Source:HGNC Symbol;Acc:HGNC:30301]	mRNA
chr19	-	24593216	24602672	ENSOCUT00000006881	4	710	2748	MSTRG.31739	SLFN14	Protein SLFN14 C-terminally truncated SLFN14 endoribonuclease [Source:UniProtKB/Swiss-Prot;Acc:G1SRW8]	mRNA
chr2	-	157140032	157244575	ENSOCUT00000036429	19	711	2759	MSTRG.36571	WDR43	WD repeat domain 43 [Source:HGNC Symbol;Acc:HGNC:28945]	mRNA
chr17	+	41379980	41400358	ENSOCUT00000050045	25	712	6058	MSTRG.27406	ARHGEF40	Rho guanine nucleotide exchange factor 40 [Source:HGNC Symbol;Acc:HGNC:25516]	mRNA
chr1	-	152332847	152347405	ENSOCUT00000058803	6	713	1760	MSTRG.5877	LYVE1	lymphatic vessel endothelial hyaluronan receptor 1 [Source:HGNC Symbol;Acc:HGNC:14687]	mRNA
chr2	-	28783608	28787973	ENSOCUT00000009088	8	714	683	MSTRG.33464	ENSOCUG00000009091	NA	mRNA
chr19	-	39287686	39297951	ENSOCUT00000063930	4	715	4496	MSTRG.32230	NFE2L1	nuclear factor, erythroid 2 like 1 [Source:HGNC Symbol;Acc:HGNC:7781]	mRNA
chr12	+	1276319	1312668	ENSOCUT00000051985	24	716	6881	MSTRG.9871	DSP	desmoplakin [Source:HGNC Symbol;Acc:HGNC:3052]	mRNA
chr13	-	110264601	110332128	ENSOCUT00000004940	9	717	2891	MSTRG.16585	PRKAA2	protein kinase AMP-activated catalytic subunit alpha 2 [Source:HGNC Symbol;Acc:HGNC:9377]	mRNA
chr1	+	11647948	11659676	ENSOCUT00000061795	3	718	2999	MSTRG.2510	ENSOCUG00000039388	NA	mRNA
chr16	-	32912023	32928431	ENSOCUT00000013580	4	719	1043	MSTRG.24575	GGPS1	geranylgeranyl diphosphate synthase 1 [Source:HGNC Symbol;Acc:HGNC:4249]	mRNA
chr1	-	121748371	121799205	ENSOCUT00000014039	3	720	2742	MSTRG.5050	ENDOD1	endonuclease domain containing 1 [Source:HGNC Symbol;Acc:HGNC:29129]	mRNA
chr1	+	56511349	56617797	ENSOCUT00000051130	24	721	3390	MSTRG.3586	ENSOCUG00000013243	NA	mRNA
chr18	-	66668074	66694352	ENSOCUT00000046587	4	722	522	MSTRG.30830	RGS10	regulator of G protein signaling 10 [Source:HGNC Symbol;Acc:HGNC:9992]	mRNA
chr6	+	14400038	14412104	ENSOCUT00000008475	10	723	2815	MSTRG.46248	PLK1	polo like kinase 1 [Source:HGNC Symbol;Acc:HGNC:9077]	mRNA
chr4	-	7419710	7434512	ENSOCUT00000055008	15	724	2741	MSTRG.42473	MYLK2	myosin light chain kinase 2 [Source:HGNC Symbol;Acc:HGNC:16243]	mRNA
chr12	+	104964699	105079099	ENSOCUT00000034029	7	725	1115	MSTRG.12360	SULT3A1	Oryctolagus cuniculus ST3A1 (SULT3A1), mRNA. [Source:RefSeq mRNA;Acc:NM_001082210]	mRNA
chr1	-	194292274	194320587	ENSOCUT00000058961	35	726	8781	MSTRG.6852	SPTBN2	RNA-binding protein 4 [Source:UniProtKB/Swiss-Prot;Acc:Q9BDY9]	mRNA
chr4	+	18523375	18564444	ENSOCUT00000031514	23	727	4179	MSTRG.42879	RRBP1	ribosome binding protein 1 [Source:HGNC Symbol;Acc:HGNC:10448]	mRNA
chr14	-	91236699	91251380	ENSOCUT00000031511	5	728	959	MSTRG.19996	APOD	Oryctolagus cuniculus apolipoprotein D (APOD), mRNA. [Source:RefSeq mRNA;Acc:NM_001082258]	mRNA
chr13	-	42143805	42144209	ENSOCUT00000047562	1	729	405	MSTRG.14950	ENSOCUG00000037254	NA	mRNA
chr1	+	99596587	99598254	ENSOCUT00000010731	4	730	925	MSTRG.4608	APOA1	Oryctolagus cuniculus apolipoprotein A1 (APOA1), mRNA. [Source:RefSeq mRNA;Acc:NM_001101687]	mRNA
chr13	+	61054286	61261797	ENSOCUT00000060882	68	731	6198	MSTRG.15447	COL11A1	collagen type XI alpha 1 chain [Source:HGNC Symbol;Acc:HGNC:2186]	mRNA
chr4	+	41241889	41367030	ENSOCUT00000014654	22	732	3212	MSTRG.43490	USP15	ubiquitin specific peptidase 15 [Source:HGNC Symbol;Acc:HGNC:12613]	mRNA
chr5	-	22410637	22418728	ENSOCUT00000014211	12	733	1677	MSTRG.45576	ENSOCUG00000023708	NA	mRNA
chr8	+	18777011	18816502	ENSOCUT00000016573	15	734	2262	MSTRG.50884	SLCO1A2	solute carrier organic anion transporter family member 1A2 [Source:HGNC Symbol;Acc:HGNC:10956]	mRNA
chr9	-	19610083	19738652	ENSOCUT00000055532	31	735	5074	MSTRG.53452	PBRM1	polybromo 1 [Source:HGNC Symbol;Acc:HGNC:30064]	mRNA
chr10	-	36656840	36825338	ENSOCUT00000004537	49	736	12355	MSTRG.7925	AKAP9	A-kinase anchoring protein 9 [Source:HGNC Symbol;Acc:HGNC:379]	mRNA
chr1	-	77229682	77325389	ENSOCUT00000017541	14	737	3515	MSTRG.4059	SYK	spleen associated tyrosine kinase [Source:HGNC Symbol;Acc:HGNC:11491]	mRNA
chr3	-	73947427	74031238	ENSOCUT00000012281	8	738	3551	MSTRG.40219	CYP7A1	cytochrome P450 family 7 subfamily A member 1 [Source:HGNC Symbol;Acc:HGNC:2651]	mRNA
chr13	-	25553027	25728198	ENSOCUT00000040879	15	739	2569	MSTRG.14361	POU2F1	POU class 2 homeobox 1 [Source:HGNC Symbol;Acc:HGNC:9212]	mRNA
chr7	+	160621412	160627456	ENSOCUT00000000968	9	740	1623	MSTRG.50128	DES	desmin [Source:HGNC Symbol;Acc:HGNC:2770]	mRNA
chr11	-	70799916	70867496	ENSOCUT00000021530	9	741	5175	MSTRG.9416	ENSOCUG00000027987	NA	mRNA
chr1	+	175821160	175831224	ENSOCUT00000006985	2	742	3387	MSTRG.6401	RAG1	Oryctolagus cuniculus recombination activating 1 (RAG1), mRNA. [Source:RefSeq mRNA;Acc:NM_001171140]	mRNA
chr13	+	42144544	42144924	ENSOCUT00000003462	1	743	381	MSTRG.14954	H2BC21	H2B clustered histone 21 [Source:HGNC Symbol;Acc:HGNC:4760]	mRNA
chr13	+	23534600	23560235	ENSOCUT00000002796	9	744	1770	MSTRG.14301	FMO4	flavin containing dimethylaniline monoxygenase 4 [Source:HGNC Symbol;Acc:HGNC:3772]	mRNA
chr11	+	68827034	68999734	ENSOCUT00000011375	29	745	3537	MSTRG.9367	ITGA1	integrin subunit alpha 1 [Source:HGNC Symbol;Acc:HGNC:6134]	mRNA
chr5	-	27627144	27638420	ENSOCUT00000009021	9	746	1423	MSTRG.45631	IST1	IST1 factor associated with ESCRT-III [Source:HGNC Symbol;Acc:HGNC:28977]	mRNA
chr14	-	45119035	45119994	ENSOCUT00000005873	1	747	960	MSTRG.19032	GPR171	G protein-coupled receptor 171 [Source:HGNC Symbol;Acc:HGNC:30057]	mRNA
chr13	-	112270208	112314232	ENSOCUT00000060839	16	748	5371	MSTRG.16643	ACOT11	acyl-CoA thioesterase 11 [Source:HGNC Symbol;Acc:HGNC:18156]	mRNA
chr15	+	27158194	27170109	ENSOCUT00000009055	4	749	3405	MSTRG.22057	PCDH18	protocadherin 18 [Source:HGNC Symbol;Acc:HGNC:14268]	mRNA
chr13	-	137307050	137309252	ENSOCUT00000017932	3	750	447	MSTRG.17577	ENSOCUG00000017932	NA	mRNA
chr16	-	18497764	18655594	ENSOCUT00000047363	20	751	3114	MSTRG.24274	FRMD4A	FERM domain containing 4A [Source:HGNC Symbol;Acc:HGNC:25491]	mRNA
chr13	+	7171450	7206650	ENSOCUT00000005176	12	752	2655	MSTRG.13963	QSOX1	quiescin sulfhydryl oxidase 1 [Source:HGNC Symbol;Acc:HGNC:9756]	mRNA
X	-	87989322	87991610	ENSOCUT00000010850	4	753	383	MSTRG.1829	ENSOCUG00000010855	NA	mRNA
chr15	+	62833645	62850184	ENSOCUT00000050111	6	754	795	MSTRG.22944	HSD17B13	hydroxysteroid 17-beta dehydrogenase 13 [Source:HGNC Symbol;Acc:HGNC:18685]	mRNA
chr5	+	2462305	2564981	ENSOCUT00000031172	96	755	13915	MSTRG.45016	RYR1	ryanodine receptor 1 [Source:HGNC Symbol;Acc:HGNC:10483]	mRNA
chr14	-	162619017	162717994	ENSOCUT00000041017	32	756	3912	MSTRG.21372	SYNJ1	synaptojanin 1 [Source:HGNC Symbol;Acc:HGNC:11503]	mRNA
chr8	-	33589781	33603760	ENSOCUT00000004307	8	757	1502	MSTRG.51386	NECAP1	NECAP endocytosis associated 1 [Source:HGNC Symbol;Acc:HGNC:24539]	mRNA
chr19	-	40504438	40519799	ENSOCUT00000056507	12	758	1575	MSTRG.32301	CACNB1	calcium voltage-gated channel auxiliary subunit beta 1 [Source:HGNC Symbol;Acc:HGNC:1401]	mRNA
chr19	-	40028008	40081624	ENSOCUT00000059882	22	759	5012	MSTRG.32277	SRCIN1	SRC kinase signaling inhibitor 1 [Source:HGNC Symbol;Acc:HGNC:29506]	mRNA
X	-	110748584	110779206	ENSOCUT00000006542	15	760	3596	MSTRG.2235	ENSOCUG00000006534	NA	mRNA
X	+	106332752	106386180	ENSOCUT00000058413	11	761	1403	MSTRG.2132	STK26	serine/threonine kinase 26 [Source:HGNC Symbol;Acc:HGNC:18174]	mRNA
chr18	+	66918532	66993342	ENSOCUT00000058517	19	762	3344	MSTRG.30847	INPP5F	inositol polyphosphate-5-phosphatase F [Source:HGNC Symbol;Acc:HGNC:17054]	mRNA
chr13	+	36880176	36895416	ENSOCUT00000053742	22	763	3100	MSTRG.14666	ARHGEF2	Rho/Rac guanine nucleotide exchange factor 2 [Source:HGNC Symbol;Acc:HGNC:682]	mRNA
chr19	-	11343181	11352092	ENSOCUT00000028568	21	764	6007	MSTRG.31183	KDM6B	lysine demethylase 6B [Source:HGNC Symbol;Acc:HGNC:29012]	mRNA
chr12	+	57128983	57253020	ENSOCUT00000046074	21	765	4098	MSTRG.11403	FAM135A	family with sequence similarity 135 member A [Source:HGNC Symbol;Acc:HGNC:21084]	mRNA
chr17	+	6864519	6897217	ENSOCUT00000000312	20	766	3706	MSTRG.26388	IGDCC4	immunoglobulin superfamily DCC subclass member 4 [Source:HGNC Symbol;Acc:HGNC:13770]	mRNA
chr2	-	97614349	97618581	ENSOCUT00000025102	4	767	1211	MSTRG.35096	IL1B	interleukin 1 beta [Source:HGNC Symbol;Acc:HGNC:5992]	mRNA
chr16	+	62867830	62885877	ENSOCUT00000004034	9	768	3821	MSTRG.25595	IRF6	interferon regulatory factor 6 [Source:HGNC Symbol;Acc:HGNC:6121]	mRNA
chr16	+	66778631	66785306	ENSOCUT00000024486	6	769	2240	ENSOCUG00000023010	KLHDC8A	kelch domain containing 8A [Source:HGNC Symbol;Acc:HGNC:25573]	mRNA
chr8	-	23134986	23152633	ENSOCUT00000048502	5	770	787	MSTRG.51015	MGST1	microsomal glutathione S-transferase 1 [Source:HGNC Symbol;Acc:HGNC:7061]	mRNA
chr18	-	69537638	69547038	ENSOCUT00000057401	10	771	1718	MSTRG.30910	CYP2E1	cytochrome P450 family 2 subfamily E member 1 [Source:HGNC Symbol;Acc:HGNC:2631]	mRNA
chr8	-	23135082	23152633	ENSOCUT00000013511	4	772	840	MSTRG.51015	MGST1	microsomal glutathione S-transferase 1 [Source:HGNC Symbol;Acc:HGNC:7061]	mRNA
chr2	-	111662575	111703413	ENSOCUT00000049316	17	773	3316	MSTRG.35374	HK2	hexokinase 2 [Source:HGNC Symbol;Acc:HGNC:4923]	mRNA
chr2	-	143412379	143560088	ENSOCUT00000036837	16	774	2694	MSTRG.36232	MTA3	metastasis associated 1 family member 3 [Source:HGNC Symbol;Acc:HGNC:23784]	mRNA
chr14	+	45876717	45896441	ENSOCUT00000050277	5	775	2580	MSTRG.19053	AADAC	arylacetamide deacetylase [Source:HGNC Symbol;Acc:HGNC:17]	mRNA
chr1	-	194292274	194322325	ENSOCUT00000054192	34	776	8318	MSTRG.6852	SPTBN2	RNA-binding protein 4 [Source:UniProtKB/Swiss-Prot;Acc:Q9BDY9]	mRNA
chr14	-	92879481	92948152	ENSOCUT00000012753	20	777	2916	MSTRG.20099	RUBCN	rubicon autophagy regulator [Source:HGNC Symbol;Acc:HGNC:28991]	mRNA
chr9	+	9924334	9995717	ENSOCUT00000001143	15	778	3028	MSTRG.53016	SLC6A6	solute carrier family 6 member 6 [Source:HGNC Symbol;Acc:HGNC:11052]	mRNA
chr7	-	96956245	96958785	ENSOCUT00000063354	1	779	2541	MSTRG.48297	ENSOCUG00000034761	NA	mRNA
chr14	-	67605879	67676493	ENSOCUT00000005343	5	780	2155	MSTRG.19475	NCEH1	neutral cholesterol ester hydrolase 1 [Source:HGNC Symbol;Acc:HGNC:29260]	mRNA
X	-	107901700	108356602	ENSOCUT00000001752	8	781	1743	MSTRG.2164	GPC3	glypican 3 [Source:HGNC Symbol;Acc:HGNC:4451]	mRNA
chr17	-	71476591	71539510	ENSOCUT00000043374	16	782	2390	MSTRG.28346	ERO1A	endoplasmic reticulum oxidoreductase 1 alpha [Source:HGNC Symbol;Acc:HGNC:13280]	mRNA
chr16	+	2410324	2507514	ENSOCUT00000005846	13	783	2478	MSTRG.23914	ENSOCUG00000005845	NA	mRNA
chr21	-	3067853	3080877	ENSOCUT00000028848	12	784	2300	MSTRG.37818	PES1	pescadillo ribosomal biogenesis factor 1 [Source:HGNC Symbol;Acc:HGNC:8848]	mRNA
chr11	-	27382162	27914933	ENSOCUT00000013493	9	785	2868	MSTRG.8648	ENSOCUG00000012609	NA	mRNA
chr5	+	22341257	22344338	ENSOCUT00000053085	6	786	807	MSTRG.45568	ENSOCUG00000024631	NA	mRNA
chr9	-	65326004	65540654	ENSOCUT00000058597	26	787	3871	MSTRG.54429	OSBPL1A	oxysterol binding protein like 1A [Source:HGNC Symbol;Acc:HGNC:16398]	mRNA
chr18	+	47328107	47390881	ENSOCUT00000021753	11	788	2857	MSTRG.30374	CNNM1	cyclin and CBS domain divalent metal cation transport mediator 1 [Source:HGNC Symbol;Acc:HGNC:102]	mRNA
chr19	-	12034306	12047294	ENSOCUT00000029993	14	789	1992	MSTRG.31242	ALOX12	arachidonate 12-lipoxygenase, 12S type [Source:HGNC Symbol;Acc:HGNC:429]	mRNA
chr13	-	36059759	36069490	ENSOCUT00000047269	18	790	4443	MSTRG.14611	PEAR1	platelet endothelial aggregation receptor 1 [Source:HGNC Symbol;Acc:HGNC:33631]	mRNA
chr3	-	20770475	20803894	ENSOCUT00000006647	11	791	2237	MSTRG.38933	ETF1	Oryctolagus cuniculus eukaryotic translation termination factor 1 (ETF1), mRNA. [Source:RefSeq mRNA;Acc:NM_001082767]	mRNA
chr1	-	52322833	52351759	ENSOCUT00000045306	8	792	2085	MSTRG.3491	SMARCA2	SWI/SNF related, matrix associated, actin dependent regulator of chromatin, subfamily a, member 2 [Source:HGNC Symbol;Acc:HGNC:11098]	mRNA
chr12	+	32511236	32515623	ENSOCUT00000060955	11	793	2152	MSTRG.10937	KLHDC3	kelch domain containing 3 [Source:HGNC Symbol;Acc:HGNC:20704]	mRNA
chr12	+	24871833	24887949	ENSOCUT00000052406	6	794	745	MSTRG.10647	ENSOCUG00000026668	small nuclear ribonucleoprotein polypeptide C [Source:HGNC Symbol;Acc:HGNC:11157]	mRNA
chr13	-	11974160	11983684	ENSOCUT00000060579	5	795	2207	MSTRG.14049	INSIG1	insulin induced gene 1 [Source:HGNC Symbol;Acc:HGNC:6083]	mRNA
chr14	-	44631303	44689443	ENSOCUT00000027722	3	796	933	MSTRG.19022	SIAH2	siah E3 ubiquitin protein ligase 2 [Source:HGNC Symbol;Acc:HGNC:10858]	mRNA
chr13	-	138794519	138818469	ENSOCUT00000064031	21	797	2442	MSTRG.17689	RPS6KA1	ribosomal protein S6 kinase A1 [Source:HGNC Symbol;Acc:HGNC:10430]	mRNA
chr19	-	28515139	28625298	ENSOCUT00000004215	11	798	1696	MSTRG.31964	VMP1	vacuole membrane protein 1 [Source:HGNC Symbol;Acc:HGNC:29559]	mRNA
chr15	-	4030371	4155286	ENSOCUT00000016591	9	799	2040	MSTRG.21476	CSGALNACT1	chondroitin sulfate N-acetylgalactosaminyltransferase 1 [Source:HGNC Symbol;Acc:HGNC:24290]	mRNA
chr4	+	44126263	44340108	ENSOCUT00000058768	6	800	1933	MSTRG.43606	ENSOCUG00000000887	NA	mRNA
chr18	-	47395058	47424020	ENSOCUT00000050899	9	801	1480	MSTRG.30377	GOT1	glutamic-oxaloacetic transaminase 1 [Source:HGNC Symbol;Acc:HGNC:4432]	mRNA
chr3	-	94498029	94537038	ENSOCUT00000033573	5	802	1322	MSTRG.40676	IL7	interleukin 7 [Source:HGNC Symbol;Acc:HGNC:6023]	mRNA
chr12	-	4730305	4745372	ENSOCUT00000043416	6	803	1432	MSTRG.9944	ELOVL2	ELOVL fatty acid elongase 2 [Source:HGNC Symbol;Acc:HGNC:14416]	mRNA
chr16	-	47866444	47869915	ENSOCUT00000001912	7	804	1451	MSTRG.25140	ENSOCUG00000001915	NA	mRNA
chr12	-	94278906	94425441	ENSOCUT00000045897	5	805	1683	MSTRG.12049	ATG5	autophagy related 5 [Source:HGNC Symbol;Acc:HGNC:589]	mRNA
chr17	-	6400220	6425457	ENSOCUT00000037860	5	806	1118	MSTRG.26364	RAB11A	Oryctolagus cuniculus RAB11A, member RAS oncogene family (RAB11A), mRNA. [Source:RefSeq mRNA;Acc:NM_001082251]	mRNA
chr9	+	72860016	72866897	ENSOCUT00000017346	4	807	573	MSTRG.54552	TTR	transthyretin [Source:HGNC Symbol;Acc:HGNC:12405]	mRNA
chr8	-	27832370	28100036	ENSOCUT00000058148	9	808	2983	MSTRG.51181	ETV6	ETS variant transcription factor 6 [Source:HGNC Symbol;Acc:HGNC:3495]	mRNA
chr8	+	24989921	25069772	ENSOCUT00000021380	11	809	1742	MSTRG.51093	PLBD1	phospholipase B domain containing 1 [Source:HGNC Symbol;Acc:HGNC:26215]	mRNA
chr4	+	7101021	7114961	ENSOCUT00000004369	3	810	2564	MSTRG.42471	PLAGL2	PLAG1 like zinc finger 2 [Source:HGNC Symbol;Acc:HGNC:9047]	mRNA
chr16	-	69771834	69914379	ENSOCUT00000062599	28	811	5449	MSTRG.25899	NAV1	neuron navigator 1 [Source:HGNC Symbol;Acc:HGNC:15989]	mRNA
chr2	+	63684421	63705815	ENSOCUT00000007278	15	812	2334	MSTRG.34385	F11	Oryctolagus cuniculus coagulation factor XI (F11), mRNA. [Source:RefSeq mRNA;Acc:NM_001082792]	mRNA
chr19	-	15514249	15554753	ENSOCUT00000015103	10	813	2045	MSTRG.31389	PAFAH1B1	platelet activating factor acetylhydrolase 1b regulatory subunit 1 [Source:HGNC Symbol;Acc:HGNC:8574]	mRNA
chr4	-	33315386	33351737	ENSOCUT00000006217	55	814	18871	MSTRG.43100	KMT2D	lysine methyltransferase 2D [Source:HGNC Symbol;Acc:HGNC:7133]	mRNA
chr13	-	138794954	138819224	ENSOCUT00000063996	21	815	2235	MSTRG.17689	RPS6KA1	ribosomal protein S6 kinase A1 [Source:HGNC Symbol;Acc:HGNC:10430]	mRNA
chr17	-	17194262	17223000	ENSOCUT00000007459	12	816	1626	MSTRG.26804	PIGB	phosphatidylinositol glycan anchor biosynthesis class B [Source:HGNC Symbol;Acc:HGNC:8959]	mRNA
chr5	+	35462097	35487659	ENSOCUT00000056222	10	817	1793	MSTRG.45829	CENPN	centromere protein N [Source:HGNC Symbol;Acc:HGNC:30873]	mRNA
chr3	-	605570	615514	ENSOCUT00000000147	5	818	625	MSTRG.38311	CDO1	cysteine dioxygenase type 1 [Source:HGNC Symbol;Acc:HGNC:1795]	mRNA
chr18	+	69752318	69755791	ENSOCUT00000034094	5	819	1696	MSTRG.30924	CALY	calcyon neuron specific vesicular protein [Source:HGNC Symbol;Acc:HGNC:17938]	mRNA
chr16	+	6508551	6551178	ENSOCUT00000007242	13	820	2401	MSTRG.24061	ABCB10	ATP binding cassette subfamily B member 10 [Source:HGNC Symbol;Acc:HGNC:41]	mRNA
chr17	+	41208894	41209364	ENSOCUT00000007496	1	821	471	MSTRG.27393	ENSOCUG00000007497	NA	mRNA
chr4	-	35370605	35383232	ENSOCUT00000009018	5	822	1887	MSTRG.43196	CSRNP2	cysteine and serine rich nuclear protein 2 [Source:HGNC Symbol;Acc:HGNC:16006]	mRNA
chr15	-	39733005	39838217	ENSOCUT00000013748	9	823	1059	MSTRG.22348	MCUB	mitochondrial calcium uniporter dominant negative beta subunit [Source:HGNC Symbol;Acc:HGNC:26076]	mRNA
chr18	+	37228300	37233847	ENSOCUT00000027034	2	824	1508	MSTRG.30001	IFIT2	interferon induced protein with tetratricopeptide repeats 2 [Source:HGNC Symbol;Acc:HGNC:5409]	mRNA
chr9	+	43178608	43181133	ENSOCUT00000050544	2	825	2487	MSTRG.53993	ENSOCUG00000033110	NA	mRNA
chr18	-	43319118	43345108	ENSOCUT00000022115	8	826	1254	MSTRG.30315	ENSOCUG00000029221	NA	mRNA
chr2	-	28853363	28930367	ENSOCUT00000058204	4	827	1384	MSTRG.33468	ENSOCUG00000033560	NA	mRNA
chr14	-	1233478	1234125	ENSOCUT00000017206	1	828	648	MSTRG.18020	HMGB1	NA	mRNA
chr2	-	152969879	153224889	ENSOCUT00000060655	29	829	4056	MSTRG.36472	LTBP1	latent transforming growth factor beta binding protein 1 [Source:HGNC Symbol;Acc:HGNC:6714]	mRNA
chr13	-	138891649	138893265	ENSOCUT00000051582	5	830	258	MSTRG.17693	ENSOCUG00000032486	NA	mRNA
chr2	-	99221599	99221916	ENSOCUT00000016364	1	831	318	MSTRG.35116	ENSOCUG00000024020	NA	mRNA
chr18	-	47394962	47424767	ENSOCUT00000012332	9	832	1544	MSTRG.30377	GOT1	glutamic-oxaloacetic transaminase 1 [Source:HGNC Symbol;Acc:HGNC:4432]	mRNA
X	+	1344285	1391986	ENSOCUT00000056824	19	833	2266	MSTRG.42	BMX	BMX non-receptor tyrosine kinase [Source:HGNC Symbol;Acc:HGNC:1079]	mRNA
chr6	-	10694028	10753795	ENSOCUT00000026497	32	834	4107	MSTRG.46118	ENSOCUG00000025719	NA	mRNA
chr9	+	17161653	17169481	ENSOCUT00000064521	4	835	1419	ENSOCUG00000030238	ENSOCUG00000030238	NA	mRNA
chr8	-	104293841	104306534	ENSOCUT00000052369	6	836	996	MSTRG.52534	METTL21C	methyltransferase like 21C [Source:HGNC Symbol;Acc:HGNC:33717]	mRNA
chr13	+	30134755	30141545	ENSOCUT00000009522	4	837	1179	MSTRG.14426	CCDC190	coiled-coil domain containing 190 [Source:HGNC Symbol;Acc:HGNC:28736]	mRNA
chr16	+	66542953	66552139	ENSOCUT00000014474	4	838	1377	MSTRG.25758	ELK4	ETS transcription factor ELK4 [Source:HGNC Symbol;Acc:HGNC:3326]	mRNA
chr12	+	26140945	26148318	ENSOCUT00000063367	11	839	1155	MSTRG.10711	MAPK13	mitogen-activated protein kinase 13 [Source:HGNC Symbol;Acc:HGNC:6875]	mRNA
chr11	+	1690882	1697170	ENSOCUT00000011214	5	840	1199	MSTRG.8304	ZCCHC9	zinc finger CCHC-type containing 9 [Source:HGNC Symbol;Acc:HGNC:25424]	mRNA
X	-	104247465	104285588	ENSOCUT00000001780	9	841	1751	MSTRG.2075	ZDHHC9	zinc finger DHHC-type containing 9 [Source:HGNC Symbol;Acc:HGNC:18475]	mRNA
chr13	+	91040270	91157121	ENSOCUT00000003025	14	842	4819	MSTRG.16221	ERICH3	glutamate rich 3 [Source:HGNC Symbol;Acc:HGNC:25346]	mRNA
chr7	+	169014987	169094638	ENSOCUT00000000114	50	843	5071	MSTRG.50246	COL4A3	collagen type IV alpha 3 chain [Source:HGNC Symbol;Acc:HGNC:2204]	mRNA
chr4	-	38111631	38112818	ENSOCUT00000010749	1	844	1188	MSTRG.43304	ENSOCUG00000010753	NA	mRNA
chr18	-	45459972	45530334	ENSOCUT00000029874	12	845	2292	MSTRG.30323	ENSOCUG00000021497	NA	mRNA
chr4	-	11388927	11410721	ENSOCUT00000054979	2	846	996	MSTRG.42631	ENSOCUG00000030506	NA	mRNA
chr13	+	36225056	36231166	ENSOCUT00000001458	3	847	3683	MSTRG.14634	ISG20L2	interferon stimulated exonuclease gene 20 like 2 [Source:HGNC Symbol;Acc:HGNC:25745]	mRNA
chr9	+	19274446	19288826	ENSOCUT00000008550	11	848	2088	MSTRG.53424	ALAS1	5'-aminolevulinate synthase 1 [Source:HGNC Symbol;Acc:HGNC:396]	mRNA
chr9	+	17214562	17231287	ENSOCUT00000039254	20	849	2163	MSTRG.53323	ENSOCUG00000032568	NA	mRNA
chr15	+	92511401	92550957	ENSOCUT00000012196	15	850	3729	MSTRG.23643	AASDH	aminoadipate-semialdehyde dehydrogenase [Source:HGNC Symbol;Acc:HGNC:23993]	mRNA
chr6	+	18725410	18741034	ENSOCUT00000047789	18	851	3986	MSTRG.46356	ATP2A1	ATPase sarcoplasmic/endoplasmic reticulum Ca2+ transporting 1 [Source:HGNC Symbol;Acc:HGNC:811]	mRNA
chr12	+	24979180	25185476	ENSOCUT00000027232	27	852	3576	MSTRG.10668	ANKS1A	ankyrin repeat and sterile alpha motif domain containing 1A [Source:HGNC Symbol;Acc:HGNC:20961]	mRNA
chr13	-	109972300	110036117	ENSOCUT00000017181	11	853	1993	MSTRG.16572	C8A	complement C8 alpha chain [Source:HGNC Symbol;Acc:HGNC:1352]	mRNA
chr1	-	96674540	96684659	ENSOCUT00000059726	5	854	1067	MSTRG.4480	SC5D	sterol-C5-desaturase [Source:HGNC Symbol;Acc:HGNC:10547]	mRNA
chr13	-	99885451	100438274	ENSOCUT00000047791	16	855	2778	MSTRG.16351	PDE4B	phosphodiesterase 4B [Source:HGNC Symbol;Acc:HGNC:8781]	mRNA
chr1	+	58619036	58727095	ENSOCUT00000012405	14	856	1483	MSTRG.3612	GDA	guanine deaminase [Source:HGNC Symbol;Acc:HGNC:4212]	mRNA
chr13	+	31957769	31982503	ENSOCUT00000029883	10	857	1780	MSTRG.14495	F11R	F11 receptor [Source:HGNC Symbol;Acc:HGNC:14685]	mRNA
chr12	-	122946198	122964657	ENSOCUT00000002109	7	858	1822	MSTRG.12710	ENSOCUG00000002119	NA	mRNA
chr18	+	60044176	60071575	ENSOCUT00000003596	20	859	2827	MSTRG.30678	ACSL5	acyl-CoA synthetase long chain family member 5 [Source:HGNC Symbol;Acc:HGNC:16526]	mRNA
chr1	+	172362319	172383418	ENSOCUT00000015397	9	860	2058	MSTRG.6300	QSER1	glutamine and serine rich 1 [Source:HGNC Symbol;Acc:HGNC:26154]	mRNA
chr13	+	50194957	50195211	ENSOCUT00000023068	1	861	255	MSTRG.15186	ENSOCUG00000025002	NA	mRNA
chr1	-	17823272	17849792	ENSOCUT00000058631	6	862	1664	MSTRG.2705	GLIPR2	GLI pathogenesis related 2 [Source:HGNC Symbol;Acc:HGNC:18007]	mRNA
chr3	+	31615788	31643193	ENSOCUT00000013838	11	863	3222	MSTRG.39261	PPARGC1B	PPARG coactivator 1 beta [Source:HGNC Symbol;Acc:HGNC:30022]	mRNA
chr12	+	27027206	27031448	ENSOCUT00000012027	6	864	1557	MSTRG.10740	PIM1	Pim-1 proto-oncogene, serine/threonine kinase [Source:HGNC Symbol;Acc:HGNC:8986]	mRNA
chr16	+	33982442	33983611	ENSOCUT00000021557	2	865	960	MSTRG.24635	ENSOCUG00000022096	NA	mRNA
chr8	+	29030189	29037576	ENSOCUT00000014603	10	866	2061	MSTRG.51211	FKBP4	Oryctolagus cuniculus FKBP prolyl isomerase 4 (FKBP4), mRNA. [Source:RefSeq mRNA;Acc:NM_001082310]	mRNA
chr19	+	39513560	39523870	ENSOCUT00000053813	21	867	3344	MSTRG.32250	OSBPL7	oxysterol binding protein like 7 [Source:HGNC Symbol;Acc:HGNC:16387]	mRNA
chr14	-	81562942	81572685	ENSOCUT00000004541	16	868	2614	MSTRG.19764	EIF2B5	Translation initiation factor eIF-2B subunit epsilon [Source:UniProtKB/Swiss-Prot;Acc:P47823]	mRNA
chr13	-	21807319	21830779	ENSOCUT00000029156	9	869	1671	MSTRG.14243	SELL	Oryctolagus cuniculus selectin L (SELL), mRNA. [Source:RefSeq mRNA;Acc:NM_001082352]	mRNA
chr20	-	4666260	4713973	ENSOCUT00000000578	28	870	5128	MSTRG.37088	PLEKHH1	pleckstrin homology, MyTH4 and FERM domain containing H1 [Source:HGNC Symbol;Acc:HGNC:17733]	mRNA
chr1	+	172246408	172332095	ENSOCUT00000045430	13	871	7210	MSTRG.6300	QSER1	glutamine and serine rich 1 [Source:HGNC Symbol;Acc:HGNC:26154]	mRNA
chr8	+	17830753	17971874	ENSOCUT00000013131	5	872	1608	MSTRG.50840	ST8SIA1	ST8 alpha-N-acetyl-neuraminide alpha-2,8-sialyltransferase 1 [Source:HGNC Symbol;Acc:HGNC:10869]	mRNA
chr4	-	39279261	39299134	ENSOCUT00000022459	25	873	3417	MSTRG.43357	ITGA7	integrin subunit alpha 7 [Source:HGNC Symbol;Acc:HGNC:6143]	mRNA
chr19	+	19346253	19419332	ENSOCUT00000028677	3	874	1793	MSTRG.31571	FAM222B	family with sequence similarity 222 member B [Source:HGNC Symbol;Acc:HGNC:25563]	mRNA
chr9	-	110140434	110364886	ENSOCUT00000001389	49	875	6696	MSTRG.55302	RTTN	rotatin [Source:HGNC Symbol;Acc:HGNC:18654]	mRNA
chr13	+	98828342	98845848	ENSOCUT00000008946	8	876	1502	MSTRG.16316	SERBP1	SERPINE1 mRNA binding protein 1 [Source:HGNC Symbol;Acc:HGNC:17860]	mRNA
chr17	+	7112750	7154195	ENSOCUT00000034665	13	877	2382	MSTRG.26402	CLPX	caseinolytic mitochondrial matrix peptidase chaperone subunit [Source:HGNC Symbol;Acc:HGNC:2088]	mRNA
chr5	+	2388336	2406751	ENSOCUT00000025862	22	878	5087	MSTRG.45008	ENSOCUG00000022774	NA	mRNA
chr13	-	123062712	123132160	ENSOCUT00000022716	31	879	5844	MSTRG.17012	PTPRF	protein tyrosine phosphatase receptor type F [Source:HGNC Symbol;Acc:HGNC:9670]	mRNA
chr17	-	73835734	73871647	ENSOCUT00000044115	16	880	2681	MSTRG.28441	DLGAP5	DLG associated protein 5 [Source:HGNC Symbol;Acc:HGNC:16864]	mRNA
chr13	+	121837628	121841947	ENSOCUT00000012482	9	881	1410	MSTRG.16979	BEST4	bestrophin 4 [Source:HGNC Symbol;Acc:HGNC:17106]	mRNA
chr9	+	3404062	3404469	ENSOCUT00000021540	1	882	408	MSTRG.52747	ENSOCUG00000022043	NA	mRNA
chr12	-	37238904	37435974	ENSOCUT00000043800	3	883	2541	MSTRG.11102	PTCHD4	patched domain containing 4 [Source:HGNC Symbol;Acc:HGNC:21345]	mRNA
chr16	+	3519620	3556601	ENSOCUT00000017498	25	884	4248	MSTRG.23954	KIF5B	kinesin family member 5B [Source:HGNC Symbol;Acc:HGNC:6324]	mRNA
chr14	+	111915116	111966543	ENSOCUT00000055376	9	885	1075	MSTRG.20603	ENSOCUG00000003966	NA	mRNA
chr3	+	110657171	110689619	ENSOCUT00000047421	9	886	3677	MSTRG.41008	NDUFAF6	NADH:ubiquinone oxidoreductase complex assembly factor 6 [Source:HGNC Symbol;Acc:HGNC:28625]	mRNA
chr15	+	24448616	24922995	ENSOCUT00000009377	5	887	4375	MSTRG.22019	MAML3	mastermind like transcriptional coactivator 3 [Source:HGNC Symbol;Acc:HGNC:16272]	mRNA
chr1	+	40788253	40940232	ENSOCUT00000040395	46	888	6221	MSTRG.3327	MPDZ	multiple PDZ domain crumbs cell polarity complex component [Source:HGNC Symbol;Acc:HGNC:7208]	mRNA
chr11	-	36688727	36689575	ENSOCUT00000063756	2	889	768	MSTRG.8797	ENSOCUG00000036713	NA	mRNA
chr19	-	30123457	30126749	ENSOCUT00000016563	2	890	1507	MSTRG.32024	DYNLL2	dynein light chain LC8-type 2 [Source:HGNC Symbol;Acc:HGNC:24596]	mRNA
chr17	-	28541592	28543154	ENSOCUT00000001161	4	891	387	MSTRG.27051	HYPK	Oryctolagus cuniculus huntingtin interacting protein K (HYPK), mRNA. [Source:RefSeq mRNA;Acc:NM_001171256]	mRNA
chr9	-	23621853	23916688	ENSOCUT00000013277	12	892	2013	MSTRG.53526	ARHGEF3	Rho guanine nucleotide exchange factor 3 [Source:HGNC Symbol;Acc:HGNC:683]	mRNA
chr9	-	95481542	95532122	ENSOCUT00000014517	13	893	1510	MSTRG.54974	CCDC68	coiled-coil domain containing 68 [Source:HGNC Symbol;Acc:HGNC:24350]	mRNA
chr7	-	150848079	151001308	ENSOCUT00000057361	14	894	3553	MSTRG.49946	KANSL1L	KAT8 regulatory NSL complex subunit 1 like [Source:HGNC Symbol;Acc:HGNC:26310]	mRNA
chr19	-	45576315	45591523	ENSOCUT00000051043	6	895	676	MSTRG.32587	DBF4B	DBF4 zinc finger B [Source:HGNC Symbol;Acc:HGNC:17883]	mRNA
X	-	9636076	9669455	ENSOCUT00000041590	13	896	1339	MSTRG.212	ACOT9	acyl-CoA thioesterase 9 [Source:HGNC Symbol;Acc:HGNC:17152]	mRNA
chr13	+	137817423	137829837	ENSOCUT00000008924	12	897	1667	MSTRG.17621	FGR	FGR proto-oncogene, Src family tyrosine kinase [Source:HGNC Symbol;Acc:HGNC:3697]	mRNA
chr13	-	48147571	48166256	ENSOCUT00000015379	7	898	1928	MSTRG.15146	MAB21L3	mab-21 like 3 [Source:HGNC Symbol;Acc:HGNC:26787]	mRNA
chr14	+	20668285	20742401	ENSOCUT00000017804	17	899	2807	MSTRG.18565	ENSOCUG00000017800	NA	mRNA
chr9	-	14082354	14149462	ENSOCUT00000000931	35	900	4719	MSTRG.53145	KIF15	kinesin family member 15 [Source:HGNC Symbol;Acc:HGNC:17273]	mRNA
chr15	+	74369017	74370722	ENSOCUT00000016274	4	901	498	MSTRG.23240	CXCL10	C-X-C motif chemokine ligand 10 [Source:HGNC Symbol;Acc:HGNC:10637]	mRNA
chr1	+	142204292	142255812	ENSOCUT00000005712	14	902	2737	MSTRG.5528	PGM2L1	phosphoglucomutase 2 like 1 [Source:HGNC Symbol;Acc:HGNC:20898]	mRNA
chr1	-	190567791	190596851	ENSOCUT00000063878	13	903	2174	MSTRG.6697	SLC43A1	solute carrier family 43 member 1 [Source:HGNC Symbol;Acc:HGNC:9225]	mRNA
chr20	+	14269332	14315892	ENSOCUT00000017769	15	904	2743	MSTRG.37356	PPP4R3A	protein phosphatase 4 regulatory subunit 3A [Source:HGNC Symbol;Acc:HGNC:20219]	mRNA
chr2	-	113074229	113074534	ENSOCUT00000015109	1	905	306	MSTRG.35422	ENSOCUG00000021825	NA	mRNA
chr3	-	40095807	40506501	ENSOCUT00000008988	16	906	2776	MSTRG.39420	EBF1	EBF transcription factor 1 [Source:HGNC Symbol;Acc:HGNC:3126]	mRNA
chr1	+	173444672	173483938	ENSOCUT00000047964	28	907	3222	MSTRG.6345	NAT10	N-acetyltransferase 10 [Source:HGNC Symbol;Acc:HGNC:29830]	mRNA
chr13	-	12370887	12382165	ENSOCUT00000049693	11	908	2843	MSTRG.14066	KCNH2	potassium voltage-gated channel subfamily H member 2 [Source:HGNC Symbol;Acc:HGNC:6251]	mRNA
chr13	+	135109985	135260972	ENSOCUT00000064857	20	909	5089	MSTRG.17513	PUM1	pumilio RNA binding family member 1 [Source:HGNC Symbol;Acc:HGNC:14957]	mRNA
chr14	-	142371306	142399650	ENSOCUT00000015832	5	910	1047	MSTRG.20981	ENSOCUG00000015833	SAM domain, SH3 domain and nuclear localization signals 1 [Source:HGNC Symbol;Acc:HGNC:10528]	mRNA
chr1	-	158156036	158171533	ENSOCUT00000004485	13	911	3517	MSTRG.6065	E2F8	E2F transcription factor 8 [Source:HGNC Symbol;Acc:HGNC:24727]	mRNA
chr2	-	139862489	139942118	ENSOCUT00000028059	17	912	3932	MSTRG.36056	EPAS1	endothelial PAS domain protein 1 [Source:HGNC Symbol;Acc:HGNC:3374]	mRNA
chr9	-	89494494	89494865	ENSOCUT00000028955	1	913	372	MSTRG.54871	ENSOCUG00000026631	NA	mRNA
chr12	-	23116765	23186082	ENSOCUT00000026256	4	914	1048	MSTRG.10557	ENSOCUG00000029731	NA	mRNA
X	+	110531115	110588892	ENSOCUT00000037389	17	915	3007	MSTRG.2230	SLC9A6	solute carrier family 9 member A6 [Source:HGNC Symbol;Acc:HGNC:11079]	mRNA
chr15	+	74461603	74477461	ENSOCUT00000014658	10	916	1087	MSTRG.23267	NAAA	N-acylethanolamine acid amidase [Source:HGNC Symbol;Acc:HGNC:736]	mRNA
chr16	+	26255244	26279276	ENSOCUT00000049267	8	917	1518	MSTRG.24478	LGALS8	galectin 8 [Source:HGNC Symbol;Acc:HGNC:6569]	mRNA
chr12	+	11026055	11026366	ENSOCUT00000038003	1	918	312	MSTRG.10185	ENSOCUG00000034863	NA	mRNA
chr13	-	21599189	21619281	ENSOCUT00000026519	6	919	1491	MSTRG.14240	SLC19A2	solute carrier family 19 member 2 [Source:HGNC Symbol;Acc:HGNC:10938]	mRNA
chr3	+	54842765	54910760	ENSOCUT00000008968	9	920	3714	MSTRG.39661	CPEB4	cytoplasmic polyadenylation element binding protein 4 [Source:HGNC Symbol;Acc:HGNC:21747]	mRNA
chr19	-	44560251	44569560	ENSOCUT00000062992	17	921	2995	MSTRG.32528	SLC4A1	solute carrier family 4 member 1 (Diego blood group) [Source:HGNC Symbol;Acc:HGNC:11027]	mRNA
chr4	-	16803461	17334494	ENSOCUT00000009835	17	922	4227	MSTRG.42784	SLC24A3	solute carrier family 24 member 3 [Source:HGNC Symbol;Acc:HGNC:10977]	mRNA
chr15	-	61566454	61612295	ENSOCUT00000015880	16	923	2018	MSTRG.22901	ENSOCUG00000015872	NA	mRNA
X	-	98140623	98249103	ENSOCUT00000054951	37	924	4818	MSTRG.1975	THOC2	THO complex 2 [Source:HGNC Symbol;Acc:HGNC:19073]	mRNA
chr13	+	21914142	21978269	ENSOCUT00000055693	25	925	3385	MSTRG.14255	C1orf112	chromosome 1 open reading frame 112 [Source:HGNC Symbol;Acc:HGNC:25565]	mRNA
chr16	-	18063067	18082823	ENSOCUT00000029974	8	926	992	MSTRG.24237	ENSOCUG00000015244	NA	mRNA
chr14	-	54925656	54985005	ENSOCUT00000062650	16	927	2365	MSTRG.19239	KPNA4	karyopherin subunit alpha 4 [Source:HGNC Symbol;Acc:HGNC:6397]	mRNA
chr13	+	119981002	120022139	ENSOCUT00000064848	13	928	2457	MSTRG.16892	ENSOCUG00000003495	NA	mRNA
chr3	-	32053523	32059560	ENSOCUT00000029772	2	929	2253	ENSOCUG00000025005	ARSI	arylsulfatase family member I [Source:HGNC Symbol;Acc:HGNC:32521]	mRNA
chr1	-	140318842	140407983	ENSOCUT00000042723	20	930	3888	MSTRG.5460	EMSY	EMSY transcriptional repressor, BRCA2 interacting [Source:HGNC Symbol;Acc:HGNC:18071]	mRNA
chr3	+	78942011	78981377	ENSOCUT00000048782	5	931	2240	MSTRG.40313	YTHDF3	YTH N6-methyladenosine RNA binding protein 3 [Source:HGNC Symbol;Acc:HGNC:26465]	mRNA
chr10	-	24950515	25038229	ENSOCUT00000050967	11	932	6151	MSTRG.7645	GLI3	GLI family zinc finger 3 [Source:HGNC Symbol;Acc:HGNC:4319]	mRNA
chr5	+	11745362	11823772	ENSOCUT00000006720	14	933	1629	MSTRG.45190	LPCAT2	lysophosphatidylcholine acyltransferase 2 [Source:HGNC Symbol;Acc:HGNC:26032]	mRNA
chr4	-	4833237	4880382	ENSOCUT00000047504	19	934	2457	MSTRG.42344	ACSS2	acyl-CoA synthetase short chain family member 2 [Source:HGNC Symbol;Acc:HGNC:15814]	mRNA
chr13	+	133014352	133017336	ENSOCUT00000026395	4	935	698	MSTRG.17411	ENSOCUG00000006578	NA	mRNA
chr9	+	90453827	90472901	ENSOCUT00000029904	10	936	3349	MSTRG.54893	LIPG	lipase G, endothelial type [Source:HGNC Symbol;Acc:HGNC:6623]	mRNA
X	+	49588597	49611040	ENSOCUT00000053093	41	937	7369	MSTRG.1011	MED12	mediator complex subunit 12 [Source:HGNC Symbol;Acc:HGNC:11957]	mRNA
chr6	-	26841618	26852935	ENSOCUT00000039985	8	938	1202	MSTRG.46402	MDH2	malate dehydrogenase 2 [Source:HGNC Symbol;Acc:HGNC:6971]	mRNA
chr12	+	22307907	22576122	ENSOCUT00000035057	5	939	1498	MSTRG.10515	ENSOCUG00000008993	NA	mRNA
chr4	+	3141178	3168064	ENSOCUT00000037261	14	940	1716	MSTRG.42256	SAMHD1	SAM and HD domain containing deoxynucleoside triphosphate triphosphohydrolase 1 [Source:HGNC Symbol;Acc:HGNC:15925]	mRNA
chr19	-	42674772	42688154	ENSOCUT00000012059	14	941	2603	MSTRG.32386	JUP	junction plakoglobin [Source:HGNC Symbol;Acc:HGNC:6207]	mRNA
chr12	+	134984662	135559197	ENSOCUT00000015107	74	942	11391	MSTRG.13057	UTRN	utrophin [Source:HGNC Symbol;Acc:HGNC:12635]	mRNA
chr21	-	8925776	8998041	ENSOCUT00000003826	15	943	3044	MSTRG.38113	SLC8B1	solute carrier family 8 member B1 [Source:HGNC Symbol;Acc:HGNC:26175]	mRNA
chr13	+	131935886	132309180	ENSOCUT00000038431	34	944	5685	MSTRG.17440	EIF4G3	eukaryotic translation initiation factor 4 gamma 3 [Source:HGNC Symbol;Acc:HGNC:3298]	mRNA
chr18	-	15368330	15395723	ENSOCUT00000026116	3	945	2680	MSTRG.29253	CHST3	carbohydrate sulfotransferase 3 [Source:HGNC Symbol;Acc:HGNC:1971]	mRNA
chr20	+	13863446	13939810	ENSOCUT00000051876	22	946	6760	MSTRG.37367	TRIP11	thyroid hormone receptor interactor 11 [Source:HGNC Symbol;Acc:HGNC:12305]	mRNA
chr9	-	11419251	11466709	ENSOCUT00000041281	11	947	1872	MSTRG.53079	TSEN2	tRNA splicing endonuclease subunit 2 [Source:HGNC Symbol;Acc:HGNC:28422]	mRNA
chr20	-	16805757	16842617	ENSOCUT00000037482	13	948	2196	MSTRG.37424	ZC3H14	zinc finger CCCH-type containing 14 [Source:HGNC Symbol;Acc:HGNC:20509]	mRNA
chr7	+	39562409	39619343	ENSOCUT00000010200	13	949	2238	MSTRG.47328	ENSOCUG00000010200	peptidase, mitochondrial processing beta subunit [Source:HGNC Symbol;Acc:HGNC:9119]	mRNA
chr2	-	77560895	77581090	ENSOCUT00000010964	7	950	1064	MSTRG.34615	DCTN6	dynactin subunit 6 [Source:HGNC Symbol;Acc:HGNC:16964]	mRNA
chr3	-	118802664	118814879	ENSOCUT00000035704	7	951	1785	MSTRG.41175	ENSOCUG00000009191	NA	mRNA
chr19	+	16322454	16384376	ENSOCUT00000000093	11	952	2996	MSTRG.31414	SMYD4	SET and MYND domain containing 4 [Source:HGNC Symbol;Acc:HGNC:21067]	mRNA
chr4	+	48376676	48382989	ENSOCUT00000061823	4	953	716	MSTRG.43757	LYZ	lysozyme [Source:HGNC Symbol;Acc:HGNC:6740]	mRNA
chr9	+	18788408	18867470	ENSOCUT00000017583	21	954	4458	MSTRG.53398	RAD54L2	RAD54 like 2 [Source:HGNC Symbol;Acc:HGNC:29123]	mRNA
chr14	-	33195741	33205082	ENSOCUT00000006265	3	955	1346	MSTRG.18778	ENSOCUG00000006264	NA	mRNA
chr19	-	14404757	14417613	ENSOCUT00000021661	4	956	1862	MSTRG.31349	CYB5D2	cytochrome b5 domain containing 2 [Source:HGNC Symbol;Acc:HGNC:28471]	mRNA
chr1	+	1704329	1724495	ENSOCUT00000030973	10	957	1553	MSTRG.2314	PTGR1	prostaglandin reductase 1 [Source:HGNC Symbol;Acc:HGNC:18429]	mRNA
chr7	-	160741687	160759926	ENSOCUT00000029316	21	958	5982	MSTRG.50138	OBSL1	Oryctolagus cuniculus obscurin like cytoskeletal adaptor 1 (OBSL1), mRNA. [Source:RefSeq mRNA;Acc:NM_001171485]	mRNA
chr18	+	61158501	61188779	ENSOCUT00000064453	13	959	1956	MSTRG.30695	HABP2	hyaluronan binding protein 2 [Source:HGNC Symbol;Acc:HGNC:4798]	mRNA
chr2	-	36179665	36501601	ENSOCUT00000008863	22	960	3330	MSTRG.33576	CORIN	corin, serine peptidase [Source:HGNC Symbol;Acc:HGNC:19012]	mRNA
chr8	+	538340	549647	ENSOCUT00000054150	13	961	3716	MSTRG.50390	SLC38A2	solute carrier family 38 member 2 [Source:HGNC Symbol;Acc:HGNC:13448]	mRNA
chr8	+	33038541	33046513	ENSOCUT00000053370	10	962	2094	MSTRG.51369	C1S	complement C1s [Source:HGNC Symbol;Acc:HGNC:1247]	mRNA
chr9	-	22383162	23391815	ENSOCUT00000052537	18	963	3784	MSTRG.53505	ERC2	ELKS/RAB6-interacting/CAST family member 2 [Source:HGNC Symbol;Acc:HGNC:31922]	mRNA
chr9	+	14578330	14579394	ENSOCUT00000024768	1	964	1065	MSTRG.53162	ENSOCUG00000021929	NA	mRNA
chr1	+	99127437	99148772	ENSOCUT00000024595	9	965	4006	MSTRG.4586	BACE1	beta-secretase 1 [Source:HGNC Symbol;Acc:HGNC:933]	mRNA
chr4	+	85282985	85294553	ENSOCUT00000006367	15	966	2424	MSTRG.44737	EIF3D	eukaryotic translation initiation factor 3 subunit D [Source:HGNC Symbol;Acc:HGNC:3278]	mRNA
chr13	+	129486163	129490956	ENSOCUT00000052029	10	967	2710	MSTRG.17288	GALE	UDP-galactose-4-epimerase [Source:HGNC Symbol;Acc:HGNC:4116]	mRNA
chr14	-	79993537	80034957	ENSOCUT00000034164	16	968	1680	MSTRG.19705	SENP2	SUMO specific peptidase 2 [Source:HGNC Symbol;Acc:HGNC:23116]	mRNA
chr4	-	11711238	11718293	ENSOCUT00000004052	3	969	816	MSTRG.42663	ENSOCUG00000004053	NA	mRNA
chr8	+	34901247	34954904	ENSOCUT00000039645	31	970	4137	MSTRG.51449	ENSOCUG00000023170	NA	mRNA
chr2	-	99381943	99396658	ENSOCUT00000028743	8	971	1890	MSTRG.35150	THNSL2	threonine synthase like 2 [Source:HGNC Symbol;Acc:HGNC:25602]	mRNA
chr15	+	43217988	43231968	ENSOCUT00000023603	3	972	2037	MSTRG.22445	GIMD1	GIMAP family P-loop NTPase domain containing 1 [Source:HGNC Symbol;Acc:HGNC:44141]	mRNA
chr19	-	39397349	39402723	ENSOCUT00000017483	7	973	786	MSTRG.32237	PNPO	pyridoxamine 5'-phosphate oxidase [Source:HGNC Symbol;Acc:HGNC:30260]	mRNA
chr15	+	74252956	74277334	ENSOCUT00000050178	13	974	1828	MSTRG.23261	NUP54	nucleoporin 54 [Source:HGNC Symbol;Acc:HGNC:17359]	mRNA
chr13	-	28046425	28376751	ENSOCUT00000064731	8	975	1425	MSTRG.14412	PBX1	PBX homeobox 1 [Source:HGNC Symbol;Acc:HGNC:8632]	mRNA
chr7	+	150827415	150846062	ENSOCUT00000037984	6	976	1619	MSTRG.49945	ENSOCUG00000016995	NA	mRNA
chr12	+	96165100	96183623	ENSOCUT00000005853	9	977	1428	MSTRG.12098	NR2E1	nuclear receptor subfamily 2 group E member 1 [Source:HGNC Symbol;Acc:HGNC:7973]	mRNA
chr6	+	4568151	4726526	ENSOCUT00000059840	22	978	2788	MSTRG.45945	CLEC16A	C-type lectin domain containing 16A [Source:HGNC Symbol;Acc:HGNC:29013]	mRNA
chr3	-	113882094	113894453	ENSOCUT00000062029	6	979	639	MSTRG.41057	ENSOCUG00000035058	NA	mRNA
chr1	-	190497622	190520518	ENSOCUT00000046769	11	980	1863	MSTRG.6695	SLC43A3	solute carrier family 43 member 3 [Source:HGNC Symbol;Acc:HGNC:17466]	mRNA
chr12	-	29128191	29143662	ENSOCUT00000006637	5	981	1398	MSTRG.10800	KCNK17	potassium two pore domain channel subfamily K member 17 [Source:HGNC Symbol;Acc:HGNC:14465]	mRNA
chr13	+	43917664	43948204	ENSOCUT00000009329	9	982	3011	MSTRG.15044	FMO5	flavin containing dimethylaniline monoxygenase 5 [Source:NCBI gene;Acc:100009064]	mRNA
chr12	-	10913957	10914337	ENSOCUT00000014445	1	983	381	MSTRG.10181	ENSOCUG00000014447	NA	mRNA
X	+	64117151	64160172	ENSOCUT00000023803	16	984	1985	MSTRG.1427	PLS3	plastin 3 [Source:HGNC Symbol;Acc:HGNC:9091]	mRNA
chr15	+	40798083	40819644	ENSOCUT00000063858	12	985	2801	MSTRG.22370	ETNPPL	ethanolamine-phosphate phospho-lyase [Source:HGNC Symbol;Acc:HGNC:14404]	mRNA
chr5	+	35988614	36042925	ENSOCUT00000055336	17	986	3846	MSTRG.45845	CMIP	c-Maf inducing protein [Source:HGNC Symbol;Acc:HGNC:24319]	mRNA
chr13	-	119472638	119526895	ENSOCUT00000008270	12	987	2141	MSTRG.16880	CYP4X1	cytochrome P450 family 4 subfamily X member 1 [Source:HGNC Symbol;Acc:HGNC:20244]	mRNA
chr21	+	6796019	6828511	ENSOCUT00000040859	10	988	1914	MSTRG.38008	ENSOCUG00000011929	NA	mRNA
chr19	+	21757803	21850577	ENSOCUT00000012511	21	989	2962	MSTRG.31782	RHOT1	ras homolog family member T1 [Source:HGNC Symbol;Acc:HGNC:21168]	mRNA
chr21	-	6749879	6762735	ENSOCUT00000011907	7	990	824	MSTRG.38003	ARPC3	actin related protein 2/3 complex subunit 3 [Source:HGNC Symbol;Acc:HGNC:706]	mRNA
chr8	+	30631077	30650301	ENSOCUT00000001961	9	991	1005	MSTRG.51252	RAD51AP1	RAD51 associated protein 1 [Source:HGNC Symbol;Acc:HGNC:16956]	mRNA
chr9	-	49905153	49946938	ENSOCUT00000037234	9	992	1429	MSTRG.54085	ENSOCUG00000017058	NA	mRNA
chr12	-	31536951	31635929	ENSOCUT00000017571	5	993	781	MSTRG.10870	CCND3	cyclin D3 [Source:HGNC Symbol;Acc:HGNC:1585]	mRNA
X	+	33810212	33818824	ENSOCUT00000041026	15	994	2004	MSTRG.698	CCDC22	coiled-coil domain containing 22 [Source:HGNC Symbol;Acc:HGNC:28909]	mRNA
chr13	+	80552855	80593786	ENSOCUT00000030023	8	995	1334	MSTRG.16010	ENSOCUG00000027397	Oryctolagus cuniculus uricase (LOC100009266), mRNA. [Source:RefSeq mRNA;Acc:NM_001128073]	mRNA
chr1	-	104153714	104190615	ENSOCUT00000009664	12	996	2959	MSTRG.4680	BCO2	beta-carotene oxygenase 2 [Source:HGNC Symbol;Acc:HGNC:18503]	mRNA
chr17	-	13281812	13306865	ENSOCUT00000001652	9	997	1197	MSTRG.26664	CCNB2	cyclin B2 [Source:HGNC Symbol;Acc:HGNC:1580]	mRNA
chr12	-	30979968	30999518	ENSOCUT00000030478	5	998	983	MSTRG.10827	ENSOCUG00000011397	NA	mRNA
chr12	-	10874761	10875072	ENSOCUT00000050500	1	999	312	MSTRG.10198	ENSOCUG00000039551	NA	mRNA
chr3	-	57819562	57997916	ENSOCUT00000040455	14	1000	2977	MSTRG.39775	LMAN2	lectin, mannose binding 2 [Source:HGNC Symbol;Acc:HGNC:16986]	mRNA
chr13	+	114840486	114933635	ENSOCUT00000027016	35	1001	4045	MSTRG.16761	NRDC	nardilysin convertase [Source:HGNC Symbol;Acc:HGNC:7995]	mRNA
X	+	62859685	62860825	ENSOCUT00000025499	2	1002	1074	MSTRG.1375	ENSOCUG00000021705	NA	mRNA
chr1	-	121989693	122107719	ENSOCUT00000001078	13	1003	3880	MSTRG.5062	AMOTL1	angiomotin like 1 [Source:HGNC Symbol;Acc:HGNC:17811]	mRNA
chr9	+	9954525	9992548	ENSOCUT00000064128	13	1004	1947	MSTRG.53016	SLC6A6	solute carrier family 6 member 6 [Source:HGNC Symbol;Acc:HGNC:11052]	mRNA
chr16	-	16084150	16247509	ENSOCUT00000061838	14	1005	2578	MSTRG.24172	USP6NL	USP6 N-terminal like [Source:HGNC Symbol;Acc:HGNC:16858]	mRNA
chr7	-	157478194	157508315	ENSOCUT00000006636	8	1006	912	MSTRG.50045	PECR	peroxisomal trans-2-enoyl-CoA reductase [Source:HGNC Symbol;Acc:HGNC:18281]	mRNA
chr13	-	121615366	121618528	ENSOCUT00000004168	10	1007	1104	MSTRG.16970	UROD	uroporphyrinogen decarboxylase [Source:HGNC Symbol;Acc:HGNC:12591]	mRNA
chr2	-	138958143	138973213	ENSOCUT00000006222	9	1008	1135	MSTRG.36017	EPCAM	epithelial cell adhesion molecule [Source:HGNC Symbol;Acc:HGNC:11529]	mRNA
chr13	+	36110449	36127850	ENSOCUT00000010688	22	1009	4536	MSTRG.14619	INSRR	insulin receptor related receptor [Source:HGNC Symbol;Acc:HGNC:6093]	mRNA
chr13	-	42882078	42900279	ENSOCUT00000003050	14	1010	2730	MSTRG.14995	POLR3C	RNA polymerase III subunit C [Source:HGNC Symbol;Acc:HGNC:30076]	mRNA
X	+	33230170	33234190	ENSOCUT00000015308	4	1011	757	MSTRG.640	ENSOCUG00000015316	NA	mRNA
chr3	-	77292800	77400944	ENSOCUT00000025327	13	1012	1573	MSTRG.40287	ENSOCUG00000021079	NA	mRNA
chr19	+	3350459	3585287	ENSOCUT00000046104	8	1013	2787	MSTRG.30937	SPECC1	sperm antigen with calponin homology and coiled-coil domains 1 [Source:HGNC Symbol;Acc:HGNC:30615]	mRNA
chr9	-	88135718	88239972	ENSOCUT00000040240	15	1014	2696	MSTRG.54860	PIAS2	protein inhibitor of activated STAT 2 [Source:HGNC Symbol;Acc:HGNC:17311]	mRNA
chr13	-	37378413	37383791	ENSOCUT00000012078	9	1015	2450	MSTRG.14681	ENSOCUG00000038913	NA	mRNA
chr19	+	14576467	14607234	ENSOCUT00000063063	22	1016	5081	MSTRG.31333	ATP2A3	ATPase sarcoplasmic/endoplasmic reticulum Ca2+ transporting 3 [Source:HGNC Symbol;Acc:HGNC:813]	mRNA
chr9	+	18875409	18903480	ENSOCUT00000017587	5	1017	1022	MSTRG.53405	TEX264	testis expressed 264, ER-phagy receptor [Source:HGNC Symbol;Acc:HGNC:30247]	mRNA
chr21	+	15143595	15185397	ENSOCUT00000042756	6	1018	723	MSTRG.38259	TESC	tescalcin [Source:HGNC Symbol;Acc:HGNC:26065]	mRNA
chr4	-	55280077	55409307	ENSOCUT00000010531	22	1019	2971	MSTRG.43889	OSBPL8	oxysterol binding protein like 8 [Source:HGNC Symbol;Acc:HGNC:16396]	mRNA
chr16	-	69127161	69333855	ENSOCUT00000003243	24	1020	2940	MSTRG.25871	PPP1R12B	protein phosphatase 1 regulatory subunit 12B [Source:HGNC Symbol;Acc:HGNC:7619]	mRNA
chr1	-	140115665	140127694	ENSOCUT00000025478	2	1021	1492	MSTRG.5444	TSKU	tsukushi, small leucine rich proteoglycan [Source:HGNC Symbol;Acc:HGNC:28850]	mRNA
chr3	+	148726297	148867431	ENSOCUT00000003012	19	1022	2699	MSTRG.42039	ENSOCUG00000002999	NA	mRNA
chr14	-	45135899	45136915	ENSOCUT00000005875	1	1023	1017	MSTRG.19033	P2RY14	purinergic receptor P2Y14 [Source:HGNC Symbol;Acc:HGNC:16442]	mRNA
chr9	-	32541814	32742368	ENSOCUT00000042338	21	1024	4334	MSTRG.53851	MAGI1	membrane associated guanylate kinase, WW and PDZ domain containing 1 [Source:HGNC Symbol;Acc:HGNC:946]	mRNA
chr6	-	15497658	15593399	ENSOCUT00000039421	21	1025	2994	MSTRG.46259	ARHGAP17	Rho GTPase activating protein 17 [Source:HGNC Symbol;Acc:HGNC:18239]	mRNA
chr16	-	65272300	65313933	ENSOCUT00000014373	12	1026	2149	MSTRG.25698	C4BPA	complement component 4 binding protein alpha [Source:HGNC Symbol;Acc:HGNC:1325]	mRNA
chr9	-	5852552	5882335	ENSOCUT00000012628	20	1027	3183	MSTRG.52897	UROC1	urocanate hydratase 1 [Source:HGNC Symbol;Acc:HGNC:26444]	mRNA
chr10	-	21521543	21522132	ENSOCUT00000021733	2	1028	459	MSTRG.7566	ENSOCUG00000025628	NA	mRNA
chr12	+	138358291	138575117	ENSOCUT00000005913	29	1029	4016	MSTRG.13087	STXBP5	syntaxin binding protein 5 [Source:HGNC Symbol;Acc:HGNC:19665]	mRNA
chr5	-	11980786	12049121	ENSOCUT00000041171	13	1030	2072	MSTRG.45198	ENSOCUG00000006737	NA	mRNA
chr17	+	28761639	28854604	ENSOCUT00000031986	26	1031	5948	MSTRG.27067	TP53BP1	tumor protein p53 binding protein 1 [Source:HGNC Symbol;Acc:HGNC:11999]	mRNA
chr5	-	22397057	22402529	ENSOCUT00000014028	12	1032	1554	MSTRG.45576	ENSOCUG00000000591	NA	mRNA
chr14	-	27425203	27520248	ENSOCUT00000056552	20	1033	3251	MSTRG.18620	ACAD11	acyl-CoA dehydrogenase family member 11 [Source:HGNC Symbol;Acc:HGNC:30211]	mRNA
chr20	+	14870884	15088272	ENSOCUT00000008907	19	1034	2411	MSTRG.37387	ENSOCUG00000008905	NA	mRNA
chr8	-	33100541	33104113	ENSOCUT00000032165	4	1035	410	MSTRG.51341	RBP5	retinol binding protein 5 [Source:HGNC Symbol;Acc:HGNC:15847]	mRNA
chr13	+	73326454	73328571	ENSOCUT00000060324	1	1036	2118	ENSOCUG00000036391	ENSOCUG00000036391	NA	mRNA
chr12	-	10968022	10968333	ENSOCUT00000049457	1	1037	312	MSTRG.10198	ENSOCUG00000033697	NA	mRNA
chr13	+	23487439	23516187	ENSOCUT00000022793	10	1038	1658	MSTRG.14301	FMO1	flavin containing dimethylaniline monoxygenase 1 [Source:HGNC Symbol;Acc:HGNC:3769]	mRNA
chr21	-	3025592	3055775	ENSOCUT00000062669	9	1039	1509	MSTRG.37818	SEC14L3	SEC14 like lipid binding 3 [Source:HGNC Symbol;Acc:HGNC:18655]	mRNA
chr8	-	14979233	15027321	ENSOCUT00000015967	19	1040	1803	MSTRG.50809	ENSOCUG00000015956	lymphoid restricted membrane protein [Source:HGNC Symbol;Acc:HGNC:6690]	mRNA
chr10	-	33847393	34164591	ENSOCUT00000038009	19	1041	4842	MSTRG.7829	PPP1R9A	protein phosphatase 1 regulatory subunit 9A [Source:HGNC Symbol;Acc:HGNC:14946]	mRNA
chr7	+	141217000	141288454	ENSOCUT00000054002	39	1042	4128	MSTRG.49657	AOX1	aldehyde oxidase 1 [Source:HGNC Symbol;Acc:HGNC:553]	mRNA
chr13	-	131692107	131706214	ENSOCUT00000004453	10	1043	3243	MSTRG.17383	ALPL	alkaline phosphatase, biomineralization associated [Source:HGNC Symbol;Acc:HGNC:438]	mRNA
chr16	-	69124761	69333855	ENSOCUT00000061667	26	1044	5704	MSTRG.25871	PPP1R12B	protein phosphatase 1 regulatory subunit 12B [Source:HGNC Symbol;Acc:HGNC:7619]	mRNA
chr12	-	11030639	11030950	ENSOCUT00000053307	1	1045	312	MSTRG.10198	ENSOCUG00000039030	NA	mRNA
chr12	-	42490403	42507986	ENSOCUT00000011946	7	1046	944	MSTRG.11202	GSTA5	Glutathione S-transferase Yc [Source:UniProtKB/Swiss-Prot;Acc:Q08862]	mRNA
chr18	-	12742741	13340330	ENSOCUT00000009949	11	1047	1120	MSTRG.29147	ADK	adenosine kinase [Source:HGNC Symbol;Acc:HGNC:257]	mRNA
chr8	-	32871955	32874107	ENSOCUT00000030729	5	1048	804	MSTRG.51329	CDCA3	cell division cycle associated 3 [Source:HGNC Symbol;Acc:HGNC:14624]	mRNA
chr19	+	43493321	43508393	ENSOCUT00000015951	18	1049	4176	MSTRG.32434	WNK4	WNK lysine deficient protein kinase 4 [Source:HGNC Symbol;Acc:HGNC:14544]	mRNA
chr4	-	4285904	4332008	ENSOCUT00000037747	31	1050	7581	MSTRG.42332	CEP250	centrosomal protein 250 [Source:HGNC Symbol;Acc:HGNC:1859]	mRNA
chr12	-	22766146	22767535	ENSOCUT00000016449	2	1051	1271	MSTRG.10540	IER3	immediate early response 3 [Source:HGNC Symbol;Acc:HGNC:5392]	mRNA
chr13	-	30185386	30192448	ENSOCUT00000011461	4	1052	693	MSTRG.14432	DDR2	discoidin domain receptor tyrosine kinase 2 [Source:HGNC Symbol;Acc:HGNC:2731]	mRNA
chr1	-	192662703	192676085	ENSOCUT00000015779	9	1053	1463	MSTRG.6764	TCN1	transcobalamin 1 [Source:HGNC Symbol;Acc:HGNC:11652]	mRNA
chr19	+	41453402	41467179	ENSOCUT00000004898	11	1054	1693	MSTRG.32356	CDC6	cell division cycle 6 [Source:HGNC Symbol;Acc:HGNC:1744]	mRNA
chr2	-	112299887	112311223	ENSOCUT00000005205	8	1055	1053	MSTRG.35392	ENSOCUG00000005208	NA	mRNA
chr3	+	96996328	97000226	ENSOCUT00000010423	4	1056	670	MSTRG.40733	FABP5	fatty acid binding protein 5 [Source:HGNC Symbol;Acc:HGNC:3560]	mRNA
chr11	-	22991004	23006425	ENSOCUT00000017633	7	1057	2326	MSTRG.8615	NUDT12	nudix hydrolase 12 [Source:HGNC Symbol;Acc:HGNC:18826]	mRNA
chr13	+	72009000	72015499	ENSOCUT00000027624	6	1058	1272	MSTRG.15789	GFI1	growth factor independent 1 transcriptional repressor [Source:HGNC Symbol;Acc:HGNC:4237]	mRNA
chr19	-	48558866	48559588	ENSOCUT00000004288	4	1059	387	MSTRG.32712	LIMD2	LIM domain containing 2 [Source:HGNC Symbol;Acc:HGNC:28142]	mRNA
chr19	-	39287686	39297951	ENSOCUT00000052685	5	1060	4586	MSTRG.32230	NFE2L1	nuclear factor, erythroid 2 like 1 [Source:HGNC Symbol;Acc:HGNC:7781]	mRNA
chr18	+	37697329	37759734	ENSOCUT00000040209	30	1061	5209	MSTRG.30048	KIF20B	kinesin family member 20B [Source:HGNC Symbol;Acc:HGNC:7212]	mRNA
chr3	+	38752689	38856653	ENSOCUT00000011787	30	1062	4785	MSTRG.39395	CYFIP2	cytoplasmic FMR1 interacting protein 2 [Source:HGNC Symbol;Acc:HGNC:13760]	mRNA
chr4	-	81676119	81750443	ENSOCUT00000055594	6	1063	4163	MSTRG.44571	IGF1	insulin like growth factor 1 [Source:HGNC Symbol;Acc:HGNC:5464]	mRNA
chr13	-	120264767	120292293	ENSOCUT00000051312	18	1064	2549	MSTRG.16905	RAD54L	RAD54 like [Source:HGNC Symbol;Acc:HGNC:9826]	mRNA
chr6	-	27397280	27419924	ENSOCUT00000005930	7	1065	1308	MSTRG.46485	ENSOCUG00000005931	NA	mRNA
chr3	+	101101607	101118201	ENSOCUT00000011742	7	1066	1158	MSTRG.40790	CA2	Oryctolagus cuniculus carbonic anhydrase 2 (CA2), mRNA. [Source:RefSeq mRNA;Acc:NM_001195708]	mRNA
chr7	+	160076718	160081657	ENSOCUT00000003379	8	1067	1589	MSTRG.50106	CYP27A1	cytochrome P450 family 27 subfamily A member 1 [Source:HGNC Symbol;Acc:HGNC:2605]	mRNA
chr17	-	6021985	6040490	ENSOCUT00000034270	16	1068	3262	MSTRG.26358	DIS3L	DIS3 like exosome 3'-5' exoribonuclease [Source:HGNC Symbol;Acc:HGNC:28698]	mRNA
chr8	+	34901142	34954904	ENSOCUT00000041167	30	1069	4140	MSTRG.51449	ENSOCUG00000023170	NA	mRNA
chr3	+	101969418	102020551	ENSOCUT00000034061	16	1070	2840	MSTRG.40815	CPNE3	copine 3 [Source:HGNC Symbol;Acc:HGNC:2316]	mRNA
chr19	+	49351450	49384685	ENSOCUT00000012763	20	1071	3501	MSTRG.32746	CEP95	centrosomal protein 95 [Source:HGNC Symbol;Acc:HGNC:25141]	mRNA
chr1	-	73587941	73620657	ENSOCUT00000053483	7	1072	1577	MSTRG.3921	ENSOCUG00000029295	fructose-bisphosphatase 1 [Source:HGNC Symbol;Acc:HGNC:3606]	mRNA
chr11	+	82064346	82198285	ENSOCUT00000036181	25	1073	4914	MSTRG.9688	ERBIN	erbb2 interacting protein [Source:HGNC Symbol;Acc:HGNC:15842]	mRNA
chr11	-	66561932	66616599	ENSOCUT00000016659	9	1074	1296	MSTRG.9332	EMB	embigin [Source:HGNC Symbol;Acc:HGNC:30465]	mRNA
chr18	-	8233161	8309282	ENSOCUT00000016512	18	1075	3780	MSTRG.29001	WAPL	WAPL cohesin release factor [Source:HGNC Symbol;Acc:HGNC:23293]	mRNA
X	+	48775619	48784988	ENSOCUT00000046271	7	1076	1434	MSTRG.988	AWAT1	acyl-CoA wax alcohol acyltransferase 1 [Source:HGNC Symbol;Acc:HGNC:23252]	mRNA
chr8	+	16188550	16615508	ENSOCUT00000048303	15	1077	2604	MSTRG.50853	SOX5	SRY-box transcription factor 5 [Source:HGNC Symbol;Acc:HGNC:11201]	mRNA
chr13	+	143252228	143318783	ENSOCUT00000033873	8	1078	1691	MSTRG.17980	ACOT7	acyl-CoA thioesterase 7 [Source:HGNC Symbol;Acc:HGNC:24157]	mRNA
chr12	+	24899640	24967120	ENSOCUT00000052709	21	1079	5736	MSTRG.10665	UHRF1BP1	UHRF1 binding protein 1 [Source:HGNC Symbol;Acc:HGNC:21216]	mRNA
chr2	+	51811655	51812397	ENSOCUT00000024631	2	1080	702	MSTRG.34094	ENSOCUG00000023773	Translationally-controlled tumor protein [Source:UniProtKB/Swiss-Prot;Acc:P43348]	mRNA
chr12	+	147669770	147927281	ENSOCUT00000015258	9	1081	1802	MSTRG.13413	ZDHHC14	zinc finger DHHC-type containing 14 [Source:HGNC Symbol;Acc:HGNC:20341]	mRNA
chr13	-	70034292	70104818	ENSOCUT00000041609	20	1082	5241	MSTRG.15681	ABCD3	ATP binding cassette subfamily D member 3 [Source:HGNC Symbol;Acc:HGNC:67]	mRNA
chr7	-	14135130	14148522	ENSOCUT00000039545	13	1083	2595	MSTRG.46785	MEST	mesoderm specific transcript [Source:HGNC Symbol;Acc:HGNC:7028]	mRNA
chr17	+	41530206	41597324	ENSOCUT00000047093	21	1084	7011	MSTRG.27445	RPGRIP1	RPGR interacting protein 1 [Source:HGNC Symbol;Acc:HGNC:13436]	mRNA
chr14	+	143691315	143850885	ENSOCUT00000042610	26	1085	3865	MSTRG.21036	USP25	ubiquitin specific peptidase 25 [Source:HGNC Symbol;Acc:HGNC:12624]	mRNA
chr12	-	122871213	122876241	ENSOCUT00000021629	4	1086	2351	MSTRG.12705	ENSOCUG00000024372	NA	mRNA
X	+	2603288	2640755	ENSOCUT00000058169	10	1087	2235	MSTRG.62	SYAP1	synapse associated protein 1 [Source:HGNC Symbol;Acc:HGNC:16273]	mRNA
chr13	-	89878088	89914004	ENSOCUT00000043348	13	1088	1447	MSTRG.16209	ACADM	acyl-CoA dehydrogenase medium chain [Source:HGNC Symbol;Acc:HGNC:89]	mRNA
chr19	-	14748669	14776101	ENSOCUT00000008037	2	1089	2124	MSTRG.31353	HASPIN	histone H3 associated protein kinase [Source:HGNC Symbol;Acc:HGNC:19682]	mRNA
chr9	-	16836774	16881886	ENSOCUT00000005932	20	1090	3580	MSTRG.53278	USP4	ubiquitin specific peptidase 4 [Source:HGNC Symbol;Acc:HGNC:12627]	mRNA
chr9	-	5914058	5966841	ENSOCUT00000008955	16	1091	2223	MSTRG.52898	TXNRD3	thioredoxin reductase 3 [Source:HGNC Symbol;Acc:HGNC:20667]	mRNA
chr1	-	7607353	7778502	ENSOCUT00000057007	19	1092	2061	MSTRG.2454	SLC44A1	solute carrier family 44 member 1 [Source:HGNC Symbol;Acc:HGNC:18798]	mRNA
chr17	+	44474571	44483189	ENSOCUT00000002146	7	1093	3465	MSTRG.27574	KHNYN	KH and NYN domain containing [Source:HGNC Symbol;Acc:HGNC:20166]	mRNA
chr18	-	17804395	17849837	ENSOCUT00000029944	15	1094	2208	MSTRG.29352	DDX50	DExD-box helicase 50 [Source:HGNC Symbol;Acc:HGNC:17906]	mRNA
chr12	+	60323359	60360906	ENSOCUT00000044279	13	1095	2227	MSTRG.11493	MTO1	mitochondrial tRNA translation optimization 1 [Source:HGNC Symbol;Acc:HGNC:19261]	mRNA
chr2	-	7064723	7464403	ENSOCUT00000015498	10	1096	1310	MSTRG.33125	LDB2	LIM domain binding 2 [Source:HGNC Symbol;Acc:HGNC:6533]	mRNA
chr17	+	20395709	20420262	ENSOCUT00000038977	10	1097	1053	MSTRG.26863	GNB5	G protein subunit beta 5 [Source:HGNC Symbol;Acc:HGNC:4401]	mRNA
chr11	+	77515341	77597579	ENSOCUT00000034308	15	1098	3021	MSTRG.9560	ZSWIM6	zinc finger SWIM-type containing 6 [Source:HGNC Symbol;Acc:HGNC:29316]	mRNA
chr12	-	10794163	10804849	ENSOCUT00000027978	2	1099	777	MSTRG.10181	ENSOCUG00000036170	NA	mRNA
chr10	+	21247907	21270997	ENSOCUT00000015882	3	1100	675	MSTRG.7536	EPDR1	ependymin related 1 [Source:HGNC Symbol;Acc:HGNC:17572]	mRNA
chr14	-	27424623	27506998	ENSOCUT00000050902	20	1101	2954	MSTRG.18620	ACAD11	acyl-CoA dehydrogenase family member 11 [Source:HGNC Symbol;Acc:HGNC:30211]	mRNA
chr4	+	36117943	36153947	ENSOCUT00000017934	9	1102	2715	MSTRG.43222	ACVR1B	activin A receptor type 1B [Source:HGNC Symbol;Acc:HGNC:172]	mRNA
chr4	-	2009351	2030181	ENSOCUT00000013610	15	1103	1506	MSTRG.42221	LBP	Oryctolagus cuniculus lipopolysaccharide binding protein (LBP), mRNA. [Source:RefSeq mRNA;Acc:NM_001195719]	mRNA
chr2	-	121740080	121805009	ENSOCUT00000006389	11	1104	3289	MSTRG.35691	AFTPH	aftiphilin [Source:HGNC Symbol;Acc:HGNC:25951]	mRNA
chr20	-	13255964	13285873	ENSOCUT00000044985	11	1105	2367	MSTRG.37288	GOLGA5	golgin A5 [Source:HGNC Symbol;Acc:HGNC:4428]	mRNA
chr7	+	143016614	143049544	ENSOCUT00000030493	15	1106	1819	MSTRG.49730	NOP58	NOP58 ribonucleoprotein [Source:HGNC Symbol;Acc:HGNC:29926]	mRNA
chr12	-	10943921	10944313	ENSOCUT00000008699	1	1107	393	MSTRG.10199	H2AC6	H2A clustered histone 6 [Source:HGNC Symbol;Acc:HGNC:4733]	mRNA
chr18	+	18330016	18354877	ENSOCUT00000035680	9	1108	1610	MSTRG.29419	PBLD	phenazine biosynthesis like protein domain containing [Source:HGNC Symbol;Acc:HGNC:23301]	mRNA
chr8	-	30581378	30630587	ENSOCUT00000001957	14	1109	2707	MSTRG.51245	C12orf4	chromosome 12 open reading frame 4 [Source:HGNC Symbol;Acc:HGNC:1184]	mRNA
X	+	92196726	92199026	ENSOCUT00000054193	1	1110	2301	MSTRG.1906	ENSOCUG00000038471	NA	mRNA
chr19	-	14918140	14940195	ENSOCUT00000005854	7	1111	1342	MSTRG.31364	ASPA	aspartoacylase [Source:HGNC Symbol;Acc:HGNC:756]	mRNA
chr2	-	37472092	37493989	ENSOCUT00000025008	7	1112	666	MSTRG.33599	OCIAD2	OCIA domain containing 2 [Source:HGNC Symbol;Acc:HGNC:28685]	mRNA
chr12	-	24970629	24980229	ENSOCUT00000002022	7	1113	1426	MSTRG.10667	TAF11	TATA-box binding protein associated factor 11 [Source:HGNC Symbol;Acc:HGNC:11544]	mRNA
chr9	-	7430353	7438404	ENSOCUT00000008167	6	1114	2854	MSTRG.52925	RPN1	ribophorin I [Source:HGNC Symbol;Acc:HGNC:10381]	mRNA
chr7	-	73309092	73368266	ENSOCUT00000031459	17	1115	6198	MSTRG.47892	LCT	Lactase-phlorizin hydrolase Lactase Phlorizin hydrolase [Source:UniProtKB/Swiss-Prot;Acc:P09849]	mRNA
chr4	+	3926479	3928484	ENSOCUT00000028930	2	1116	1906	MSTRG.42309	ENSOCUG00000027744	NA	mRNA
chr13	-	115738497	115743740	ENSOCUT00000008382	3	1117	1414	MSTRG.16804	CDKN2C	cyclin dependent kinase inhibitor 2C [Source:HGNC Symbol;Acc:HGNC:1789]	mRNA
chr18	+	69784338	69790823	ENSOCUT00000059646	20	1118	3287	MSTRG.30921	ADAM8	ADAM metallopeptidase domain 8 [Source:HGNC Symbol;Acc:HGNC:215]	mRNA
chr1	+	185637811	185673513	ENSOCUT00000004418	11	1119	1434	MSTRG.6584	CREB3L1	cAMP responsive element binding protein 3 like 1 [Source:HGNC Symbol;Acc:HGNC:18856]	mRNA
chr10	+	30418540	30553181	ENSOCUT00000042627	14	1120	1608	MSTRG.7756	ICA1	islet cell autoantigen 1 [Source:HGNC Symbol;Acc:HGNC:5343]	mRNA
chr18	-	8938090	8967246	ENSOCUT00000041472	12	1121	1825	MSTRG.29044	ANXA8	Oryctolagus cuniculus annexin A8 (ANXA8), mRNA. [Source:RefSeq mRNA;Acc:NM_001082019]	mRNA
chr4	-	86061604	86066620	ENSOCUT00000010632	4	1122	1011	MSTRG.44755	HMOX1	heme oxygenase 1 [Source:HGNC Symbol;Acc:HGNC:5013]	mRNA
chr13	+	128261151	128294690	ENSOCUT00000049873	9	1123	1293	MSTRG.17256	ENSOCUG00000001823	NA	mRNA
chr19	-	15236398	15386234	ENSOCUT00000063223	23	1124	4072	MSTRG.31369	RAP1GAP2	RAP1 GTPase activating protein 2 [Source:HGNC Symbol;Acc:HGNC:29176]	mRNA
X	-	1396918	1443370	ENSOCUT00000017784	19	1125	3235	MSTRG.43	ACE2	angiotensin I converting enzyme 2 [Source:HGNC Symbol;Acc:HGNC:13557]	mRNA
chr1	-	8916689	8994924	ENSOCUT00000005660	24	1126	3897	MSTRG.2479	SMC2	structural maintenance of chromosomes 2 [Source:HGNC Symbol;Acc:HGNC:14011]	mRNA
chr2	+	143553799	143554167	ENSOCUT00000031803	1	1127	369	MSTRG.36235	ENSOCUG00000027683	NA	mRNA
chr13	+	129238533	129282140	ENSOCUT00000006732	35	1128	4289	MSTRG.17281	MYOM3	myomesin 3 [Source:HGNC Symbol;Acc:HGNC:26679]	mRNA
chr2	+	308930	317348	ENSOCUT00000002386	8	1129	1188	MSTRG.32954	LYAR	Ly1 antibody reactive [Source:HGNC Symbol;Acc:HGNC:26021]	mRNA
chr17	-	27463882	27494701	ENSOCUT00000014247	9	1130	1073	MSTRG.27020	SORD	sorbitol dehydrogenase [Source:HGNC Symbol;Acc:HGNC:11184]	mRNA
chr15	+	66679131	66870979	ENSOCUT00000002107	21	1131	3822	MSTRG.23070	AFF1	AF4/FMR2 family member 1 [Source:HGNC Symbol;Acc:HGNC:7135]	mRNA
chr1	-	147604267	147607397	ENSOCUT00000026552	7	1132	1665	MSTRG.5745	RRP8	ribosomal RNA processing 8 [Source:HGNC Symbol;Acc:HGNC:29030]	mRNA
chr9	-	4339223	4350017	ENSOCUT00000040360	6	1133	1419	MSTRG.52786	SLC25A38	solute carrier family 25 member 38 [Source:HGNC Symbol;Acc:HGNC:26054]	mRNA
chr1	-	144364460	144366635	ENSOCUT00000012323	6	1134	653	MSTRG.5674	IL18BP	interleukin 18 binding protein [Source:HGNC Symbol;Acc:HGNC:5987]	mRNA
chr8	+	24633584	24644955	ENSOCUT00000006006	5	1135	1122	MSTRG.51072	ARHGDIB	Rho GDP dissociation inhibitor beta [Source:HGNC Symbol;Acc:HGNC:679]	mRNA
chr1	+	174451133	174541402	ENSOCUT00000057613	18	1136	2950	MSTRG.6372	CD44	CD44 molecule (Indian blood group) [Source:HGNC Symbol;Acc:HGNC:1681]	mRNA
chr1	-	49682734	49768607	ENSOCUT00000027220	12	1137	3428	MSTRG.3442	ENSOCUG00000022202	NA	mRNA
chr13	-	99885451	99929374	ENSOCUT00000025586	11	1138	2202	MSTRG.16351	PDE4B	phosphodiesterase 4B [Source:HGNC Symbol;Acc:HGNC:8781]	mRNA
X	+	88738525	88742199	ENSOCUT00000011182	7	1139	857	MSTRG.1858	TSPAN6	tetraspanin 6 [Source:HGNC Symbol;Acc:HGNC:11858]	mRNA
chr19	-	11543112	11547233	ENSOCUT00000002988	7	1140	1000	MSTRG.31191	ATP1B2	Oryctolagus cuniculus ATPase Na+/K+ transporting subunit beta 2 (ATP1B2), mRNA. [Source:RefSeq mRNA;Acc:NM_001082780]	mRNA
chr19	-	49027384	49105536	ENSOCUT00000012113	12	1141	3797	MSTRG.32731	TEX2	testis expressed 2 [Source:HGNC Symbol;Acc:HGNC:30884]	mRNA
X	-	4678202	4749381	ENSOCUT00000056210	34	1142	4200	MSTRG.118	PHKA2	Oryctolagus cuniculus phosphorylase kinase regulatory subunit alpha 2 (PHKA2), mRNA. [Source:RefSeq mRNA;Acc:NM_001135681]	mRNA
chr13	+	31750846	31756146	ENSOCUT00000025217	9	1143	1983	MSTRG.14473	NR1I3	nuclear receptor subfamily 1 group I member 3 [Source:HGNC Symbol;Acc:HGNC:7969]	mRNA
chr3	-	32678771	32708300	ENSOCUT00000062670	24	1144	2663	MSTRG.39308	ANXA6	annexin A6 [Source:HGNC Symbol;Acc:HGNC:544]	mRNA
chr3	-	148493203	148534309	ENSOCUT00000031942	10	1145	1459	MSTRG.42058	TMEM71	transmembrane protein 71 [Source:HGNC Symbol;Acc:HGNC:26572]	mRNA
chr7	+	145247600	146387205	ENSOCUT00000007965	23	1146	5058	MSTRG.49831	PARD3B	par-3 family cell polarity regulator beta [Source:HGNC Symbol;Acc:HGNC:14446]	mRNA
chr14	+	120579232	120874003	ENSOCUT00000029173	6	1147	3912	MSTRG.20742	FILIP1L	filamin A interacting protein 1 like [Source:HGNC Symbol;Acc:HGNC:24589]	mRNA
chr13	+	70816135	70928566	ENSOCUT00000015438	11	1148	2508	MSTRG.15706	BCAR3	BCAR3 adaptor protein, NSP family member [Source:HGNC Symbol;Acc:HGNC:973]	mRNA
chr18	+	66803881	66828672	ENSOCUT00000011695	4	1149	2945	MSTRG.30826	BAG3	BCL2 associated athanogene 3 [Source:HGNC Symbol;Acc:HGNC:939]	mRNA
chr19	-	19647557	19668645	ENSOCUT00000013760	12	1150	2392	MSTRG.31647	SLC13A2	Oryctolagus cuniculus solute carrier family 13 member 2 (SLC13A2), mRNA. [Source:RefSeq mRNA;Acc:NM_001177592]	mRNA
X	+	67963782	67970209	ENSOCUT00000010280	3	1151	593	MSTRG.1530	PGRMC1	progesterone receptor membrane component 1 [Source:HGNC Symbol;Acc:HGNC:16090]	mRNA
chr1	+	62290481	62721376	ENSOCUT00000021792	37	1152	6144	MSTRG.3684	PCSK5	proprotein convertase subtilisin/kexin type 5 [Source:HGNC Symbol;Acc:HGNC:8747]	mRNA
chr15	-	73924646	73925398	ENSOCUT00000048664	4	1153	474	MSTRG.23231	ENSOCUG00000033565	NA	mRNA
chr18	+	36919606	36936701	ENSOCUT00000055375	9	1154	2726	MSTRG.29999	ENSOCUG00000008202	Oryctolagus cuniculus Fas cell surface death receptor (FAS), mRNA. [Source:RefSeq mRNA;Acc:NM_001081995]	mRNA
chr15	+	16897412	16937018	ENSOCUT00000003109	12	1155	3445	MSTRG.21841	PRMT9	protein arginine methyltransferase 9 [Source:HGNC Symbol;Acc:HGNC:25099]	mRNA
chr14	+	64992782	64993798	ENSOCUT00000013089	1	1156	1017	MSTRG.19427	GPR160	G protein-coupled receptor 160 [Source:HGNC Symbol;Acc:HGNC:23693]	mRNA
chr14	-	81860859	81981725	ENSOCUT00000054260	31	1157	6206	MSTRG.19778	YEATS2	YEATS domain containing 2 [Source:HGNC Symbol;Acc:HGNC:25489]	mRNA
chr10	-	10003482	10005479	ENSOCUT00000028776	3	1158	876	MSTRG.7081	ENSOCUG00000025605	NA	mRNA
chr2	+	173209431	173216836	ENSOCUT00000011207	3	1159	1007	MSTRG.36892	FKBP1B	FKBP prolyl isomerase 1B [Source:HGNC Symbol;Acc:HGNC:3712]	mRNA
chr3	+	54842765	54910760	ENSOCUT00000049412	8	1160	3663	MSTRG.39661	CPEB4	cytoplasmic polyadenylation element binding protein 4 [Source:HGNC Symbol;Acc:HGNC:21747]	mRNA
chr16	+	33733195	33809997	ENSOCUT00000038099	29	1161	4855	MSTRG.24615	TARBP1	TAR (HIV-1) RNA binding protein 1 [Source:HGNC Symbol;Acc:HGNC:11568]	mRNA
chr8	+	99131453	99250106	ENSOCUT00000041716	7	1162	2059	MSTRG.52406	MBNL2	muscleblind like splicing regulator 2 [Source:HGNC Symbol;Acc:HGNC:16746]	mRNA
chr5	-	1209783	1211621	ENSOCUT00000040503	2	1163	1677	MSTRG.44941	ZNF568	zinc finger protein 568 [Source:HGNC Symbol;Acc:HGNC:25392]	mRNA
chr13	+	70003151	70014170	ENSOCUT00000004832	7	1164	1873	MSTRG.15660	F3	Oryctolagus cuniculus coagulation factor III, tissue factor (F3), mRNA. [Source:RefSeq mRNA;Acc:NM_001082291]	mRNA
chr9	+	904833	1084140	ENSOCUT00000008276	12	1165	2501	MSTRG.52651	ENSOCUG00000008275	NA	mRNA
chr7	-	115458833	115557371	ENSOCUT00000033575	13	1166	2236	MSTRG.48887	LNPK	lunapark, ER junction formation factor [Source:HGNC Symbol;Acc:HGNC:21610]	mRNA
chr7	+	142060222	142073386	ENSOCUT00000007130	5	1167	921	MSTRG.49675	ENSOCUG00000007128	NA	mRNA
chr18	+	42345475	42370601	ENSOCUT00000023070	9	1168	2010	MSTRG.30292	ENSOCUG00000025705	NA	mRNA
chr19	+	41495013	41516599	ENSOCUT00000023717	8	1169	1741	MSTRG.32342	RARA	retinoic acid receptor alpha [Source:HGNC Symbol;Acc:HGNC:9864]	mRNA
chr17	+	30022346	30034982	ENSOCUT00000011143	20	1170	2595	MSTRG.27115	PLA2G4F	phospholipase A2 group IVF [Source:HGNC Symbol;Acc:HGNC:27396]	mRNA
chr19	-	45542121	45550373	ENSOCUT00000062003	24	1171	2451	MSTRG.32583	ADAM11	ADAM metallopeptidase domain 11 [Source:HGNC Symbol;Acc:HGNC:189]	mRNA
chr14	+	79011099	79041734	ENSOCUT00000002047	7	1172	2320	MSTRG.19669	TBCCD1	TBCC domain containing 1 [Source:HGNC Symbol;Acc:HGNC:25546]	mRNA
chr14	+	76189015	76245652	ENSOCUT00000000808	13	1173	2533	MSTRG.19633	TTC14	tetratricopeptide repeat domain 14 [Source:HGNC Symbol;Acc:HGNC:24697]	mRNA
chr4	+	12438787	12455563	ENSOCUT00000046512	6	1174	1450	MSTRG.42701	CRLS1	cardiolipin synthase 1 [Source:HGNC Symbol;Acc:HGNC:16148]	mRNA
chr19	+	44989546	45003004	ENSOCUT00000001335	16	1175	3148	MSTRG.32542	ARHGAP27	Rho GTPase activating protein 27 [Source:HGNC Symbol;Acc:HGNC:31813]	mRNA
chr14	-	80112587	80169564	ENSOCUT00000005036	14	1176	3112	MSTRG.19721	MAP3K13	mitogen-activated protein kinase kinase kinase 13 [Source:HGNC Symbol;Acc:HGNC:6852]	mRNA
chr3	-	80538505	80737889	ENSOCUT00000000440	6	1177	2200	MSTRG.40331	CYP7B1	cytochrome P450 family 7 subfamily B member 1 [Source:HGNC Symbol;Acc:HGNC:2652]	mRNA
chr1	+	111573058	111584724	ENSOCUT00000001102	8	1178	1262	MSTRG.4893	ENSOCUG00000001103	NA	mRNA
chr21	-	8881140	8890045	ENSOCUT00000016022	4	1179	2542	MSTRG.38111	IQCD	IQ motif containing D [Source:HGNC Symbol;Acc:HGNC:25168]	mRNA
chr8	+	34901741	34954904	ENSOCUT00000034256	31	1180	4137	MSTRG.51449	ENSOCUG00000023170	NA	mRNA
chr1	-	13055834	13086633	ENSOCUT00000059215	3	1181	843	MSTRG.2555	INVS	inversin [Source:HGNC Symbol;Acc:HGNC:17870]	mRNA
chr4	-	4326044	4332008	ENSOCUT00000051780	7	1182	1122	MSTRG.42332	CEP250	centrosomal protein 250 [Source:HGNC Symbol;Acc:HGNC:1859]	mRNA
chr17	+	36007906	36008469	ENSOCUT00000016413	1	1183	564	MSTRG.27270	ENSOCUG00000027082	NA	mRNA
chr13	+	133602407	133607352	ENSOCUT00000033562	7	1184	945	MSTRG.17471	AKR7A3	aldo-keto reductase family 7 member A3 [Source:HGNC Symbol;Acc:HGNC:390]	mRNA
chr11	+	15298757	15311812	ENSOCUT00000010886	4	1185	1975	MSTRG.8492	RFESD	Rieske Fe-S domain containing [Source:HGNC Symbol;Acc:HGNC:29587]	mRNA
chr14	-	31952209	31975179	ENSOCUT00000043477	11	1186	3784	MSTRG.18754	NME9	NME/NM23 family member 9 [Source:HGNC Symbol;Acc:HGNC:21343]	mRNA
chr1	-	152352695	152413525	ENSOCUT00000047996	15	1187	5934	MSTRG.5879	IRAG1	murine retrovirus integration site 1 homolog [Source:HGNC Symbol;Acc:HGNC:7237]	mRNA
chr7	+	159719033	159722834	ENSOCUT00000037288	7	1188	1926	MSTRG.50082	PNKD	PNKD metallo-beta-lactamase domain containing [Source:HGNC Symbol;Acc:HGNC:9153]	mRNA
chr12	-	150504268	150670510	ENSOCUT00000037484	4	1189	446	MSTRG.13510	ENSOCUG00000035966	NA	mRNA
chr16	-	74287768	74347464	ENSOCUT00000016511	22	1190	3796	MSTRG.26026	ENSOCUG00000016509	NA	mRNA
chr15	+	62661195	62701474	ENSOCUT00000060164	11	1191	3534	MSTRG.22938	SPARCL1	SPARC like 1 [Source:HGNC Symbol;Acc:HGNC:11220]	mRNA
chr3	-	57911810	57918949	ENSOCUT00000002791	14	1192	1854	MSTRG.39780	F12	coagulation factor XII [Source:HGNC Symbol;Acc:HGNC:3530]	mRNA
chr12	-	144369954	144513509	ENSOCUT00000033256	12	1193	2400	MSTRG.13272	ENSOCUG00000016038	interaction protein for cytohesin exchange factors 1 [Source:HGNC Symbol;Acc:HGNC:21204]	mRNA
chr13	-	121036836	121096734	ENSOCUT00000047076	9	1194	1379	MSTRG.16930	AKR1A1	aldo-keto reductase family 1 member A1 [Source:HGNC Symbol;Acc:HGNC:380]	mRNA
chr1	-	120964429	121012590	ENSOCUT00000014560	11	1195	1843	MSTRG.5046	CEP57	centrosomal protein 57 [Source:HGNC Symbol;Acc:HGNC:30794]	mRNA
chr7	+	81158229	81342601	ENSOCUT00000006194	13	1196	1832	MSTRG.47996	KYNU	kynureninase [Source:HGNC Symbol;Acc:HGNC:6469]	mRNA
X	+	104711899	104756336	ENSOCUT00000010390	11	1197	2019	MSTRG.2089	SLC25A14	solute carrier family 25 member 14 [Source:HGNC Symbol;Acc:HGNC:10984]	mRNA
chr13	-	12370887	12403836	ENSOCUT00000021618	15	1198	3710	MSTRG.14066	KCNH2	potassium voltage-gated channel subfamily H member 2 [Source:HGNC Symbol;Acc:HGNC:6251]	mRNA
chr14	-	1533976	1572684	ENSOCUT00000048538	18	1199	1326	MSTRG.18039	COLQ	collagen like tail subunit of asymmetric acetylcholinesterase [Source:HGNC Symbol;Acc:HGNC:2226]	mRNA
chr9	-	98092026	98130401	ENSOCUT00000046732	10	1200	1427	MSTRG.55015	FECH	ferrochelatase [Source:HGNC Symbol;Acc:HGNC:3647]	mRNA
chr17	+	40910887	40913846	ENSOCUT00000005021	4	1201	1291	MSTRG.27381	APEX1	apurinic/apyrimidinic endodeoxyribonuclease 1 [Source:HGNC Symbol;Acc:HGNC:587]	mRNA
chr1	+	11694989	11696959	ENSOCUT00000063959	1	1202	1971	MSTRG.2515	ENSOCUG00000038477	NA	mRNA
chr17	-	30372251	30449268	ENSOCUT00000006505	23	1203	9167	MSTRG.27130	MGA	MAX dimerization protein MGA [Source:HGNC Symbol;Acc:HGNC:14010]	mRNA
chr13	+	72231927	72233513	ENSOCUT00000026069	1	1204	1587	MSTRG.15730	ENSOCUG00000021982	NA	mRNA
chr6	-	11116524	11172830	ENSOCUT00000046983	9	1205	1569	MSTRG.46128	NDE1	nudE neurodevelopment protein 1 [Source:HGNC Symbol;Acc:HGNC:17619]	mRNA
chr19	+	19558367	19579342	ENSOCUT00000013816	24	1206	3537	MSTRG.31630	SPAG5	sperm associated antigen 5 [Source:HGNC Symbol;Acc:HGNC:13452]	mRNA
chr18	-	41282998	41288837	ENSOCUT00000010524	4	1207	1609	MSTRG.30154	ENSOCUG00000010524	NA	mRNA
chr16	-	12021896	12061303	ENSOCUT00000063304	3	1208	1170	MSTRG.24153	ENSOCUG00000036255	NA	mRNA
chr18	+	69073364	69106370	ENSOCUT00000043816	13	1209	2625	MSTRG.30890	ENSOCUG00000000821	NA	mRNA
chr10	-	44667395	44681441	ENSOCUT00000042193	11	1210	2325	MSTRG.8166	POLD2	DNA polymerase delta 2, accessory subunit [Source:HGNC Symbol;Acc:HGNC:9176]	mRNA
chr12	+	125581970	125616096	ENSOCUT00000011632	16	1211	3185	MSTRG.12774	MYB	MYB proto-oncogene, transcription factor [Source:HGNC Symbol;Acc:HGNC:7545]	mRNA
chr18	-	66997143	67052672	ENSOCUT00000002237	16	1212	2111	MSTRG.30851	MCMBP	minichromosome maintenance complex binding protein [Source:HGNC Symbol;Acc:HGNC:25782]	mRNA
chr13	+	38806245	38813105	ENSOCUT00000005432	15	1213	2376	MSTRG.14781	ILF2	interleukin enhancer binding factor 2 [Source:HGNC Symbol;Acc:HGNC:6037]	mRNA
chr7	+	12672215	12797288	ENSOCUT00000026294	20	1214	2708	MSTRG.46730	LRGUK	leucine rich repeats and guanylate kinase domain containing [Source:HGNC Symbol;Acc:HGNC:21964]	mRNA
chr5	+	28092100	28093203	ENSOCUT00000037130	1	1215	1104	MSTRG.45636	ENSOCUG00000038742	NA	mRNA
chr5	-	13356045	13384928	ENSOCUT00000000572	8	1216	1052	MSTRG.45230	PSME3IP1	proteasome activator subunit 3 interacting protein 1 [Source:HGNC Symbol;Acc:HGNC:29856]	mRNA
chr9	+	91623884	91660074	ENSOCUT00000033796	11	1217	1696	MSTRG.54944	SMAD4	SMAD family member 4 [Source:HGNC Symbol;Acc:HGNC:6770]	mRNA
chr6	+	14677015	14890649	ENSOCUT00000042705	16	1218	2413	MSTRG.46250	PRKCB	protein kinase C beta [Source:HGNC Symbol;Acc:HGNC:9395]	mRNA
chr14	+	67719196	67789804	ENSOCUT00000059245	25	1219	3401	MSTRG.19497	ECT2	epithelial cell transforming 2 [Source:HGNC Symbol;Acc:HGNC:3155]	mRNA
chr3	+	20622105	20628617	ENSOCUT00000054140	5	1220	2468	MSTRG.38925	FAM53C	family with sequence similarity 53 member C [Source:HGNC Symbol;Acc:HGNC:1336]	mRNA
chr13	-	44013973	44186377	ENSOCUT00000026604	34	1221	8419	MSTRG.15047	NOTCH2	notch receptor 2 [Source:HGNC Symbol;Acc:HGNC:7882]	mRNA
chr9	+	13227126	13260216	ENSOCUT00000039984	10	1222	1937	MSTRG.53114	SLC6A20	solute carrier family 6 member 20 [Source:HGNC Symbol;Acc:HGNC:30927]	mRNA
chr1	+	139079512	139103060	ENSOCUT00000030073	7	1223	1504	MSTRG.5440	CLNS1A	Oryctolagus cuniculus chloride nucleotide-sensitive channel 1A (CLNS1A), mRNA. [Source:RefSeq mRNA;Acc:NM_001171027]	mRNA
chr20	+	4871689	4896563	ENSOCUT00000042143	8	1224	3805	MSTRG.37097	PLEK2	pleckstrin 2 [Source:HGNC Symbol;Acc:HGNC:19238]	mRNA
chr6	-	27045103	27084325	ENSOCUT00000005598	41	1225	6846	MSTRG.46422	ZAN	zonadhesin (gene/pseudogene) [Source:HGNC Symbol;Acc:HGNC:12857]	mRNA
chr7	+	35041203	35223811	ENSOCUT00000047775	18	1226	4117	MSTRG.47203	SEMA3C	semaphorin 3C [Source:HGNC Symbol;Acc:HGNC:10725]	mRNA
chr4	+	33954075	33962637	ENSOCUT00000001846	10	1227	1059	MSTRG.43101	TMBIM6	transmembrane BAX inhibitor motif containing 6 [Source:HGNC Symbol;Acc:HGNC:11723]	mRNA
chr1	+	110661783	110664201	ENSOCUT00000028685	2	1228	2235	MSTRG.4882	MSANTD4	Myb/SANT DNA binding domain containing 4 with coiled-coils [Source:HGNC Symbol;Acc:HGNC:29383]	mRNA
chr6	+	8384720	8405856	ENSOCUT00000023764	4	1229	2614	MSTRG.46030	GPRC5B	G protein-coupled receptor class C group 5 member B [Source:HGNC Symbol;Acc:HGNC:13308]	mRNA
chr1	+	91036499	91139699	ENSOCUT00000062368	20	1230	4948	MSTRG.4283	CDON	cell adhesion associated, oncogene regulated [Source:HGNC Symbol;Acc:HGNC:17104]	mRNA
chr19	+	51109794	51124893	ENSOCUT00000046165	7	1231	1866	MSTRG.32811	CEP112	centrosomal protein 112 [Source:HGNC Symbol;Acc:HGNC:28514]	mRNA
chr11	+	22627600	22787396	ENSOCUT00000051697	5	1232	1686	MSTRG.8608	MACIR	chromosome 5 open reading frame 30 [Source:HGNC Symbol;Acc:HGNC:25052]	mRNA
chr4	+	9717816	9787529	ENSOCUT00000022085	16	1233	2151	MSTRG.42565	EBF4	EBF family member 4 [Source:HGNC Symbol;Acc:HGNC:29278]	mRNA
chr9	-	14443034	14444089	ENSOCUT00000003656	1	1234	1056	MSTRG.53150	CCR1	chemokine (C-C motif) receptor 1 [Source:NCBI gene;Acc:100328940]	mRNA
chr17	+	20043418	20258975	ENSOCUT00000007678	41	1235	6042	MSTRG.26851	MYO5A	myosin VA [Source:HGNC Symbol;Acc:HGNC:7602]	mRNA
chr1	+	101040843	101259558	ENSOCUT00000054318	11	1236	3866	MSTRG.4627	CADM1	cell adhesion molecule 1 [Source:HGNC Symbol;Acc:HGNC:5951]	mRNA
chr13	-	54975049	55001762	ENSOCUT00000008625	12	1237	1642	MSTRG.15377	SARS1	Serine--tRNA ligase, cytoplasmic [Source:UniProtKB/Swiss-Prot;Acc:P13642]	mRNA
chr11	+	39492447	39532577	ENSOCUT00000012044	7	1238	1215	MSTRG.8825	OTULIN	OTU deubiquitinase with linear linkage specificity [Source:HGNC Symbol;Acc:HGNC:25118]	mRNA
chr14	+	79807310	79977568	ENSOCUT00000050342	15	1239	3442	MSTRG.19702	IGF2BP2	insulin like growth factor 2 mRNA binding protein 2 [Source:HGNC Symbol;Acc:HGNC:28867]	mRNA
chr4	+	48777188	48840174	ENSOCUT00000002978	11	1240	1494	MSTRG.43724	ENSOCUG00000002977	NA	mRNA
chr16	+	53888050	53888319	ENSOCUT00000007391	1	1241	270	MSTRG.25334	ENSOCUG00000007393	NA	mRNA
chr13	+	112732126	112760880	ENSOCUT00000008131	8	1242	2271	MSTRG.16668	TMEM59	transmembrane protein 59 [Source:HGNC Symbol;Acc:HGNC:1239]	mRNA
chr3	-	131058973	131322187	ENSOCUT00000002966	7	1243	4706	MSTRG.41608	TRPS1	transcriptional repressor GATA binding 1 [Source:HGNC Symbol;Acc:HGNC:12340]	mRNA
chr3	+	146855872	146867665	ENSOCUT00000057522	20	1244	3829	MSTRG.42023	ENSOCUG00000023866	NA	mRNA
X	-	105697751	105851099	ENSOCUT00000035409	6	1245	1377	MSTRG.2108	IGSF1	immunoglobulin superfamily member 1 [Source:HGNC Symbol;Acc:HGNC:5948]	mRNA
chr9	+	43145326	43145742	ENSOCUT00000030193	1	1246	417	MSTRG.53988	ENSOCUG00000030000	NA	mRNA
chr11	+	81871429	81958448	ENSOCUT00000009418	13	1247	2580	MSTRG.9645	NLN	Neurolysin, mitochondrial [Source:UniProtKB/Swiss-Prot;Acc:P42675]	mRNA
chr12	-	30817194	30824533	ENSOCUT00000014043	6	1248	1658	MSTRG.10832	OARD1	O-acyl-ADP-ribose deacylase 1 [Source:HGNC Symbol;Acc:HGNC:21257]	mRNA
chr15	+	79302092	79312845	ENSOCUT00000028512	4	1249	741	MSTRG.23437	JCHAIN	joining chain of multimeric IgA and IgM [Source:HGNC Symbol;Acc:HGNC:5713]	mRNA
chr13	-	50290773	50297115	ENSOCUT00000003782	4	1250	1617	MSTRG.15183	DCLRE1B	DNA cross-link repair 1B [Source:HGNC Symbol;Acc:HGNC:17641]	mRNA
chr2	+	125643086	125730524	ENSOCUT00000015750	3	1251	2826	MSTRG.35821	BCL11A	BAF chromatin remodeling complex subunit BCL11A [Source:HGNC Symbol;Acc:HGNC:13221]	mRNA
chr15	+	103682798	103702652	ENSOCUT00000005011	16	1252	2910	MSTRG.23832	PLK4	polo like kinase 4 [Source:HGNC Symbol;Acc:HGNC:11397]	mRNA
chr7	-	109953860	109955659	ENSOCUT00000004646	1	1253	1800	MSTRG.48731	ENSOCUG00000004647	NA	mRNA
chr12	-	33057444	33066131	ENSOCUT00000043683	12	1254	2804	MSTRG.10993	GTPBP2	GTP binding protein 2 [Source:HGNC Symbol;Acc:HGNC:4670]	mRNA
chr2	-	100731464	100734605	ENSOCUT00000064720	7	1255	1589	MSTRG.35227	MAT2A	methionine adenosyltransferase 2A [Source:HGNC Symbol;Acc:HGNC:6904]	mRNA
chr3	+	100889742	100923400	ENSOCUT00000007327	7	1256	2156	MSTRG.40782	CA13	carbonic anhydrase 13 [Source:HGNC Symbol;Acc:HGNC:14914]	mRNA
chr19	+	10915736	10917662	ENSOCUT00000043801	3	1257	362	MSTRG.31114	ENSOCUG00000006538	ribosomal protein L26 [Source:HGNC Symbol;Acc:HGNC:10327]	mRNA
chr5	+	13709207	13736375	ENSOCUT00000034994	14	1258	3543	MSTRG.45245	ADGRG1	adhesion G protein-coupled receptor G1 [Source:HGNC Symbol;Acc:HGNC:4512]	mRNA
chr2	+	142421559	142446464	ENSOCUT00000005301	13	1259	3218	MSTRG.36190	ABCG5	ATP binding cassette subfamily G member 5 [Source:HGNC Symbol;Acc:HGNC:13886]	mRNA
chr4	-	68637696	68752149	ENSOCUT00000048337	22	1260	4080	MSTRG.44211	ATP2B1	ATPase plasma membrane Ca2+ transporting 1 [Source:HGNC Symbol;Acc:HGNC:814]	mRNA
chr17	-	77662540	77701287	ENSOCUT00000044829	8	1261	1526	MSTRG.28532	NIPA2	NIPA magnesium transporter 2 [Source:HGNC Symbol;Acc:HGNC:17044]	mRNA
chr2	+	99428037	99434100	ENSOCUT00000016957	4	1262	381	MSTRG.35153	ENSOCUG00000016960	NA	mRNA
chr13	+	123845157	123906234	ENSOCUT00000051150	9	1263	1854	MSTRG.17047	SLC2A1	Oryctolagus cuniculus solute carrier family 2 member 1 (SLC2A1), mRNA. [Source:RefSeq mRNA;Acc:NM_001105687]	mRNA
chr12	-	117039027	117068415	ENSOCUT00000025562	7	1264	3022	MSTRG.12589	KIAA0408	KIAA0408 [Source:HGNC Symbol;Acc:HGNC:21636]	mRNA
chr20	+	12231319	12233226	ENSOCUT00000011741	1	1265	1908	MSTRG.37263	HSPA2	heat shock protein family A (Hsp70) member 2 [Source:HGNC Symbol;Acc:HGNC:5235]	mRNA
chr13	+	134849842	134857707	ENSOCUT00000014605	4	1266	727	MSTRG.17495	FABP3	fatty acid binding protein 3 [Source:HGNC Symbol;Acc:HGNC:3557]	mRNA
chr18	+	69724343	69733995	ENSOCUT00000017183	8	1267	2175	MSTRG.30921	ADAM8	ADAM metallopeptidase domain 8 [Source:HGNC Symbol;Acc:HGNC:215]	mRNA
chr4	+	35218024	35240482	ENSOCUT00000045295	3	1268	1659	MSTRG.43190	METTL7A	methyltransferase like 7A [Source:HGNC Symbol;Acc:HGNC:24550]	mRNA
chr3	-	20538736	20555487	ENSOCUT00000059120	8	1269	3117	MSTRG.38919	GFRA3	GDNF family receptor alpha 3 [Source:HGNC Symbol;Acc:HGNC:4245]	mRNA
chr7	-	39768217	40268759	ENSOCUT00000009067	52	1270	8408	MSTRG.47332	ENSOCUG00000009050	NA	mRNA
chr19	+	53155605	53155991	ENSOCUT00000028925	1	1271	387	MSTRG.32868	ENSOCUG00000021439	NA	mRNA
chr12	-	72554521	72650898	ENSOCUT00000030045	26	1272	3043	MSTRG.11746	SNX14	sorting nexin 14 [Source:HGNC Symbol;Acc:HGNC:14977]	mRNA
chr12	-	124622537	124627570	ENSOCUT00000022391	12	1273	1917	MSTRG.12733	SGK1	Serine/threonine-protein kinase Sgk1 [Source:UniProtKB/Swiss-Prot;Acc:Q9XT18]	mRNA
chr4	+	28349814	28410174	ENSOCUT00000011536	8	1274	1718	MSTRG.43040	HAO1	hydroxyacid oxidase 1 [Source:HGNC Symbol;Acc:HGNC:4809]	mRNA
chr6	+	18681592	18693452	ENSOCUT00000028238	23	1275	3569	MSTRG.46354	ATXN2L	ataxin 2 like [Source:HGNC Symbol;Acc:HGNC:31326]	mRNA
chr7	+	109253184	109271867	ENSOCUT00000029631	6	1276	1825	MSTRG.48712	KLHL41	kelch like family member 41 [Source:HGNC Symbol;Acc:HGNC:16905]	mRNA
chr1	+	19162054	19163362	ENSOCUT00000060789	3	1277	980	MSTRG.2773	ENSOCUG00000001224	NA	mRNA
chr19	-	40300584	40304302	ENSOCUT00000013913	5	1278	508	MSTRG.32284	ENSOCUG00000013915	NA	mRNA
chr13	+	49696249	49834966	ENSOCUT00000016433	21	1279	3180	MSTRG.15177	TRIM33	tripartite motif containing 33 [Source:HGNC Symbol;Acc:HGNC:16290]	mRNA
chr1	+	17016246	17199363	ENSOCUT00000043260	10	1280	2747	MSTRG.2656	PAX5	paired box 5 [Source:HGNC Symbol;Acc:HGNC:8619]	mRNA
chr1	-	75168364	75233790	ENSOCUT00000054037	12	1281	1364	MSTRG.3964	ENSOCUG00000008540	NA	mRNA
chr1	+	101780603	101801859	ENSOCUT00000010311	7	1282	1907	MSTRG.4634	ENSOCUG00000010311	NA	mRNA
chr5	-	29160752	29185216	ENSOCUT00000008887	12	1283	1563	MSTRG.45665	DDX19B	DEAD-box helicase 19B [Source:HGNC Symbol;Acc:HGNC:2742]	mRNA
chr12	-	11215183	11232834	ENSOCUT00000014007	11	1284	1470	MSTRG.10220	SLC17A4	solute carrier family 17 member 4 [Source:HGNC Symbol;Acc:HGNC:10932]	mRNA
chr12	+	10807183	10808094	ENSOCUT00000059627	2	1285	552	MSTRG.10185	ENSOCUG00000034496	NA	mRNA
chr17	-	51277982	51289980	ENSOCUT00000007775	3	1286	507	MSTRG.27706	DTD2	D-aminoacyl-tRNA deacylase 2 [Source:HGNC Symbol;Acc:HGNC:20277]	mRNA
chr11	+	29262687	29412321	ENSOCUT00000057230	21	1287	4431	MSTRG.8700	MAN2A1	mannosidase alpha class 2A member 1 [Source:HGNC Symbol;Acc:HGNC:6824]	mRNA
chr8	+	6368815	6547738	ENSOCUT00000016643	37	1288	5240	MSTRG.50514	KIF21A	kinesin family member 21A [Source:HGNC Symbol;Acc:HGNC:19349]	mRNA
chr12	+	149144486	149219448	ENSOCUT00000015056	22	1289	5911	MSTRG.13467	FNDC1	fibronectin type III domain containing 1 [Source:HGNC Symbol;Acc:HGNC:21184]	mRNA
chr7	+	172900892	172904706	ENSOCUT00000011508	2	1290	2273	MSTRG.50342	B3GNT7	UDP-GlcNAc:betaGal beta-1,3-N-acetylglucosaminyltransferase 7 [Source:HGNC Symbol;Acc:HGNC:18811]	mRNA
chr13	-	100897279	100957061	ENSOCUT00000027692	5	1291	1403	MSTRG.16355	LEPROT	leptin receptor overlapping transcript [Source:HGNC Symbol;Acc:HGNC:29477]	mRNA
chr3	-	66591773	66608057	ENSOCUT00000057986	4	1292	2441	MSTRG.39946	PCMTD1	protein-L-isoaspartate (D-aspartate) O-methyltransferase domain containing 1 [Source:HGNC Symbol;Acc:HGNC:30483]	mRNA
chr1	+	74836136	74956226	ENSOCUT00000000449	19	1293	4861	MSTRG.3959	ENSOCUG00000000442	NA	mRNA
chr12	+	8847136	9102849	ENSOCUT00000009759	20	1294	5330	MSTRG.10137	JARID2	jumonji and AT-rich interaction domain containing 2 [Source:HGNC Symbol;Acc:HGNC:6196]	mRNA
chr7	-	109283261	109329389	ENSOCUT00000063497	14	1295	3120	MSTRG.48714	FASTKD1	FAST kinase domains 1 [Source:HGNC Symbol;Acc:HGNC:26150]	mRNA
X	+	29087438	29153537	ENSOCUT00000001433	14	1296	2751	MSTRG.534	MAOA	monoamine oxidase A [Source:HGNC Symbol;Acc:HGNC:6833]	mRNA
chr19	+	12510826	12537794	ENSOCUT00000022375	23	1297	4016	MSTRG.31285	KIF1C	kinesin family member 1C [Source:HGNC Symbol;Acc:HGNC:6317]	mRNA
chr1	-	75175738	75213699	ENSOCUT00000062137	11	1298	1606	MSTRG.3964	ENSOCUG00000008540	NA	mRNA
chr7	-	137342644	137411085	ENSOCUT00000036666	27	1299	3801	MSTRG.49467	PGAP1	post-GPI attachment to proteins inositol deacylase 1 [Source:HGNC Symbol;Acc:HGNC:25712]	mRNA
chr13	-	112202589	112241038	ENSOCUT00000008118	22	1300	4029	MSTRG.16642	ENSOCUG00000008107	NA	mRNA
chr18	+	43496399	43614173	ENSOCUT00000057883	9	1301	1700	MSTRG.30205	CYP2C30	Oryctolagus cuniculus cytochrome P450 2C30 (CYP2C30), mRNA. [Source:RefSeq mRNA;Acc:NM_001171266]	mRNA
X	-	36349579	36410699	ENSOCUT00000001716	14	1302	1422	MSTRG.783	PFKFB1	6-phosphofructo-2-kinase/fructose-2,6-biphosphatase 1 [Source:HGNC Symbol;Acc:HGNC:8872]	mRNA
chr9	+	19076481	19081996	ENSOCUT00000030497	10	1303	2895	MSTRG.53390	PARP3	poly(ADP-ribose) polymerase family member 3 [Source:HGNC Symbol;Acc:HGNC:273]	mRNA
chr4	+	81008476	81043141	ENSOCUT00000009287	9	1304	1222	MSTRG.44546	MYBPC1	myosin binding protein C, slow type [Source:HGNC Symbol;Acc:HGNC:7549]	mRNA
chr10	-	38317190	38368206	ENSOCUT00000064199	20	1305	3321	MSTRG.7967	CFAP69	cilia and flagella associated protein 69 [Source:HGNC Symbol;Acc:HGNC:26107]	mRNA
chr2	-	68787885	68885735	ENSOCUT00000034520	13	1306	1809	MSTRG.34476	MICU3	mitochondrial calcium uptake family member 3 [Source:HGNC Symbol;Acc:HGNC:27820]	mRNA
chr18	+	43593981	43711568	ENSOCUT00000043228	9	1307	1672	MSTRG.30205	CYP2C30	Oryctolagus cuniculus cytochrome P450 2C30 (CYP2C30), mRNA. [Source:RefSeq mRNA;Acc:NM_001171266]	mRNA
chr14	-	969026	1063926	ENSOCUT00000021845	40	1308	7869	MSTRG.18014	COL6A5	collagen type VI alpha 5 chain [Source:HGNC Symbol;Acc:HGNC:26674]	mRNA
chr19	+	25527496	25843562	ENSOCUT00000014488	56	1309	7152	MSTRG.31865	ACACA	acetyl-CoA carboxylase alpha [Source:HGNC Symbol;Acc:HGNC:84]	mRNA
chr1	-	91814417	92016072	ENSOCUT00000022468	12	1310	2618	MSTRG.4303	PKNOX2	PBX/knotted 1 homeobox 2 [Source:HGNC Symbol;Acc:HGNC:16714]	mRNA
chr7	+	14658899	14766827	ENSOCUT00000061286	5	1311	1354	MSTRG.46864	UBE2H	ubiquitin conjugating enzyme E2 H [Source:HGNC Symbol;Acc:HGNC:12484]	mRNA
chr5	+	35666818	35698550	ENSOCUT00000001072	11	1312	1629	MSTRG.45839	BCO1	beta-carotene oxygenase 1 [Source:HGNC Symbol;Acc:HGNC:13815]	mRNA
chr19	-	48977542	49105536	ENSOCUT00000048852	12	1313	3664	MSTRG.32731	TEX2	testis expressed 2 [Source:HGNC Symbol;Acc:HGNC:30884]	mRNA
chr1	+	1131825	1275434	ENSOCUT00000010438	17	1314	4222	MSTRG.2297	SUSD1	sushi domain containing 1 [Source:HGNC Symbol;Acc:HGNC:25413]	mRNA
chr13	+	121427533	121612408	ENSOCUT00000055223	16	1315	3423	MSTRG.16953	ZSWIM5	zinc finger SWIM-type containing 5 [Source:HGNC Symbol;Acc:HGNC:29299]	mRNA
chr12	+	96512688	96624168	ENSOCUT00000010471	3	1316	4774	MSTRG.12112	ENSOCUG00000010471	forkhead box O3 [Source:HGNC Symbol;Acc:HGNC:3821]	mRNA
chr8	+	44439189	44439869	ENSOCUT00000010154	1	1317	681	MSTRG.51683	GJB2	gap junction protein beta 2 [Source:HGNC Symbol;Acc:HGNC:4284]	mRNA
chr7	-	14080161	14111733	ENSOCUT00000001867	14	1318	1809	MSTRG.46781	SLC13A4	solute carrier family 13 member 4 [Source:HGNC Symbol;Acc:HGNC:15827]	mRNA
chr7	+	69383499	69430487	ENSOCUT00000053449	16	1319	1900	MSTRG.47762	SLC35F5	solute carrier family 35 member F5 [Source:HGNC Symbol;Acc:HGNC:23617]	mRNA
chr5	-	27499135	27502985	ENSOCUT00000045320	4	1320	1004	MSTRG.45616	ENSOCUG00000009058	NA	mRNA
chr2	-	38158599	38186262	ENSOCUT00000005159	8	1321	1810	MSTRG.33612	FDFT1	farnesyl-diphosphate farnesyltransferase 1 [Source:HGNC Symbol;Acc:HGNC:3629]	mRNA
chr7	+	143977724	144083880	ENSOCUT00000036347	12	1322	2623	MSTRG.49818	ENSOCUG00000008062	NA	mRNA
chr16	+	12021896	12100376	ENSOCUT00000036537	22	1323	3753	MSTRG.24152	ITIH2	inter-alpha-trypsin inhibitor heavy chain 2 [Source:HGNC Symbol;Acc:HGNC:6167]	mRNA
chr12	-	32149502	32150056	ENSOCUT00000023196	1	1324	555	MSTRG.10946	ENSOCUG00000027455	NA	mRNA
chr8	+	95133083	96315038	ENSOCUT00000062636	9	1325	3397	MSTRG.52361	GPC6	glypican 6 [Source:HGNC Symbol;Acc:HGNC:4454]	mRNA
chr19	+	39274033	39279377	ENSOCUT00000008015	4	1326	739	MSTRG.32229	ENSOCUG00000008021	NA	mRNA
chr8	+	24750014	24763349	ENSOCUT00000017190	3	1327	946	MSTRG.51077	ART4	ADP-ribosyltransferase 4 (Dombrock blood group) [Source:HGNC Symbol;Acc:HGNC:726]	mRNA
chr5	+	22456730	22462013	ENSOCUT00000014576	11	1328	1599	MSTRG.45568	ENSOCUG00000025273	NA	mRNA
chr8	+	32296530	32306867	ENSOCUT00000041168	8	1329	626	MSTRG.51282	ENSOCUG00000010123	NA	mRNA
chr17	-	31636517	31646012	ENSOCUT00000048289	7	1330	1100	MSTRG.27197	KNSTRN	kinetochore localized astrin (SPAG5) binding protein [Source:HGNC Symbol;Acc:HGNC:30767]	mRNA
chr3	-	42028158	42131879	ENSOCUT00000045967	21	1331	4301	MSTRG.39511	ATP10B	ATPase phospholipid transporting 10B (putative) [Source:HGNC Symbol;Acc:HGNC:13543]	mRNA
chr17	-	56307183	56697753	ENSOCUT00000045891	10	1332	1103	MSTRG.27936	SLC25A21	solute carrier family 25 member 21 [Source:HGNC Symbol;Acc:HGNC:14411]	mRNA
chr13	-	123254762	123269041	ENSOCUT00000063364	4	1333	2732	MSTRG.17020	SZT2	SZT2 subunit of KICSTOR complex [Source:HGNC Symbol;Acc:HGNC:29040]	mRNA
chr14	+	46494887	46643527	ENSOCUT00000049743	9	1334	2148	MSTRG.19078	MBNL1	muscleblind like splicing regulator 1 [Source:HGNC Symbol;Acc:HGNC:6923]	mRNA
chr11	+	63361299	63539293	ENSOCUT00000036182	10	1335	5030	MSTRG.9277	GHR	growth hormone receptor [Source:HGNC Symbol;Acc:HGNC:4263]	mRNA
chr19	-	52338689	52375375	ENSOCUT00000017410	13	1336	1290	MSTRG.32855	WIPI1	WD repeat domain, phosphoinositide interacting 1 [Source:HGNC Symbol;Acc:HGNC:25471]	mRNA
chr5	+	23015528	23020581	ENSOCUT00000011842	5	1337	1529	MSTRG.45425	HSD11B2	hydroxysteroid 11-beta dehydrogenase 2 [Source:NCBI gene;Acc:100009531]	mRNA
chr14	-	81376488	81395784	ENSOCUT00000006116	32	1338	5339	MSTRG.19753	EIF4G1	Oryctolagus cuniculus eukaryotic translation initiation factor 4 gamma 1 (EIF4G1), mRNA. [Source:RefSeq mRNA;Acc:NM_001082667]	mRNA
chr15	+	24001193	24010449	ENSOCUT00000002294	6	1339	1476	MSTRG.22009	UCP1	uncoupling protein 1 [Source:HGNC Symbol;Acc:HGNC:12517]	mRNA
chr12	-	32526698	32546527	ENSOCUT00000001583	28	1340	5847	MSTRG.10963	CUL7	cullin 7 [Source:HGNC Symbol;Acc:HGNC:21024]	mRNA
chr1	-	146237017	146238517	ENSOCUT00000000567	4	1341	734	MSTRG.5698	GLNB2	Hemoglobin subunit gamma [Source:UniProtKB/Swiss-Prot;Acc:P02099]	mRNA
chr15	-	62156544	62163765	ENSOCUT00000022202	7	1342	1329	MSTRG.22917	SPP1	Oryctolagus cuniculus secreted phosphoprotein 1 (SPP1), mRNA. [Source:RefSeq mRNA;Acc:NM_001082194]	mRNA
chr19	+	13923694	13934633	ENSOCUT00000006562	6	1343	982	MSTRG.31320	ENSOCUG00000006561	NA	mRNA
chr7	+	158055348	158079838	ENSOCUT00000045251	3	1344	2326	MSTRG.50064	ENSOCUG00000008561	NA	mRNA
chr12	-	125683212	125911572	ENSOCUT00000011648	26	1345	3687	MSTRG.12796	AHI1	Abelson helper integration site 1 [Source:HGNC Symbol;Acc:HGNC:21575]	mRNA
chr14	+	77107656	77108015	ENSOCUT00000021536	1	1346	360	MSTRG.19642	ENSOCUG00000028029	NA	mRNA
chr19	+	47462186	47594033	ENSOCUT00000006077	21	1347	2859	MSTRG.32694	TLK2	tousled like kinase 2 [Source:HGNC Symbol;Acc:HGNC:11842]	mRNA
chr2	-	115940461	115957889	ENSOCUT00000011209	6	1348	1547	MSTRG.35495	PCYOX1	prenylcysteine oxidase 1 [Source:HGNC Symbol;Acc:HGNC:20588]	mRNA
chr13	-	123062712	123132160	ENSOCUT00000038375	32	1349	5871	MSTRG.17012	PTPRF	protein tyrosine phosphatase receptor type F [Source:HGNC Symbol;Acc:HGNC:9670]	mRNA
chr4	-	33360200	33362738	ENSOCUT00000016878	8	1350	652	ENSOCUG00000016881	RHEBL1	RHEB like 1 [Source:HGNC Symbol;Acc:HGNC:21166]	mRNA
chr17	+	31708385	31726399	ENSOCUT00000006547	31	1351	4986	MSTRG.27206	PLCB2	phospholipase C beta 2 [Source:HGNC Symbol;Acc:HGNC:9055]	mRNA
chr8	+	34453884	34501646	ENSOCUT00000000316	32	1352	4266	MSTRG.51403	ENSOCUG00000000313	NA	mRNA
X	-	1056502	1142756	ENSOCUT00000034016	8	1353	1659	MSTRG.37	ASB9	ankyrin repeat and SOCS box containing 9 [Source:HGNC Symbol;Acc:HGNC:17184]	mRNA
chr17	+	44144806	44154061	ENSOCUT00000002836	10	1354	1923	MSTRG.27535	PCK2	phosphoenolpyruvate carboxykinase 2, mitochondrial [Source:HGNC Symbol;Acc:HGNC:8725]	mRNA
chr3	+	21550215	21581826	ENSOCUT00000024817	15	1355	3150	MSTRG.38942	ENSOCUG00000026311	Oryctolagus cuniculus matrin 3 (MATR3), mRNA. [Source:RefSeq mRNA;Acc:NM_001205257]	mRNA
chr18	+	25243568	25308955	ENSOCUT00000011530	10	1356	2431	MSTRG.29551	RHOBTB1	Rho related BTB domain containing 1 [Source:HGNC Symbol;Acc:HGNC:18738]	mRNA
chr3	+	138933561	138995376	ENSOCUT00000009130	22	1357	3415	MSTRG.41858	TBC1D31	TBC1 domain family member 31 [Source:HGNC Symbol;Acc:HGNC:30888]	mRNA
chr15	-	20961381	21092482	ENSOCUT00000003271	12	1358	2729	MSTRG.21920	GAB1	GRB2 associated binding protein 1 [Source:HGNC Symbol;Acc:HGNC:4066]	mRNA
chr15	+	50651976	50668716	ENSOCUT00000012630	9	1359	1496	MSTRG.22687	ADH4	Alcohol dehydrogenase class-2 isozyme 2 [Source:UniProtKB/Swiss-Prot;Acc:O46650]	mRNA
chr12	+	111895737	111914890	ENSOCUT00000001497	5	1360	849	MSTRG.12486	FABP7	fatty acid binding protein 7 [Source:HGNC Symbol;Acc:HGNC:3562]	mRNA
chr19	-	49808530	49832359	ENSOCUT00000015613	18	1361	2413	MSTRG.32757	NOL11	nucleolar protein 11 [Source:HGNC Symbol;Acc:HGNC:24557]	mRNA
chr16	+	7543704	7546529	ENSOCUT00000021679	3	1362	1321	MSTRG.24100	ENSOCUG00000022121	NA	mRNA
chr8	+	34702380	34747563	ENSOCUT00000050008	26	1363	3309	MSTRG.51449	ENSOCUG00000031638	NA	mRNA
chr15	+	50651976	50749123	ENSOCUT00000055730	9	1364	1528	MSTRG.22687	ADH4	Alcohol dehydrogenase class-2 isozyme 2 [Source:UniProtKB/Swiss-Prot;Acc:O46650]	mRNA
chr15	-	76641130	76661602	ENSOCUT00000016308	15	1365	1996	MSTRG.23354	AFP	alpha fetoprotein [Source:HGNC Symbol;Acc:HGNC:317]	mRNA
chr16	-	65697661	65708431	ENSOCUT00000007422	3	1366	1764	MSTRG.25729	DYRK3	dual specificity tyrosine phosphorylation regulated kinase 3 [Source:HGNC Symbol;Acc:HGNC:3094]	mRNA
chr18	+	35545837	35630517	ENSOCUT00000045616	13	1367	2582	MSTRG.29946	PAPSS2	3'-phosphoadenosine 5'-phosphosulfate synthase 2 [Source:HGNC Symbol;Acc:HGNC:8604]	mRNA
chr8	+	34619727	34682035	ENSOCUT00000006038	36	1368	4747	MSTRG.51449	A2M	alpha-2-macroglobulin [Source:HGNC Symbol;Acc:HGNC:7]	mRNA
chr19	+	31133632	31142229	ENSOCUT00000011336	4	1369	1107	MSTRG.32047	ENSOCUG00000011338	NA	mRNA
chr1	-	156594934	156609735	ENSOCUT00000031365	5	1370	2213	MSTRG.6031	CYP2R1	cytochrome P450 family 2 subfamily R member 1 [Source:HGNC Symbol;Acc:HGNC:20580]	mRNA
chr18	+	18196712	18251615	ENSOCUT00000024721	21	1371	3590	MSTRG.29414	DNA2	DNA replication helicase/nuclease 2 [Source:HGNC Symbol;Acc:HGNC:2939]	mRNA
chr7	+	72798994	73025454	ENSOCUT00000061993	24	1372	4122	MSTRG.47880	R3HDM1	R3H domain containing 1 [Source:HGNC Symbol;Acc:HGNC:9757]	mRNA
chr7	+	14724014	14766969	ENSOCUT00000041729	6	1373	1676	MSTRG.46864	UBE2H	ubiquitin conjugating enzyme E2 H [Source:HGNC Symbol;Acc:HGNC:12484]	mRNA
X	+	49588597	49611040	ENSOCUT00000041833	43	1374	7345	MSTRG.1011	MED12	mediator complex subunit 12 [Source:HGNC Symbol;Acc:HGNC:11957]	mRNA
chr2	+	328741	337422	ENSOCUT00000028814	4	1375	507	MSTRG.32957	TMEM128	transmembrane protein 128 [Source:HGNC Symbol;Acc:HGNC:28201]	mRNA
chr20	+	3287637	3386317	ENSOCUT00000045455	18	1376	3310	MSTRG.37026	ACTN1	actinin alpha 1 [Source:HGNC Symbol;Acc:HGNC:163]	mRNA
chr2	+	13239653	13327517	ENSOCUT00000036939	6	1377	1678	MSTRG.33231	GBA3	glucosylceramidase beta 3 (gene/pseudogene) [Source:HGNC Symbol;Acc:HGNC:19069]	mRNA
chr19	-	11491530	11497189	ENSOCUT00000002822	5	1378	2793	MSTRG.31186	EFNB3	ephrin B3 [Source:HGNC Symbol;Acc:HGNC:3228]	mRNA
chr15	+	60162728	60242401	ENSOCUT00000062254	4	1379	992	MSTRG.22871	SNCA	synuclein alpha [Source:HGNC Symbol;Acc:HGNC:11138]	mRNA
chr1	-	141791147	141791617	ENSOCUT00000026398	1	1380	471	MSTRG.5510	ENSOCUG00000026028	NA	mRNA
chr7	-	35303108	35342248	ENSOCUT00000002492	14	1381	1673	MSTRG.47206	CD36	CD36 molecule [Source:HGNC Symbol;Acc:HGNC:1663]	mRNA
chr6	-	27218000	27221313	ENSOCUT00000055961	3	1382	2988	MSTRG.46476	ENSOCUG00000008644	NA	mRNA
chr13	+	33180242	33195694	ENSOCUT00000022457	20	1383	3320	ENSOCUG00000002356	IGSF9	immunoglobulin superfamily member 9 [Source:HGNC Symbol;Acc:HGNC:18132]	mRNA
chr4	-	54994009	55015051	ENSOCUT00000061248	15	1384	1366	MSTRG.43883	NAP1L1	nucleosome assembly protein 1 like 1 [Source:HGNC Symbol;Acc:HGNC:7637]	mRNA
chr19	+	12470910	12474747	ENSOCUT00000002108	8	1385	1182	MSTRG.31280	ENO3	enolase 3 [Source:HGNC Symbol;Acc:HGNC:3354]	mRNA
chr1	-	21028554	21086881	ENSOCUT00000015998	22	1386	3580	MSTRG.2863	ACO1	Oryctolagus cuniculus aconitase 1 (ACO1), mRNA. [Source:RefSeq mRNA;Acc:NM_001082315]	mRNA
chr1	-	16603197	16614200	ENSOCUT00000007036	9	1387	1797	MSTRG.2655	GRHPR	glyoxylate and hydroxypyruvate reductase [Source:HGNC Symbol;Acc:HGNC:4570]	mRNA
chr8	+	49788537	49791714	ENSOCUT00000055748	3	1388	2067	MSTRG.51795	ENSOCUG00000023692	Oryctolagus cuniculus tumor protein, translationally-controlled 1 (TPT1), mRNA. [Source:RefSeq mRNA;Acc:NM_001082129]	mRNA
chr4	-	2012478	2030181	ENSOCUT00000035004	13	1389	1688	MSTRG.42221	LBP	Oryctolagus cuniculus lipopolysaccharide binding protein (LBP), mRNA. [Source:RefSeq mRNA;Acc:NM_001195719]	mRNA
chr13	+	54825373	54906715	ENSOCUT00000013810	20	1390	2574	MSTRG.15358	SORT1	sortilin 1 [Source:HGNC Symbol;Acc:HGNC:11186]	mRNA
chr5	+	27832965	27921235	ENSOCUT00000009977	19	1391	4202	MSTRG.45599	PHLPP2	PH domain and leucine rich repeat protein phosphatase 2 [Source:HGNC Symbol;Acc:HGNC:29149]	mRNA
chr21	+	4315922	4326786	ENSOCUT00000007087	2	1392	1816	MSTRG.37858	YWHAH	tyrosine 3-monooxygenase/tryptophan 5-monooxygenase activation protein eta [Source:HGNC Symbol;Acc:HGNC:12853]	mRNA
chr13	-	12780409	12799902	ENSOCUT00000004053	6	1393	2146	MSTRG.14104	WDR86	WD repeat domain 86 [Source:HGNC Symbol;Acc:HGNC:28020]	mRNA
chr13	-	91571075	91579197	ENSOCUT00000052026	3	1394	1845	MSTRG.16222	TNNI3K	Oryctolagus cuniculus fucose-1-phosphate guanylyltransferase (FPGT), mRNA. [Source:RefSeq mRNA;Acc:NM_001204806]	mRNA
chr2	-	96748377	96846374	ENSOCUT00000023178	47	1395	6109	MSTRG.35070	ANAPC1	anaphase promoting complex subunit 1 [Source:HGNC Symbol;Acc:HGNC:19988]	mRNA
chr1	-	141307945	141313103	ENSOCUT00000038698	7	1396	910	MSTRG.5491	RPS3	ribosomal protein S3 [Source:HGNC Symbol;Acc:HGNC:10420]	mRNA
chr16	+	692547	930088	ENSOCUT00000052349	23	1397	5340	MSTRG.23890	KIAA1217	KIAA1217 [Source:HGNC Symbol;Acc:HGNC:25428]	mRNA
chr13	+	121943052	121958611	ENSOCUT00000021605	3	1398	837	MSTRG.16990	ENSOCUG00000024452	NA	mRNA
chr17	-	40874548	40884027	ENSOCUT00000023685	4	1399	3385	MSTRG.27378	KLHL33	kelch like family member 33 [Source:HGNC Symbol;Acc:HGNC:31952]	mRNA
chr8	+	13241519	13272655	ENSOCUT00000008331	17	1400	2800	MSTRG.50693	INTS13	integrator complex subunit 13 [Source:HGNC Symbol;Acc:HGNC:20174]	mRNA
chr7	+	169105164	169143114	ENSOCUT00000057343	7	1401	993	MSTRG.50249	MFF	NA	mRNA
chr18	+	43593981	43797047	ENSOCUT00000051272	9	1402	1587	MSTRG.30205	CYP2C30	Oryctolagus cuniculus cytochrome P450 2C30 (CYP2C30), mRNA. [Source:RefSeq mRNA;Acc:NM_001171266]	mRNA
chr13	+	38368886	38387515	ENSOCUT00000011822	10	1403	854	MSTRG.14752	C1orf43	chromosome 1 open reading frame 43 [Source:HGNC Symbol;Acc:HGNC:29876]	mRNA
chr16	+	61114818	61208369	ENSOCUT00000062195	8	1404	2833	MSTRG.25558	LPGAT1	lysophosphatidylglycerol acyltransferase 1 [Source:HGNC Symbol;Acc:HGNC:28985]	mRNA
chr14	+	19296672	19302184	ENSOCUT00000010093	3	1405	708	MSTRG.18491	ENSOCUG00000010093	NA	mRNA
chr11	-	76635990	76742728	ENSOCUT00000016656	11	1406	1536	MSTRG.9487	DEPDC1B	DEP domain containing 1B [Source:HGNC Symbol;Acc:HGNC:24902]	mRNA
chr1	+	142414307	142540873	ENSOCUT00000004016	33	1407	8232	MSTRG.5542	C2CD3	C2 domain containing 3 centriole elongation regulator [Source:HGNC Symbol;Acc:HGNC:24564]	mRNA
chr19	+	19226915	19279756	ENSOCUT00000015222	15	1408	4015	MSTRG.31562	PHF12	PHD finger protein 12 [Source:HGNC Symbol;Acc:HGNC:20816]	mRNA
chr14	-	142838434	142841907	ENSOCUT00000005263	1	1409	3474	MSTRG.20994	NRIP1	nuclear receptor interacting protein 1 [Source:HGNC Symbol;Acc:HGNC:8001]	mRNA
chr9	+	43193546	43220216	ENSOCUT00000055178	4	1410	2670	MSTRG.53994	ENSOCUG00000024463	NA	mRNA
chr13	+	79390500	79553001	ENSOCUT00000005249	6	1411	2818	MSTRG.15970	DDAH1	dimethylarginine dimethylaminohydrolase 1 [Source:HGNC Symbol;Acc:HGNC:2715]	mRNA
chr16	-	2813031	2846845	ENSOCUT00000037190	14	1412	3546	MSTRG.23941	MASTL	microtubule associated serine/threonine kinase like [Source:HGNC Symbol;Acc:HGNC:19042]	mRNA
chr21	-	3086790	3151320	ENSOCUT00000034906	14	1413	1980	MSTRG.37818	PES1	pescadillo ribosomal biogenesis factor 1 [Source:HGNC Symbol;Acc:HGNC:8848]	mRNA
chr13	+	129693986	129718923	ENSOCUT00000029930	7	1414	2513	MSTRG.17316	E2F2	E2F transcription factor 2 [Source:HGNC Symbol;Acc:HGNC:3114]	mRNA
chr4	-	82095424	82150306	ENSOCUT00000039438	12	1415	1388	MSTRG.44585	PAH	phenylalanine hydroxylase [Source:HGNC Symbol;Acc:HGNC:8582]	mRNA
chr3	+	140710644	140735727	ENSOCUT00000015771	11	1416	2492	MSTRG.41927	SQLE	squalene epoxidase [Source:HGNC Symbol;Acc:HGNC:11279]	mRNA
chr12	-	20970482	20975557	ENSOCUT00000008078	8	1417	3273	MSTRG.10441	PBX2	PBX homeobox 2 [Source:HGNC Symbol;Acc:HGNC:8633]	mRNA
chr3	+	22507160	22520608	ENSOCUT00000047764	22	1418	2825	MSTRG.39024	SLC4A9	Oryctolagus cuniculus solute carrier family 4 member 9 (SLC4A9), mRNA. [Source:RefSeq mRNA;Acc:NM_001082005]	mRNA
chr7	-	92426786	92427115	ENSOCUT00000001686	1	1419	330	MSTRG.48208	RPRM	reprimo, TP53 dependent G2 arrest mediator homolog [Source:HGNC Symbol;Acc:HGNC:24201]	mRNA
chr1	-	74451134	74484677	ENSOCUT00000002974	21	1420	4118	MSTRG.3935	PTCH1	patched 1 [Source:HGNC Symbol;Acc:HGNC:9585]	mRNA
chr19	+	25088182	25124344	ENSOCUT00000003692	20	1421	3540	MSTRG.31838	HEATR6	HEAT repeat containing 6 [Source:HGNC Symbol;Acc:HGNC:24076]	mRNA
chr7	+	90415840	90483413	ENSOCUT00000061897	29	1422	7761	MSTRG.48154	RIF1	replication timing regulatory factor 1 [Source:HGNC Symbol;Acc:HGNC:23207]	mRNA
chr18	+	16795616	16805914	ENSOCUT00000004539	8	1423	1143	MSTRG.29304	AIFM2	apoptosis inducing factor mitochondria associated 2 [Source:HGNC Symbol;Acc:HGNC:21411]	mRNA
chr3	+	101075873	101087302	ENSOCUT00000033537	10	1424	1477	MSTRG.40801	CA3	carbonic anhydrase 3 [Source:HGNC Symbol;Acc:HGNC:1374]	mRNA
chr16	+	6636336	6678186	ENSOCUT00000058268	8	1425	1156	MSTRG.24046	ENSOCUG00000022307	NA	mRNA
chr9	+	77426542	77477397	ENSOCUT00000000703	15	1426	3604	MSTRG.54663	MOCOS	molybdenum cofactor sulfurase [Source:HGNC Symbol;Acc:HGNC:18234]	mRNA
chr7	+	137107212	137107595	ENSOCUT00000022867	1	1427	384	MSTRG.49446	ENSOCUG00000023862	NA	mRNA
chr9	+	19829268	19841121	ENSOCUT00000041385	20	1428	2739	MSTRG.53461	ITIH3	Oryctolagus cuniculus inter-alpha-trypsin inhibitor heavy chain 3 (ITIH3), mRNA. [Source:RefSeq mRNA;Acc:NM_001082008]	mRNA
chr18	+	58602603	58646095	ENSOCUT00000042263	7	1429	1610	MSTRG.30654	SHOC2	SHOC2 leucine rich repeat scaffold protein [Source:HGNC Symbol;Acc:HGNC:15454]	mRNA
chr12	+	24436387	24440469	ENSOCUT00000025628	4	1430	1810	MSTRG.10611	ENSOCUG00000022537	NA	mRNA
chr19	+	6140472	6240365	ENSOCUT00000013329	2	1431	1221	MSTRG.31018	HS3ST3A1	heparan sulfate-glucosamine 3-sulfotransferase 3A1 [Source:HGNC Symbol;Acc:HGNC:5196]	mRNA
chr12	+	25384182	25407312	ENSOCUT00000015648	11	1432	1896	MSTRG.10663	DEF6	DEF6 guanine nucleotide exchange factor [Source:HGNC Symbol;Acc:HGNC:2760]	mRNA
chr2	+	154738210	154790918	ENSOCUT00000050158	33	1433	3909	MSTRG.36535	XDH	Oryctolagus cuniculus xanthine dehydrogenase (XDH), mRNA. [Source:RefSeq mRNA;Acc:NM_001122938]	mRNA
chr19	-	42721840	42736847	ENSOCUT00000053671	9	1434	1452	MSTRG.32388	P3H4	prolyl 3-hydroxylase family member 4 (inactive) [Source:HGNC Symbol;Acc:HGNC:16946]	mRNA
chr8	-	33502476	33511624	ENSOCUT00000012309	6	1435	663	MSTRG.51384	CLEC4D	C-type lectin domain family 4 member D [Source:HGNC Symbol;Acc:HGNC:14554]	mRNA
chr9	+	7173984	7372441	ENSOCUT00000052773	7	1436	1768	MSTRG.52917	EEFSEC	eukaryotic elongation factor, selenocysteine-tRNA specific [Source:HGNC Symbol;Acc:HGNC:24614]	mRNA
chr2	+	63552466	63604863	ENSOCUT00000017458	14	1437	3073	MSTRG.34377	FAM149A	family with sequence similarity 149 member A [Source:HGNC Symbol;Acc:HGNC:24527]	mRNA
chr13	+	41060939	41065339	ENSOCUT00000036315	11	1438	1503	MSTRG.14872	SEMA6C	semaphorin 6C [Source:HGNC Symbol;Acc:HGNC:10740]	mRNA
chr7	+	60474273	60496317	ENSOCUT00000020991	7	1439	4017	MSTRG.47625	ENSOCUG00000024282	pleckstrin homology domain containing B2 [Source:HGNC Symbol;Acc:HGNC:19236]	mRNA
chr18	-	12742741	13308175	ENSOCUT00000060136	11	1440	1069	MSTRG.29147	ADK	adenosine kinase [Source:HGNC Symbol;Acc:HGNC:257]	mRNA
chr12	+	134906249	134907109	ENSOCUT00000026619	1	1441	861	MSTRG.13045	STX11	syntaxin 11 [Source:HGNC Symbol;Acc:HGNC:11429]	mRNA
X	-	94879372	94910005	ENSOCUT00000047461	9	1442	1425	MSTRG.1891	LAMP2	lysosomal associated membrane protein 2 [Source:HGNC Symbol;Acc:HGNC:6501]	mRNA
chr19	+	37475565	37489593	ENSOCUT00000012892	36	1443	4047	MSTRG.32159	COL1A1	collagen type I alpha 1 chain [Source:HGNC Symbol;Acc:HGNC:2197]	mRNA
chr15	-	50001714	50057743	ENSOCUT00000001151	9	1444	1311	MSTRG.22649	DAPP1	dual adaptor of phosphotyrosine and 3-phosphoinositides 1 [Source:HGNC Symbol;Acc:HGNC:16500]	mRNA
chr3	-	109872374	109885034	ENSOCUT00000042411	5	1445	1705	MSTRG.40949	GEM	GTP binding protein overexpressed in skeletal muscle [Source:HGNC Symbol;Acc:HGNC:4234]	mRNA
chr12	-	11065572	11074844	ENSOCUT00000004428	6	1446	2812	MSTRG.10179	TRIM38	tripartite motif containing 38 [Source:HGNC Symbol;Acc:HGNC:10059]	mRNA
chr7	-	8798293	8812601	ENSOCUT00000038335	9	1447	2032	MSTRG.46664	CASP2	caspase 2 [Source:HGNC Symbol;Acc:HGNC:1503]	mRNA
chr16	-	61468140	61488371	ENSOCUT00000051604	9	1448	5041	MSTRG.25568	TRAF5	TNF receptor associated factor 5 [Source:HGNC Symbol;Acc:HGNC:12035]	mRNA
chr10	+	47880815	47953516	ENSOCUT00000046799	9	1449	1821	MSTRG.8255	COBL	cordon-bleu WH2 repeat protein [Source:HGNC Symbol;Acc:HGNC:22199]	mRNA
chr17	-	30372251	30449268	ENSOCUT00000043329	22	1450	8540	MSTRG.27130	MGA	MAX dimerization protein MGA [Source:HGNC Symbol;Acc:HGNC:14010]	mRNA
chr10	-	20320218	20784620	ENSOCUT00000046063	21	1451	2257	MSTRG.7494	ELMO1	engulfment and cell motility 1 [Source:HGNC Symbol;Acc:HGNC:16286]	mRNA
chr13	-	80727235	80892247	ENSOCUT00000061899	11	1452	2777	MSTRG.16024	PRKACB	protein kinase cAMP-activated catalytic subunit beta [Source:HGNC Symbol;Acc:HGNC:9381]	mRNA
chr14	-	42752326	42753334	ENSOCUT00000007318	2	1453	279	MSTRG.18955	ENSOCUG00000007320	NA	mRNA
chr2	-	48122183	48150138	ENSOCUT00000011528	13	1454	1508	MSTRG.33951	AADAT	aminoadipate aminotransferase [Source:HGNC Symbol;Acc:HGNC:17929]	mRNA
chr13	-	80537556	80552870	ENSOCUT00000033879	5	1455	2867	MSTRG.16011	ENSOCUG00000029744	NA	mRNA
chr16	+	66322764	66341513	ENSOCUT00000025360	20	1456	2601	MSTRG.25736	SLC26A9	solute carrier family 26 member 9 [Source:HGNC Symbol;Acc:HGNC:14469]	mRNA
chr3	+	57942822	57954213	ENSOCUT00000040286	16	1457	2974	MSTRG.39781	GRK6	G protein-coupled receptor kinase 6 [Source:HGNC Symbol;Acc:HGNC:4545]	mRNA
chr1	+	128493213	128541136	ENSOCUT00000014528	7	1458	1392	MSTRG.5185	CTSC	cathepsin C [Source:HGNC Symbol;Acc:HGNC:2528]	mRNA
chr4	+	42696004	43007593	ENSOCUT00000047290	22	1459	3786	MSTRG.43525	SRGAP1	SLIT-ROBO Rho GTPase activating protein 1 [Source:HGNC Symbol;Acc:HGNC:17382]	mRNA
chr15	-	38926370	39017176	ENSOCUT00000016282	20	1460	3554	MSTRG.22323	ENPEP	glutamyl aminopeptidase [Source:HGNC Symbol;Acc:HGNC:3355]	mRNA
chr14	-	120030132	120113770	ENSOCUT00000016149	6	1461	869	MSTRG.20709	TMEM45A	transmembrane protein 45A [Source:HGNC Symbol;Acc:HGNC:25480]	mRNA
chr17	-	84875660	85003915	ENSOCUT00000008732	33	1462	6480	MSTRG.28843	LRRK1	leucine rich repeat kinase 1 [Source:HGNC Symbol;Acc:HGNC:18608]	mRNA
chr12	-	141378669	141419789	ENSOCUT00000002512	11	1463	1364	MSTRG.13223	RMND1	required for meiotic nuclear division 1 homolog [Source:HGNC Symbol;Acc:HGNC:21176]	mRNA
chr18	-	59824540	59854034	ENSOCUT00000034619	19	1464	3546	MSTRG.30675	GPAM	glycerol-3-phosphate acyltransferase, mitochondrial [Source:HGNC Symbol;Acc:HGNC:24865]	mRNA
chr12	-	97355820	97392916	ENSOCUT00000006037	8	1465	2582	MSTRG.12145	PPIL6	peptidylprolyl isomerase like 6 [Source:HGNC Symbol;Acc:HGNC:21557]	mRNA
chr2	-	86296890	86312564	ENSOCUT00000024582	4	1466	722	MSTRG.34801	ECRG4	ECRG4 augurin precursor [Source:HGNC Symbol;Acc:HGNC:24642]	mRNA
chr16	-	77985844	77988415	ENSOCUT00000021843	5	1467	1203	MSTRG.26101	ENSOCUG00000027066	NA	mRNA
chr1	+	37165358	37620996	ENSOCUT00000058081	8	1468	3555	MSTRG.3189	BNC2	basonuclin 2 [Source:HGNC Symbol;Acc:HGNC:30988]	mRNA
chr9	-	14592884	14613699	ENSOCUT00000029304	17	1469	3023	MSTRG.53165	LTF	lactotransferrin [Source:HGNC Symbol;Acc:HGNC:6720]	mRNA
chr15	-	97274110	97279792	ENSOCUT00000022027	8	1470	1275	MSTRG.23730	ENSOCUG00000028042	NA	mRNA
chr2	-	99381943	99396658	ENSOCUT00000051198	7	1471	1998	MSTRG.35150	THNSL2	threonine synthase like 2 [Source:HGNC Symbol;Acc:HGNC:25602]	mRNA
chr7	+	129956069	129998905	ENSOCUT00000031923	2	1472	825	MSTRG.49316	ENSOCUG00000022874	NA	mRNA
chr12	-	22721324	22733875	ENSOCUT00000052022	6	1473	2034	MSTRG.10538	NRM	nurim [Source:HGNC Symbol;Acc:HGNC:8003]	mRNA
chr4	+	3040429	3113389	ENSOCUT00000005812	22	1474	3207	MSTRG.42256	RBL1	RB transcriptional corepressor like 1 [Source:HGNC Symbol;Acc:HGNC:9893]	mRNA
chr4	+	49255200	49375459	ENSOCUT00000009952	16	1475	1791	MSTRG.43786	CNOT2	CCR4-NOT transcription complex subunit 2 [Source:HGNC Symbol;Acc:HGNC:7878]	mRNA
chr1	-	70529884	70580902	ENSOCUT00000054440	8	1476	2727	MSTRG.3827	BICD2	BICD cargo adaptor 2 [Source:HGNC Symbol;Acc:HGNC:17208]	mRNA
chr15	+	50725509	50748700	ENSOCUT00000045941	9	1477	1608	MSTRG.22687	ADH4	Alcohol dehydrogenase class-2 isozyme 2 [Source:UniProtKB/Swiss-Prot;Acc:O46650]	mRNA
chr9	-	20780243	20789283	ENSOCUT00000009078	7	1478	4828	MSTRG.53492	CHDH	choline dehydrogenase [Source:HGNC Symbol;Acc:HGNC:24288]	mRNA
chr9	+	14000192	14040206	ENSOCUT00000052506	6	1479	2530	MSTRG.53139	ENSOCUG00000000937	NA	mRNA
chr14	+	46606531	46648821	ENSOCUT00000007601	9	1480	3245	MSTRG.19078	MBNL1	muscleblind like splicing regulator 1 [Source:HGNC Symbol;Acc:HGNC:6923]	mRNA
chr8	+	49787957	49791714	ENSOCUT00000027301	5	1481	1928	MSTRG.51795	ENSOCUG00000023692	Oryctolagus cuniculus tumor protein, translationally-controlled 1 (TPT1), mRNA. [Source:RefSeq mRNA;Acc:NM_001082129]	mRNA
chr4	-	5856900	5910890	ENSOCUT00000028400	5	1482	770	MSTRG.42371	ZNF341	zinc finger protein 341 [Source:HGNC Symbol;Acc:HGNC:15992]	mRNA
chr13	-	123962173	123970532	ENSOCUT00000021013	5	1483	1448	MSTRG.17052	C1orf50	chromosome 1 open reading frame 50 [Source:HGNC Symbol;Acc:HGNC:28795]	mRNA
chr1	+	165997814	166074993	ENSOCUT00000027245	8	1484	1819	MSTRG.6178	BBOX1	gamma-butyrobetaine hydroxylase 1 [Source:HGNC Symbol;Acc:HGNC:964]	mRNA
chr12	+	7279646	7304216	ENSOCUT00000046002	9	1485	1635	MSTRG.10080	SIRT5	sirtuin 5 [Source:HGNC Symbol;Acc:HGNC:14933]	mRNA
chr19	+	38610346	38650180	ENSOCUT00000006288	16	1486	7573	MSTRG.32208	TTLL6	tubulin tyrosine ligase like 6 [Source:HGNC Symbol;Acc:HGNC:26664]	mRNA
chr21	+	12445299	12461962	ENSOCUT00000059501	6	1487	2002	MSTRG.38195	ENSOCUG00000014600	NA	mRNA
chr4	+	2088865	2122607	ENSOCUT00000027428	14	1488	3991	ENSOCUG00000026159	KIAA1755	KIAA1755 [Source:HGNC Symbol;Acc:HGNC:29372]	mRNA
chr1	+	123723183	123786844	ENSOCUT00000050356	12	1489	1780	MSTRG.5142	SLC36A4	solute carrier family 36 member 4 [Source:HGNC Symbol;Acc:HGNC:19660]	mRNA
chr4	+	38242726	38289041	ENSOCUT00000013524	31	1490	4476	MSTRG.43313	NCKAP1L	NCK associated protein 1 like [Source:HGNC Symbol;Acc:HGNC:4862]	mRNA
chr12	+	28880658	28916375	ENSOCUT00000001897	13	1491	2937	MSTRG.10795	GLP1R	glucagon like peptide 1 receptor [Source:HGNC Symbol;Acc:HGNC:4324]	mRNA
chr12	-	148690535	148697610	ENSOCUT00000013004	5	1492	828	MSTRG.13449	DYNLT1	dynein light chain Tctex-type 1 [Source:HGNC Symbol;Acc:HGNC:11697]	mRNA
chr3	-	124773761	124861943	ENSOCUT00000004677	10	1493	2096	MSTRG.41562	NUDCD1	NudC domain containing 1 [Source:HGNC Symbol;Acc:HGNC:24306]	mRNA
chr14	-	97128531	97170142	ENSOCUT00000007080	6	1494	1610	MSTRG.20249	EAF2	ELL associated factor 2 [Source:HGNC Symbol;Acc:HGNC:23115]	mRNA
chr8	-	11762874	12108824	ENSOCUT00000036767	12	1495	1775	MSTRG.50656	CCDC91	coiled-coil domain containing 91 [Source:HGNC Symbol;Acc:HGNC:24855]	mRNA
chr7	-	159539107	159540338	ENSOCUT00000015104	1	1496	1232	MSTRG.50072	CXCR1	Oryctolagus cuniculus C-X-C motif chemokine receptor 1 (CXCR1), mRNA. [Source:RefSeq mRNA;Acc:NM_001171082]	mRNA
chr19	+	9476918	9575229	ENSOCUT00000011000	14	1497	2251	MSTRG.31077	GAS7	growth arrest specific 7 [Source:HGNC Symbol;Acc:HGNC:4169]	mRNA
chr12	+	12492292	12550540	ENSOCUT00000000352	26	1498	4298	MSTRG.10289	GPLD1	glycosylphosphatidylinositol specific phospholipase D1 [Source:HGNC Symbol;Acc:HGNC:4459]	mRNA
chr19	-	37803512	37832464	ENSOCUT00000051576	14	1499	1943	MSTRG.32174	KAT7	lysine acetyltransferase 7 [Source:HGNC Symbol;Acc:HGNC:17016]	mRNA
chr21	+	6295784	6341739	ENSOCUT00000048669	15	1500	2025	MSTRG.37978	CAMKK2	calcium/calmodulin dependent protein kinase kinase 2 [Source:HGNC Symbol;Acc:HGNC:1470]	mRNA
chr16	+	2846719	2895428	ENSOCUT00000011299	19	1501	2511	MSTRG.23942	YME1L1	YME1 like 1 ATPase [Source:HGNC Symbol;Acc:HGNC:12843]	mRNA
chr1	-	75697176	75703198	ENSOCUT00000008396	8	1502	1374	MSTRG.3999	CTSV	cathepsin V [Source:HGNC Symbol;Acc:HGNC:2538]	mRNA
chr14	-	469736	563403	ENSOCUT00000063658	27	1503	3189	MSTRG.18010	ATP2C1	ATPase secretory pathway Ca2+ transporting 1 [Source:HGNC Symbol;Acc:HGNC:13211]	mRNA
chr18	+	49439491	49598972	ENSOCUT00000057102	14	1504	2359	MSTRG.30452	BTRC	beta-transducin repeat containing E3 ubiquitin protein ligase [Source:HGNC Symbol;Acc:HGNC:1144]	mRNA
X	-	70894886	70901016	ENSOCUT00000059078	5	1505	872	MSTRG.1608	ITM2A	integral membrane protein 2A [Source:HGNC Symbol;Acc:HGNC:6173]	mRNA
chr18	-	47588093	47599114	ENSOCUT00000011686	4	1506	1550	MSTRG.30382	SLC25A28	solute carrier family 25 member 28 [Source:HGNC Symbol;Acc:HGNC:23472]	mRNA
chr17	+	13453021	13500090	ENSOCUT00000064233	20	1507	3423	MSTRG.26692	SLTM	SAFB like transcription modulator [Source:HGNC Symbol;Acc:HGNC:20709]	mRNA
chr14	+	79811747	79978800	ENSOCUT00000035051	16	1508	2611	MSTRG.19702	IGF2BP2	insulin like growth factor 2 mRNA binding protein 2 [Source:HGNC Symbol;Acc:HGNC:28867]	mRNA
chr3	-	110541562	110555252	ENSOCUT00000016236	4	1509	1782	MSTRG.41000	TP53INP1	tumor protein p53 inducible nuclear protein 1 [Source:HGNC Symbol;Acc:HGNC:18022]	mRNA
chr1	+	184206909	184231163	ENSOCUT00000000861	7	1510	904	MSTRG.6515	CD82	CD82 molecule [Source:HGNC Symbol;Acc:HGNC:6210]	mRNA
chr13	+	119298485	119379675	ENSOCUT00000013592	16	1511	3773	MSTRG.16858	STIL	STIL centriolar assembly protein [Source:HGNC Symbol;Acc:HGNC:10879]	mRNA
chr14	-	90168485	90170239	ENSOCUT00000008082	1	1512	1755	MSTRG.19968	LRRC15	leucine rich repeat containing 15 [Source:HGNC Symbol;Acc:HGNC:20818]	mRNA
chr10	-	8559750	8578284	ENSOCUT00000022727	8	1513	1254	MSTRG.7058	TRA2A	transformer 2 alpha homolog [Source:HGNC Symbol;Acc:HGNC:16645]	mRNA
chr19	-	43518105	43531160	ENSOCUT00000015971	11	1514	1349	MSTRG.32439	ENSOCUG00000015964	NA	mRNA
chr8	-	33544270	33562662	ENSOCUT00000010934	6	1515	711	MSTRG.51385	CLEC4A	C-type lectin domain family 4 member A [Source:HGNC Symbol;Acc:HGNC:13257]	mRNA
chr7	+	101511315	101532482	ENSOCUT00000002866	8	1516	773	MSTRG.48393	ENSOCUG00000002868	NA	mRNA
chr1	+	94352714	94367381	ENSOCUT00000014263	8	1517	3116	MSTRG.4372	ZNF202	zinc finger protein 202 [Source:HGNC Symbol;Acc:HGNC:12994]	mRNA
chr12	+	22669367	22683941	ENSOCUT00000056101	11	1518	2201	MSTRG.10530	ATAT1	alpha tubulin acetyltransferase 1 [Source:HGNC Symbol;Acc:HGNC:21186]	mRNA
chr17	-	7246086	7248206	ENSOCUT00000010719	3	1519	393	MSTRG.26409	SLC51B	solute carrier family 51 beta subunit [Source:HGNC Symbol;Acc:HGNC:29956]	mRNA
chr4	+	75137656	75163689	ENSOCUT00000005523	9	1520	2197	MSTRG.44420	AMDHD1	amidohydrolase domain containing 1 [Source:HGNC Symbol;Acc:HGNC:28577]	mRNA
chr17	-	73177354	73190602	ENSOCUT00000062041	5	1521	1795	MSTRG.28402	GMFB	glia maturation factor beta [Source:HGNC Symbol;Acc:HGNC:4373]	mRNA
X	-	36428299	36446204	ENSOCUT00000013600	10	1522	2159	MSTRG.787	ALAS2	5'-aminolevulinate synthase 2 [Source:HGNC Symbol;Acc:HGNC:397]	mRNA
chr4	-	82092334	82150306	ENSOCUT00000014893	13	1523	1819	MSTRG.44585	PAH	phenylalanine hydroxylase [Source:HGNC Symbol;Acc:HGNC:8582]	mRNA
chr6	+	18443745	18448735	ENSOCUT00000009869	8	1524	1366	MSTRG.46322	ALDOA	Oryctolagus cuniculus aldolase, fructose-bisphosphate A (ALDOA), mRNA. [Source:RefSeq mRNA;Acc:NM_001082238]	mRNA
chr3	-	69213117	69242100	ENSOCUT00000050414	9	1525	3164	MSTRG.40005	LYPLA1	Oryctolagus cuniculus lysophospholipase 1 (LYPLA1), mRNA. [Source:RefSeq mRNA;Acc:NM_001109817]	mRNA
chr4	+	80932846	81043021	ENSOCUT00000057807	33	1526	4242	MSTRG.44546	MYBPC1	myosin binding protein C, slow type [Source:HGNC Symbol;Acc:HGNC:7549]	mRNA
chr12	-	22711107	22718251	ENSOCUT00000002172	3	1527	1529	MSTRG.10535	ENSOCUG00000002172	NA	mRNA
chr17	+	71193295	71210634	ENSOCUT00000012606	2	1528	2908	MSTRG.28313	PTGER2	Oryctolagus cuniculus prostaglandin E receptor 2 (PTGER2), mRNA. [Source:RefSeq mRNA;Acc:NM_001082659]	mRNA
chr2	+	86920535	87003303	ENSOCUT00000007966	6	1529	1137	MSTRG.34816	FHL2	four and a half LIM domains 2 [Source:HGNC Symbol;Acc:HGNC:3703]	mRNA
chr14	+	129035545	129046730	ENSOCUT00000006234	2	1530	608	MSTRG.20858	ENSOCUG00000025046	NA	mRNA
chr10	+	15064467	15069469	ENSOCUT00000024664	3	1531	1903	MSTRG.7316	INMT	Oryctolagus cuniculus indolethylamine N-methyltransferase (INMT), mRNA. [Source:RefSeq mRNA;Acc:NM_001082043]	mRNA
chr18	-	41284004	41288179	ENSOCUT00000042868	4	1532	654	MSTRG.30154	ENSOCUG00000010524	NA	mRNA
chr20	-	15537120	15537473	ENSOCUT00000025210	1	1533	354	MSTRG.37399	ENSOCUG00000025758	NA	mRNA
chr9	-	59137437	59201529	ENSOCUT00000002555	8	1534	4155	MSTRG.54272	EMILIN2	elastin microfibril interfacer 2 [Source:HGNC Symbol;Acc:HGNC:19881]	mRNA
chr13	+	32378947	32393488	ENSOCUT00000013544	4	1535	981	MSTRG.14517	ENSOCUG00000013551	NA	mRNA
chr16	+	47787127	47802228	ENSOCUT00000011932	9	1536	1617	MSTRG.25127	EPHX1	Oryctolagus cuniculus epoxide hydrolase 1 (EPHX1), mRNA. [Source:RefSeq mRNA;Acc:NM_001082275]	mRNA
chr15	+	11716232	11759129	ENSOCUT00000033430	7	1537	2910	MSTRG.21686	TMEM154	transmembrane protein 154 [Source:HGNC Symbol;Acc:HGNC:26489]	mRNA
chr6	-	18605224	18609424	ENSOCUT00000013080	3	1538	3767	MSTRG.46335	ENSOCUG00000013076	NA	mRNA
chr3	-	78802809	78867890	ENSOCUT00000037728	10	1539	1549	MSTRG.40306	GGH	gamma-glutamyl hydrolase [Source:HGNC Symbol;Acc:HGNC:4248]	mRNA
chr12	+	66934360	66974352	ENSOCUT00000007126	22	1540	3175	MSTRG.11622	TTK	TTK protein kinase [Source:HGNC Symbol;Acc:HGNC:12401]	mRNA
X	+	35738652	35883669	ENSOCUT00000011613	22	1541	5495	ENSOCUG00000011608	WNK3	WNK lysine deficient protein kinase 3 [Source:HGNC Symbol;Acc:HGNC:14543]	mRNA
chr19	-	10831925	10870075	ENSOCUT00000058701	8	1542	1188	MSTRG.31121	NDEL1	nudE neurodevelopment protein 1 like 1 [Source:HGNC Symbol;Acc:HGNC:17620]	mRNA
chr1	-	96820855	96892160	ENSOCUT00000001265	23	1543	6466	MSTRG.4505	TECTA	tectorin alpha [Source:HGNC Symbol;Acc:HGNC:11720]	mRNA
chr1	-	19588192	19634894	ENSOCUT00000058167	6	1544	2403	MSTRG.2799	UBAP1	ubiquitin associated protein 1 [Source:HGNC Symbol;Acc:HGNC:12461]	mRNA
chr7	-	118537451	118752039	ENSOCUT00000016958	24	1545	4590	MSTRG.49027	CCDC141	coiled-coil domain containing 141 [Source:HGNC Symbol;Acc:HGNC:26821]	mRNA
chr13	-	129496305	129507031	ENSOCUT00000013649	6	1546	1712	MSTRG.17285	PITHD1	PITH domain containing 1 [Source:HGNC Symbol;Acc:HGNC:25022]	mRNA
chr9	-	15749146	15939449	ENSOCUT00000064250	18	1547	8340	MSTRG.53213	MAP4	microtubule associated protein 4 [Source:HGNC Symbol;Acc:HGNC:6862]	mRNA
chr1	-	103087871	103403200	ENSOCUT00000038573	20	1548	3533	MSTRG.4668	NCAM1	neural cell adhesion molecule 1 [Source:HGNC Symbol;Acc:HGNC:7656]	mRNA
chr18	-	69736535	69740010	ENSOCUT00000033855	9	1549	1384	MSTRG.30923	ENSOCUG00000017194	NA	mRNA
chr1	+	156706010	156706417	ENSOCUT00000030001	1	1550	408	MSTRG.6032	ENSOCUG00000021599	NA	mRNA
chr12	-	62158733	62205797	ENSOCUT00000038548	7	1551	1338	MSTRG.11524	TMEM30A	transmembrane protein 30A [Source:HGNC Symbol;Acc:HGNC:16667]	mRNA
chr1	-	16679399	16949683	ENSOCUT00000036497	10	1552	3454	MSTRG.2674	ZCCHC7	zinc finger CCHC-type containing 7 [Source:HGNC Symbol;Acc:HGNC:26209]	mRNA
chr9	+	8294400	8302606	ENSOCUT00000011176	6	1553	3253	MSTRG.52984	ZNF445	zinc finger protein 445 [Source:HGNC Symbol;Acc:HGNC:21018]	mRNA
chr12	-	46427156	46611004	ENSOCUT00000060288	84	1554	15906	MSTRG.11288	DST	dystonin [Source:HGNC Symbol;Acc:HGNC:1090]	mRNA
chr12	-	56257636	56399514	ENSOCUT00000059963	16	1555	2911	MSTRG.11395	LMBRD1	LMBR1 domain containing 1 [Source:HGNC Symbol;Acc:HGNC:23038]	mRNA
chr13	+	41805373	41821930	ENSOCUT00000004277	7	1556	792	MSTRG.14932	ENSOCUG00000022805	NA	mRNA
chr2	-	83901282	83925880	ENSOCUT00000033854	10	1557	1197	MSTRG.34757	ENSOCUG00000004451	NA	mRNA
chr5	-	723698	733279	ENSOCUT00000040572	9	1558	4339	MSTRG.44908	PAK4	p21 (RAC1) activated kinase 4 [Source:HGNC Symbol;Acc:HGNC:16059]	mRNA
chr3	-	38520056	38546290	ENSOCUT00000000574	9	1559	2126	MSTRG.39391	ENSOCUG00000000575	NA	mRNA
chr4	+	10990175	11002547	ENSOCUT00000056294	6	1560	2006	MSTRG.42628	SMOX	spermine oxidase [Source:HGNC Symbol;Acc:HGNC:15862]	mRNA
chr5	+	12935094	12936561	ENSOCUT00000021102	3	1561	390	MSTRG.45212	ENSOCUG00000029235	Metallothionein-1A [Source:UniProtKB/Swiss-Prot;Acc:P11957]	mRNA
chr1	+	106242279	106311346	ENSOCUT00000027826	14	1562	1910	MSTRG.4793	RDX	radixin [Source:HGNC Symbol;Acc:HGNC:9944]	mRNA
chr15	+	41363490	41500080	ENSOCUT00000010433	12	1563	2042	MSTRG.22412	LEF1	lymphoid enhancer binding factor 1 [Source:HGNC Symbol;Acc:HGNC:6551]	mRNA
chr14	-	12111217	12163445	ENSOCUT00000000720	35	1564	5445	MSTRG.18325	TOP2B	DNA topoisomerase II beta [Source:HGNC Symbol;Acc:HGNC:11990]	mRNA
chr9	+	37216675	37434390	ENSOCUT00000042325	10	1565	1560	MSTRG.53884	MITF	melanocyte inducing transcription factor [Source:HGNC Symbol;Acc:HGNC:7105]	mRNA
chr15	-	10007158	10014838	ENSOCUT00000016658	3	1566	1770	MSTRG.21634	SFRP2	secreted frizzled related protein 2 [Source:HGNC Symbol;Acc:HGNC:10777]	mRNA
chr13	-	31543169	31550412	ENSOCUT00000014441	5	1567	1617	MSTRG.14463	ENSOCUG00000027815	NA	mRNA
chr12	+	148319860	148334709	ENSOCUT00000028405	3	1568	467	MSTRG.13435	GTF2H5	general transcription factor IIH subunit 5 [Source:HGNC Symbol;Acc:HGNC:21157]	mRNA
chr12	+	10867633	10868772	ENSOCUT00000030987	2	1569	486	MSTRG.10192	ENSOCUG00000035858	NA	mRNA
chr13	+	12642478	12680319	ENSOCUT00000060448	5	1570	3553	MSTRG.14097	CHPF2	chondroitin polymerizing factor 2 [Source:HGNC Symbol;Acc:HGNC:29270]	mRNA
chr19	+	29766828	29788667	ENSOCUT00000009747	18	1571	3624	MSTRG.32002	MTMR4	myotubularin related protein 4 [Source:HGNC Symbol;Acc:HGNC:7452]	mRNA
chr14	+	119656733	119861915	ENSOCUT00000005340	65	1572	5292	MSTRG.20710	ABI3BP	ABI family member 3 binding protein [Source:HGNC Symbol;Acc:HGNC:17265]	mRNA
chr5	+	13737765	13758359	ENSOCUT00000064752	11	1573	2607	MSTRG.45246	ENSOCUG00000016641	NA	mRNA
chr12	-	20299979	20302446	ENSOCUT00000013302	6	1574	1101	MSTRG.10386	ENSOCUG00000013304	NA	mRNA
chr9	-	8011236	8056757	ENSOCUT00000011217	16	1575	4595	MSTRG.52962	CFAP92	cilia and flagella associated protein 92 (putative) [Source:HGNC Symbol;Acc:HGNC:29231]	mRNA
chr1	-	139748658	139815365	ENSOCUT00000028418	48	1576	7493	MSTRG.5415	MYO7A	myosin VIIA [Source:HGNC Symbol;Acc:HGNC:7606]	mRNA
chr10	-	34274046	34286558	ENSOCUT00000025677	2	1577	6505	MSTRG.7833	ENSOCUG00000027535	Oryctolagus cuniculus paternally expressed 10 (PEG10), transcript variant 1, mRNA. [Source:RefSeq mRNA;Acc:NM_001292089]	mRNA
chr14	+	31840612	31950814	ENSOCUT00000063538	21	1578	2821	MSTRG.18752	ARMC8	armadillo repeat containing 8 [Source:HGNC Symbol;Acc:HGNC:24999]	mRNA
X	+	46288134	46477127	ENSOCUT00000048087	9	1579	3171	MSTRG.925	AR	Oryctolagus cuniculus androgen receptor (AR), mRNA. [Source:RefSeq mRNA;Acc:NM_001195724]	mRNA
chr7	+	23915611	24004342	ENSOCUT00000021189	7	1580	1673	MSTRG.47055	TSPAN12	tetraspanin 12 [Source:HGNC Symbol;Acc:HGNC:21641]	mRNA
chr8	+	13154733	13189891	ENSOCUT00000033174	12	1581	2402	MSTRG.50683	TM7SF3	transmembrane 7 superfamily member 3 [Source:HGNC Symbol;Acc:HGNC:23049]	mRNA
chr13	-	127075967	127079689	ENSOCUT00000025546	3	1582	2856	MSTRG.17290	ENSOCUG00000022318	NA	mRNA
chr1	-	56666965	56691156	ENSOCUT00000006342	2	1583	1735	MSTRG.3582	KLF9	Kruppel like factor 9 [Source:HGNC Symbol;Acc:HGNC:1123]	mRNA
chr2	+	124453951	124470287	ENSOCUT00000030916	14	1584	1806	MSTRG.35798	CCT4	chaperonin containing TCP1 subunit 4 [Source:HGNC Symbol;Acc:HGNC:1617]	mRNA
chr5	+	12871164	12909375	ENSOCUT00000035359	6	1585	575	MSTRG.45212	ENSOCUG00000021126	Metallothionein-2A [Source:UniProtKB/Swiss-Prot;Acc:P18055]	mRNA
chr3	+	21004921	21172627	ENSOCUT00000055992	19	1586	3335	MSTRG.38952	CTNNA1	catenin alpha 1 [Source:HGNC Symbol;Acc:HGNC:2509]	mRNA
chr3	+	120680857	121179653	ENSOCUT00000043475	7	1587	3671	MSTRG.41451	ZFPM2	zinc finger protein, FOG family member 2 [Source:HGNC Symbol;Acc:HGNC:16700]	mRNA
chr14	+	64873930	64908225	ENSOCUT00000008717	8	1588	1470	MSTRG.19411	SEC62	SEC62 homolog, preprotein translocation factor [Source:HGNC Symbol;Acc:HGNC:11846]	mRNA
chr19	+	41278440	41293048	ENSOCUT00000063993	9	1589	2391	MSTRG.32337	THRA	thyroid hormone receptor alpha [Source:HGNC Symbol;Acc:HGNC:11796]	mRNA
chr10	-	24950515	25228857	ENSOCUT00000006566	15	1590	6053	MSTRG.7645	GLI3	GLI family zinc finger 3 [Source:HGNC Symbol;Acc:HGNC:4319]	mRNA
chr4	+	39328672	39335123	ENSOCUT00000026308	3	1591	1225	MSTRG.43390	GDF11	growth differentiation factor 11 [Source:HGNC Symbol;Acc:HGNC:4216]	mRNA
chr10	-	40988793	41030190	ENSOCUT00000010546	17	1592	2683	MSTRG.8130	CROT	carnitine O-octanoyltransferase [Source:HGNC Symbol;Acc:HGNC:2366]	mRNA
chr8	+	32289513	32307801	ENSOCUT00000010122	8	1593	1053	MSTRG.51282	ENSOCUG00000010123	NA	mRNA
chr13	+	75635801	75649605	ENSOCUT00000017256	11	1594	2727	MSTRG.15891	GBP1	guanylate binding protein 1 [Source:HGNC Symbol;Acc:HGNC:4182]	mRNA
chr19	-	40966781	40967962	ENSOCUT00000010588	4	1595	639	MSTRG.32320	MIEN1	migration and invasion enhancer 1 [Source:HGNC Symbol;Acc:HGNC:28230]	mRNA
chr14	+	135669101	135973200	ENSOCUT00000057816	15	1596	2076	MSTRG.20917	GBE1	1,4-alpha-glucan branching enzyme 1 [Source:HGNC Symbol;Acc:HGNC:4180]	mRNA
chr2	-	79169664	79170730	ENSOCUT00000058690	2	1597	846	MSTRG.34669	ENSOCUG00000030247	NA	mRNA
chr12	+	132850639	132997960	ENSOCUT00000002561	25	1598	4299	MSTRG.13002	ADGRG6	adhesion G protein-coupled receptor G6 [Source:HGNC Symbol;Acc:HGNC:13841]	mRNA
chr6	-	14169626	14239401	ENSOCUT00000008415	17	1599	3704	MSTRG.46232	COG7	component of oligomeric golgi complex 7 [Source:HGNC Symbol;Acc:HGNC:18622]	mRNA
chr16	-	65857693	66126311	ENSOCUT00000040749	20	1600	2834	MSTRG.25744	SRGAP2	SLIT-ROBO Rho GTPase activating protein 2 [Source:HGNC Symbol;Acc:HGNC:19751]	mRNA
chr2	-	164103864	164563734	ENSOCUT00000015484	52	1601	8026	MSTRG.36749	NBAS	NBAS subunit of NRZ tethering complex [Source:HGNC Symbol;Acc:HGNC:15625]	mRNA
chr19	-	37064045	37105131	ENSOCUT00000002758	31	1602	5165	MSTRG.32130	ABCC3	ATP binding cassette subfamily C member 3 [Source:HGNC Symbol;Acc:HGNC:54]	mRNA
chr1	-	88066143	88204956	ENSOCUT00000060201	9	1603	2387	MSTRG.4232	FLI1	Fli-1 proto-oncogene, ETS transcription factor [Source:HGNC Symbol;Acc:HGNC:3749]	mRNA
chr2	+	117798041	117823563	ENSOCUT00000006105	3	1604	495	MSTRG.35571	CNRIP1	cannabinoid receptor interacting protein 1 [Source:HGNC Symbol;Acc:HGNC:24546]	mRNA
chr9	-	15515653	15680235	ENSOCUT00000001942	28	1605	3520	MSTRG.53176	ENSOCUG00000014013	SWI/SNF related, matrix associated, actin dependent regulator of chromatin subfamily c member 1 [Source:HGNC Symbol;Acc:HGNC:11104]	mRNA
chr1	-	159632528	159634241	ENSOCUT00000050654	2	1606	894	MSTRG.6094	ENSOCUG00000034392	NA	mRNA
chr21	-	12075761	12078123	ENSOCUT00000017805	3	1607	667	MSTRG.38180	ENSOCUG00000017806	Dynein light chain 1, cytoplasmic [Source:UniProtKB/Swiss-Prot;Acc:P63169]	mRNA
chr6	+	14533568	14885558	ENSOCUT00000024700	16	1608	3048	MSTRG.46250	PRKCB	protein kinase C beta [Source:HGNC Symbol;Acc:HGNC:9395]	mRNA
chr7	+	2347307	2413299	ENSOCUT00000016986	9	1609	1653	MSTRG.46526	ENSOCUG00000016986	NA	mRNA
chr19	+	14576467	14607234	ENSOCUT00000014802	21	1610	4981	MSTRG.31333	ATP2A3	ATPase sarcoplasmic/endoplasmic reticulum Ca2+ transporting 3 [Source:HGNC Symbol;Acc:HGNC:813]	mRNA
chr13	-	95622770	95650977	ENSOCUT00000007528	12	1611	1506	MSTRG.16286	CTH	cystathionine gamma-lyase [Source:HGNC Symbol;Acc:HGNC:2501]	mRNA
chr13	+	97730393	97754613	ENSOCUT00000013656	12	1612	2433	MSTRG.16273	ENSOCUG00000013658	NA	mRNA
chr2	-	91339731	91344468	ENSOCUT00000002390	4	1613	411	MSTRG.34882	ENSOCUG00000002392	NA	mRNA
chr13	+	140367365	140373721	ENSOCUT00000023643	6	1614	573	MSTRG.17805	LZIC	leucine zipper and CTNNBIP1 domain containing [Source:HGNC Symbol;Acc:HGNC:17497]	mRNA
chr7	+	13033140	13044196	ENSOCUT00000026904	10	1615	1387	MSTRG.46760	AKR1B10	aldo-keto reductase family 1 member B10 [Source:HGNC Symbol;Acc:HGNC:382]	mRNA
chr8	+	32580475	32584701	ENSOCUT00000036324	10	1616	1269	MSTRG.51310	ENSOCUG00000029891	Oryctolagus cuniculus glyceraldehyde-3-phosphate dehydrogenase (GAPDH), mRNA. [Source:RefSeq mRNA;Acc:NM_001082253]	mRNA
chr11	+	82064346	82198285	ENSOCUT00000044002	23	1617	4659	MSTRG.9688	ERBIN	erbb2 interacting protein [Source:HGNC Symbol;Acc:HGNC:15842]	mRNA
chr14	+	16270326	17050282	ENSOCUT00000004843	15	1618	2187	MSTRG.18476	RBMS3	RNA binding motif single stranded interacting protein 3 [Source:HGNC Symbol;Acc:HGNC:13427]	mRNA
chr1	-	147715223	147730715	ENSOCUT00000023856	3	1619	8040	MSTRG.5765	ENSOCUG00000027246	NA	mRNA
chr15	-	25531196	25560381	ENSOCUT00000005463	3	1620	1281	MSTRG.22089	NOCT	nocturnin [Source:HGNC Symbol;Acc:HGNC:14254]	mRNA
chr16	-	68472410	68475024	ENSOCUT00000004421	2	1621	1675	MSTRG.25829	BTG2	BTG anti-proliferation factor 2 [Source:HGNC Symbol;Acc:HGNC:1131]	mRNA
chr2	+	94930025	94937726	ENSOCUT00000006026	4	1622	788	MSTRG.34996	NEURL3	neuralized E3 ubiquitin protein ligase 3 [Source:HGNC Symbol;Acc:HGNC:25162]	mRNA
chr13	-	36727329	36738102	ENSOCUT00000034755	13	1623	1785	MSTRG.14661	LMNA	lamin A/C [Source:HGNC Symbol;Acc:HGNC:6636]	mRNA
chr14	-	120273183	120296665	ENSOCUT00000031067	10	1624	852	MSTRG.20731	NIT2	nitrilase family member 2 [Source:HGNC Symbol;Acc:HGNC:29878]	mRNA
chr5	+	36158594	36219542	ENSOCUT00000043419	25	1625	4973	MSTRG.45854	PLCG2	phospholipase C gamma 2 [Source:HGNC Symbol;Acc:HGNC:9066]	mRNA
chr9	-	15751779	15939449	ENSOCUT00000062973	19	1626	7222	MSTRG.53213	MAP4	microtubule associated protein 4 [Source:HGNC Symbol;Acc:HGNC:6862]	mRNA
chr7	-	95178990	95184656	ENSOCUT00000000785	7	1627	2564	MSTRG.48256	NR4A2	nuclear receptor subfamily 4 group A member 2 [Source:HGNC Symbol;Acc:HGNC:7981]	mRNA
chr3	-	81642517	81759161	ENSOCUT00000027730	12	1628	2024	MSTRG.40355	PDE7A	phosphodiesterase 7A [Source:HGNC Symbol;Acc:HGNC:8791]	mRNA
chr9	-	10572167	10591192	ENSOCUT00000064039	5	1629	612	MSTRG.53042	MRPS25	mitochondrial ribosomal protein S25 [Source:HGNC Symbol;Acc:HGNC:14511]	mRNA
chr13	+	97730393	97754613	ENSOCUT00000063720	11	1630	1581	MSTRG.16273	ENSOCUG00000013658	NA	mRNA
chr1	-	90675011	90707316	ENSOCUT00000012529	11	1631	1755	MSTRG.4260	ST3GAL4	Oryctolagus cuniculus ST3 beta-galactoside alpha-2,3-sialyltransferase 4 (ST3GAL4), mRNA. [Source:RefSeq mRNA;Acc:NM_001082051]	mRNA
chr1	+	115005605	115006961	ENSOCUT00000031900	2	1632	678	MSTRG.4951	ENSOCUG00000026522	NA	mRNA
chr3	-	89198211	89564871	ENSOCUT00000037763	14	1633	2636	MSTRG.40628	STAU2	staufen double-stranded RNA binding protein 2 [Source:HGNC Symbol;Acc:HGNC:11371]	mRNA
chr2	+	63689828	63705815	ENSOCUT00000041464	13	1634	2208	MSTRG.34385	F11	Oryctolagus cuniculus coagulation factor XI (F11), mRNA. [Source:RefSeq mRNA;Acc:NM_001082792]	mRNA
chr17	-	55106578	55109740	ENSOCUT00000015644	6	1635	1517	MSTRG.27908	NFKBIA	NFKB inhibitor alpha [Source:HGNC Symbol;Acc:HGNC:7797]	mRNA
chr5	+	2723151	2825848	ENSOCUT00000055805	30	1636	4908	MSTRG.45029	TDRD12	tudor domain containing 12 [Source:HGNC Symbol;Acc:HGNC:25044]	mRNA
chr1	+	45429244	45859712	ENSOCUT00000058088	33	1637	7079	MSTRG.3312	PTPRD	protein tyrosine phosphatase receptor type D [Source:HGNC Symbol;Acc:HGNC:9668]	mRNA
chr14	-	54843455	54844666	ENSOCUT00000043548	1	1638	1212	MSTRG.19249	ENSOCUG00000031294	NA	mRNA
chr14	+	93168924	93172801	ENSOCUT00000001231	5	1639	441	MSTRG.20109	ENSOCUG00000001232	NA	mRNA
chr14	-	90986451	91139060	ENSOCUT00000001799	24	1640	2365	MSTRG.19997	ACAP2	Oryctolagus cuniculus ArfGAP with coiled-coil, ankyrin repeat and PH domains 2 (ACAP2), mRNA. [Source:RefSeq mRNA;Acc:NM_001082174]	mRNA
chr3	+	36115464	36194511	ENSOCUT00000013069	19	1641	3063	MSTRG.39372	LARP1	La ribonucleoprotein 1, translational regulator [Source:HGNC Symbol;Acc:HGNC:29531]	mRNA
chr14	-	118720448	118767155	ENSOCUT00000000131	7	1642	2151	MSTRG.20675	NXPE3	neurexophilin and PC-esterase domain family member 3 [Source:HGNC Symbol;Acc:HGNC:28238]	mRNA
chr4	-	9814902	9821092	ENSOCUT00000006187	14	1643	2562	MSTRG.42572	CPXM1	carboxypeptidase X, M14 family member 1 [Source:HGNC Symbol;Acc:HGNC:15771]	mRNA
chr12	+	11896769	11961914	ENSOCUT00000004431	15	1644	2832	MSTRG.10235	ENSOCUG00000004430	NA	mRNA
chr2	-	41013035	41062188	ENSOCUT00000028215	5	1645	2217	MSTRG.33774	FZD3	frizzled class receptor 3 [Source:HGNC Symbol;Acc:HGNC:4041]	mRNA
chr1	+	29794290	29957050	ENSOCUT00000046494	6	1646	1250	MSTRG.2973	ELAVL2	ELAV like RNA binding protein 2 [Source:HGNC Symbol;Acc:HGNC:3313]	mRNA
chr3	-	139477693	139538964	ENSOCUT00000037316	11	1647	1538	MSTRG.41885	ANXA13	Oryctolagus cuniculus annexin A13 (ANXA13), mRNA. [Source:RefSeq mRNA;Acc:NM_001082119]	mRNA
chr18	-	8798930	8807976	ENSOCUT00000046934	7	1648	1956	MSTRG.29049	ENSOCUG00000004393	NA	mRNA
chr8	+	18476583	18492691	ENSOCUT00000032189	7	1649	1261	MSTRG.50851	LDHB	Oryctolagus cuniculus lactate dehydrogenase B (LDHB), mRNA. [Source:RefSeq mRNA;Acc:NM_001195707]	mRNA
chr1	+	20956140	21009634	ENSOCUT00000029633	17	1650	3061	MSTRG.2857	DDX58	DExD/H-box helicase 58 [Source:HGNC Symbol;Acc:HGNC:19102]	mRNA
chr5	+	22494669	22498303	ENSOCUT00000001245	9	1651	1269	MSTRG.45568	ENSOCUG00000024128	NA	mRNA
chr15	+	40229330	40757293	ENSOCUT00000037391	37	1652	6609	MSTRG.22389	COL25A1	collagen type XXV alpha 1 chain [Source:HGNC Symbol;Acc:HGNC:18603]	mRNA
chr17	-	9209147	9229707	ENSOCUT00000042673	8	1653	1174	MSTRG.26482	TPM1	tropomyosin 1 [Source:HGNC Symbol;Acc:HGNC:12010]	mRNA
chr9	-	59441826	59491000	ENSOCUT00000015415	17	1654	2687	MSTRG.54276	NDC80	NDC80 kinetochore complex component [Source:HGNC Symbol;Acc:HGNC:16909]	mRNA
chr8	-	36783870	36956257	ENSOCUT00000057618	32	1655	8921	MSTRG.51562	WNK1	WNK lysine deficient protein kinase 1 [Source:HGNC Symbol;Acc:HGNC:14540]	mRNA
chr13	-	50214343	50259561	ENSOCUT00000046721	13	1656	5256	MSTRG.15185	HIPK1	homeodomain interacting protein kinase 1 [Source:HGNC Symbol;Acc:HGNC:19006]	mRNA
chr12	+	121799207	121811748	ENSOCUT00000033663	9	1657	1530	MSTRG.12673	ARG1	Oryctolagus cuniculus arginase 1 (ARG1), mRNA. [Source:RefSeq mRNA;Acc:NM_001082108]	mRNA
chr19	+	11922418	11934348	ENSOCUT00000039527	8	1658	880	MSTRG.31225	DLG4	discs large MAGUK scaffold protein 4 [Source:HGNC Symbol;Acc:HGNC:2903]	mRNA
chr12	-	47131010	47163599	ENSOCUT00000055506	6	1659	779	MSTRG.11266	RAB23	RAB23, member RAS oncogene family [Source:HGNC Symbol;Acc:HGNC:14263]	mRNA
chr8	+	32935184	32941215	ENSOCUT00000023247	9	1660	3543	MSTRG.51353	ATN1	atrophin 1 [Source:HGNC Symbol;Acc:HGNC:3033]	mRNA
chr6	+	18611407	18623007	ENSOCUT00000061735	14	1661	1736	MSTRG.46342	CLN3	CLN3 lysosomal/endosomal transmembrane protein, battenin [Source:HGNC Symbol;Acc:HGNC:2074]	mRNA
chr8	+	33167567	33188243	ENSOCUT00000061576	15	1662	2418	MSTRG.51345	PEX5	peroxisomal biogenesis factor 5 [Source:HGNC Symbol;Acc:HGNC:9719]	mRNA
chr14	+	163767705	163795983	ENSOCUT00000001943	22	1663	3202	MSTRG.21394	LSS	lanosterol synthase [Source:HGNC Symbol;Acc:HGNC:6708]	mRNA
chr8	-	61109199	61648921	ENSOCUT00000001721	28	1664	3576	MSTRG.51965	DIAPH3	diaphanous related formin 3 [Source:HGNC Symbol;Acc:HGNC:15480]	mRNA
chr10	-	3027614	3165655	ENSOCUT00000029428	26	1665	3777	MSTRG.6895	SNX13	sorting nexin 13 [Source:HGNC Symbol;Acc:HGNC:21335]	mRNA
chr13	-	31768108	31778873	ENSOCUT00000063448	12	1666	1365	MSTRG.14472	NDUFS2	NADH:ubiquinone oxidoreductase core subunit S2 [Source:HGNC Symbol;Acc:HGNC:7708]	mRNA
chr14	-	134133106	134135295	ENSOCUT00000023288	2	1667	2158	MSTRG.20888	ENSOCUG00000022949	NA	mRNA
chr8	-	6615	11486	ENSOCUT00000029066	3	1668	843	MSTRG.50361	SLC48A1	solute carrier family 48 member 1 [Source:HGNC Symbol;Acc:HGNC:26035]	mRNA
chr19	-	44613134	44616249	ENSOCUT00000042471	6	1669	2365	MSTRG.32529	SLC25A39	solute carrier family 25 member 39 [Source:HGNC Symbol;Acc:HGNC:24279]	mRNA
chr1	-	186929452	186947116	ENSOCUT00000006373	13	1670	957	MSTRG.6620	MTCH2	mitochondrial carrier 2 [Source:HGNC Symbol;Acc:HGNC:17587]	mRNA
chr13	+	25070797	25095526	ENSOCUT00000045793	5	1671	734	MSTRG.14346	ADCY10	Oryctolagus cuniculus adenylate cyclase 10 (ADCY10), mRNA. [Source:RefSeq mRNA;Acc:NM_001082153]	mRNA
X	-	33575415	33606126	ENSOCUT00000015767	9	1672	2661	MSTRG.668	OTUD5	OTU deubiquitinase 5 [Source:HGNC Symbol;Acc:HGNC:25402]	mRNA
chr5	+	27973101	27981157	ENSOCUT00000009958	11	1673	1364	MSTRG.45634	TAT	tyrosine aminotransferase [Source:HGNC Symbol;Acc:HGNC:11573]	mRNA
chr12	-	20606176	20612446	ENSOCUT00000002582	5	1674	950	MSTRG.10422	ENSOCUG00000002583	NA	mRNA
chr2	+	124752972	124791337	ENSOCUT00000047541	23	1675	3365	MSTRG.35828	XPO1	exportin 1 [Source:HGNC Symbol;Acc:HGNC:12825]	mRNA
chr7	-	98846667	98972890	ENSOCUT00000041223	28	1676	4964	MSTRG.48347	PLA2R1	phospholipase A2 receptor 1 [Source:HGNC Symbol;Acc:HGNC:9042]	mRNA
chr13	-	7284944	7481302	ENSOCUT00000005184	9	1677	1164	MSTRG.13964	ACBD6	acyl-CoA binding domain containing 6 [Source:HGNC Symbol;Acc:HGNC:23339]	mRNA
chr19	-	19787146	19794348	ENSOCUT00000007764	3	1678	678	MSTRG.31660	TMEM97	transmembrane protein 97 [Source:HGNC Symbol;Acc:HGNC:28106]	mRNA
chr4	+	83093902	83110802	ENSOCUT00000050616	18	1679	3387	MSTRG.44646	HSP90B1	heat shock protein 90 beta family member 1 [Source:HGNC Symbol;Acc:HGNC:12028]	mRNA
chr1	+	173395210	173434864	ENSOCUT00000045278	17	1680	2542	MSTRG.6345	CAPRIN1	cell cycle associated protein 1 [Source:HGNC Symbol;Acc:HGNC:6743]	mRNA
chr13	-	32958674	32983552	ENSOCUT00000025802	24	1681	3131	MSTRG.14529	ATP1A2	ATPase Na+/K+ transporting subunit alpha 2 [Source:HGNC Symbol;Acc:HGNC:800]	mRNA
chr7	-	115458833	115557371	ENSOCUT00000008961	12	1682	2153	MSTRG.48887	LNPK	lunapark, ER junction formation factor [Source:HGNC Symbol;Acc:HGNC:21610]	mRNA
chr14	+	48365906	48494790	ENSOCUT00000050318	13	1683	2867	MSTRG.19105	ARHGEF26	Rho guanine nucleotide exchange factor 26 [Source:HGNC Symbol;Acc:HGNC:24490]	mRNA
chr3	-	38409832	38454696	ENSOCUT00000011912	10	1684	1157	MSTRG.39389	TIMD4	T cell immunoglobulin and mucin domain containing 4 [Source:HGNC Symbol;Acc:HGNC:25132]	mRNA
chr12	-	145479708	145545058	ENSOCUT00000064840	10	1685	1272	MSTRG.13363	TFB1M	transcription factor B1, mitochondrial [Source:HGNC Symbol;Acc:HGNC:17037]	mRNA
chr19	-	20276706	20290210	ENSOCUT00000029021	11	1686	1134	MSTRG.31676	ENSOCUG00000025803	NA	mRNA
chr7	+	13120053	13138345	ENSOCUT00000003140	2	1687	1608	MSTRG.46788	BPGM	Bisphosphoglycerate mutase [Source:UniProtKB/Swiss-Prot;Acc:P07952]	mRNA
X	-	29176084	29298841	ENSOCUT00000050313	16	1688	2855	MSTRG.539	MAOB	monoamine oxidase B [Source:HGNC Symbol;Acc:HGNC:6834]	mRNA
X	-	5233932	5561194	ENSOCUT00000061125	18	1689	2502	MSTRG.128	SH3KBP1	SH3 domain containing kinase binding protein 1 [Source:HGNC Symbol;Acc:HGNC:13867]	mRNA
chr13	+	106785999	106831766	ENSOCUT00000004202	9	1690	1815	MSTRG.16498	CYP2J1	cytochrome P450, family 2, subfamily J, polypeptide 1 [Source:NCBI gene;Acc:100301544]	mRNA
chr13	+	38920393	38967112	ENSOCUT00000059852	3	1691	606	MSTRG.14790	ENSOCUG00000024096	Protein S100-A6 [Source:UniProtKB/Swiss-Prot;Acc:P30801]	mRNA
chr6	+	18796426	18801448	ENSOCUT00000047405	13	1692	1851	MSTRG.46359	LAT	linker for activation of T cells [Source:HGNC Symbol;Acc:HGNC:18874]	mRNA
chr17	+	58817808	58934704	ENSOCUT00000051059	29	1693	4171	MSTRG.28021	ENSOCUG00000004700	NA	mRNA
chr21	+	7745957	7769326	ENSOCUT00000036059	12	1694	2069	MSTRG.37969	ENSOCUG00000008325	NA	mRNA
chr14	-	82006167	82046564	ENSOCUT00000013061	7	1695	2089	MSTRG.19782	KLHL24	kelch like family member 24 [Source:HGNC Symbol;Acc:HGNC:25947]	mRNA
chr13	+	29951645	29953176	ENSOCUT00000027356	2	1696	1448	MSTRG.14425	ENSOCUG00000023193	NA	mRNA
chr12	-	143099358	143108925	ENSOCUT00000000061	5	1697	1654	MSTRG.13250	FBXO5	F-box protein 5 [Source:HGNC Symbol;Acc:HGNC:13584]	mRNA
chr1	+	158599018	159014904	ENSOCUT00000007605	40	1698	8399	MSTRG.6081	NAV2	neuron navigator 2 [Source:HGNC Symbol;Acc:HGNC:15997]	mRNA
chr9	-	15057316	15107192	ENSOCUT00000002840	11	1699	3250	MSTRG.53185	ENSOCUG00000002839	NA	mRNA
chr13	+	141296784	141597083	ENSOCUT00000044840	15	1700	1962	MSTRG.17874	RERE	arginine-glutamic acid dipeptide repeats [Source:HGNC Symbol;Acc:HGNC:9965]	mRNA
chr3	-	24033501	24042491	ENSOCUT00000016961	6	1701	3464	MSTRG.39086	GNPDA1	glucosamine-6-phosphate deaminase 1 [Source:HGNC Symbol;Acc:HGNC:4417]	mRNA
chr3	+	32604587	32612562	ENSOCUT00000048720	5	1702	927	MSTRG.39307	ENSOCUG00000037867	Oryctolagus cuniculus glutathione peroxidase 3 (GPX3), mRNA. [Source:RefSeq mRNA;Acc:NM_001256900]	mRNA
chr7	-	90269629	90292770	ENSOCUT00000049124	9	1703	1104	MSTRG.48146	NMI	N-myc and STAT interactor [Source:HGNC Symbol;Acc:HGNC:7854]	mRNA
chr12	+	5299857	5340544	ENSOCUT00000028852	3	1704	1400	MSTRG.10024	ENSOCUG00000022632	transmembrane protein 170B [Source:HGNC Symbol;Acc:HGNC:34244]	mRNA
chr15	-	16940839	16968404	ENSOCUT00000001732	10	1705	1795	MSTRG.21843	TMEM184C	transmembrane protein 184C [Source:HGNC Symbol;Acc:HGNC:25587]	mRNA
chr11	-	60327101	60371241	ENSOCUT00000046613	9	1706	2568	MSTRG.9224	C9	complement C9 [Source:HGNC Symbol;Acc:HGNC:1358]	mRNA
chr9	+	23301508	23301975	ENSOCUT00000028554	1	1707	468	MSTRG.53518	ENSOCUG00000027636	NA	mRNA
chr3	-	58331607	58640306	ENSOCUT00000056676	29	1708	1630	MSTRG.39788	COL23A1	collagen type XXIII alpha 1 chain [Source:HGNC Symbol;Acc:HGNC:22990]	mRNA
chr7	-	48411377	48502523	ENSOCUT00000049243	5	1709	804	MSTRG.47477	ENSOCUG00000030032	NA	mRNA
chr14	-	19570404	19607664	ENSOCUT00000060043	11	1710	4622	MSTRG.18532	DYNC1LI1	dynein cytoplasmic 1 light intermediate chain 1 [Source:HGNC Symbol;Acc:HGNC:18745]	mRNA
chr1	+	102614041	102649813	ENSOCUT00000025267	17	1711	2875	MSTRG.4658	ZW10	zw10 kinetochore protein [Source:HGNC Symbol;Acc:HGNC:13194]	mRNA
chr2	-	159193483	159198631	ENSOCUT00000027617	4	1712	414	MSTRG.36647	CENPA	centromere protein A [Source:HGNC Symbol;Acc:HGNC:1851]	mRNA
chr19	+	46700292	46761551	ENSOCUT00000045762	14	1713	4067	MSTRG.32633	ENSOCUG00000005579	NA	mRNA
chr17	-	7407910	7430371	ENSOCUT00000032125	6	1714	1914	MSTRG.26420	ENSOCUG00000022486	NA	mRNA
chr12	+	23629720	23631641	ENSOCUT00000023116	9	1715	780	MSTRG.10581	HSD17B8	hydroxysteroid 17-beta dehydrogenase 8 [Source:HGNC Symbol;Acc:HGNC:3554]	mRNA
chr14	+	65334030	65347444	ENSOCUT00000005519	3	1716	624	MSTRG.19416	ENSOCUG00000005520	claudin 11 [Source:HGNC Symbol;Acc:HGNC:8514]	mRNA
chr15	+	46510870	46531139	ENSOCUT00000000694	9	1717	970	MSTRG.22504	BDH2	3-hydroxybutyrate dehydrogenase 2 [Source:HGNC Symbol;Acc:HGNC:32389]	mRNA
X	-	9636076	9668886	ENSOCUT00000004779	13	1718	1327	MSTRG.212	ACOT9	acyl-CoA thioesterase 9 [Source:HGNC Symbol;Acc:HGNC:17152]	mRNA
chr1	-	87085179	87117366	ENSOCUT00000060130	2	1719	1491	MSTRG.4166	ENSOCUG00000037727	NA	mRNA
chr12	-	29028744	29065447	ENSOCUT00000045391	6	1720	1508	MSTRG.10799	KIF6	kinesin family member 6 [Source:HGNC Symbol;Acc:HGNC:21202]	mRNA
chr14	+	45825074	45849086	ENSOCUT00000024671	5	1721	1989	MSTRG.19053	AADAC	arylacetamide deacetylase [Source:HGNC Symbol;Acc:HGNC:17]	mRNA
chr1	+	183005491	183152867	ENSOCUT00000049074	24	1722	4202	MSTRG.6496	TTC17	tetratricopeptide repeat domain 17 [Source:HGNC Symbol;Acc:HGNC:25596]	mRNA
chr4	-	1537610	1558546	ENSOCUT00000011296	4	1723	1846	MSTRG.42195	DHX35	DEAH-box helicase 35 [Source:HGNC Symbol;Acc:HGNC:15861]	mRNA
chr1	+	48145890	48262511	ENSOCUT00000064143	7	1724	6402	MSTRG.3373	KIAA2026	KIAA2026 [Source:HGNC Symbol;Acc:HGNC:23378]	mRNA
chr10	+	23083417	23874940	ENSOCUT00000003193	14	1725	1338	MSTRG.7621	SUGCT	succinyl-CoA:glutarate-CoA transferase [Source:HGNC Symbol;Acc:HGNC:16001]	mRNA
chr14	+	75120458	75221641	ENSOCUT00000045829	21	1726	3079	MSTRG.19619	USP13	ubiquitin specific peptidase 13 [Source:HGNC Symbol;Acc:HGNC:12611]	mRNA
chr2	+	20787928	20797088	ENSOCUT00000030818	2	1727	3121	MSTRG.33330	PCDH7	protocadherin 7 [Source:HGNC Symbol;Acc:HGNC:8659]	mRNA
chr3	-	20272381	20338593	ENSOCUT00000051721	22	1728	5064	MSTRG.38894	FAM13B	family with sequence similarity 13 member B [Source:HGNC Symbol;Acc:HGNC:1335]	mRNA
chr14	+	121834081	121921129	ENSOCUT00000046540	17	1729	2721	MSTRG.20760	DCBLD2	discoidin, CUB and LCCL domain containing 2 [Source:HGNC Symbol;Acc:HGNC:24627]	mRNA
chr9	+	59067504	59132239	ENSOCUT00000009434	20	1730	3572	MSTRG.54265	LPIN2	lipin 2 [Source:HGNC Symbol;Acc:HGNC:14450]	mRNA
chr12	+	10944653	10945033	ENSOCUT00000031563	1	1731	381	MSTRG.10192	ENSOCUG00000027003	NA	mRNA
chr4	-	56160520	56197807	ENSOCUT00000004932	13	1732	2986	MSTRG.43901	E2F7	E2F transcription factor 7 [Source:HGNC Symbol;Acc:HGNC:23820]	mRNA
chr13	+	41477052	41483593	ENSOCUT00000003266	4	1733	732	MSTRG.14899	ENSOCUG00000003267	endosulfine alpha [Source:HGNC Symbol;Acc:HGNC:3360]	mRNA
chr13	+	90972407	90998917	ENSOCUT00000003036	9	1734	2006	MSTRG.16216	CRYZ	crystallin zeta [Source:HGNC Symbol;Acc:HGNC:2419]	mRNA
chr12	-	46585011	46911948	ENSOCUT00000062080	38	1735	9570	MSTRG.11288	DST	dystonin [Source:HGNC Symbol;Acc:HGNC:1090]	mRNA
chr15	+	103839448	103996746	ENSOCUT00000013336	19	1736	3248	MSTRG.23838	LARP1B	La ribonucleoprotein 1B [Source:HGNC Symbol;Acc:HGNC:24704]	mRNA
chr9	+	17672977	17686612	ENSOCUT00000011689	16	1737	1933	MSTRG.53341	SLC38A3	solute carrier family 38 member 3 [Source:HGNC Symbol;Acc:HGNC:18044]	mRNA
chr14	-	161805583	161867993	ENSOCUT00000028303	19	1738	3895	MSTRG.21354	SCAF4	SR-related CTD associated factor 4 [Source:HGNC Symbol;Acc:HGNC:19304]	mRNA
chr15	+	66390053	66575615	ENSOCUT00000063014	46	1739	7256	MSTRG.23050	PTPN13	protein tyrosine phosphatase non-receptor type 13 [Source:HGNC Symbol;Acc:HGNC:9646]	mRNA
chr13	-	128802114	128829775	ENSOCUT00000037912	17	1740	2718	MSTRG.17276	SRRM1	serine and arginine repetitive matrix 1 [Source:HGNC Symbol;Acc:HGNC:16638]	mRNA
chr3	+	30112454	30124803	ENSOCUT00000008803	4	1741	432	MSTRG.39207	SPINK6	serine peptidase inhibitor, Kazal type 6 [Source:HGNC Symbol;Acc:HGNC:29486]	mRNA
chr11	-	15458278	15463047	ENSOCUT00000015848	2	1742	324	MSTRG.8485	ENSOCUG00000015853	NA	mRNA
chr17	-	41792639	41807723	ENSOCUT00000025968	3	1743	3030	MSTRG.27416	SALL2	spalt like transcription factor 2 [Source:HGNC Symbol;Acc:HGNC:10526]	mRNA
chr8	+	26625236	26642164	ENSOCUT00000012836	6	1744	2146	MSTRG.51115	GSG1	germ cell associated 1 [Source:HGNC Symbol;Acc:HGNC:19716]	mRNA
chr13	+	42871150	42876990	ENSOCUT00000047419	11	1745	1799	MSTRG.14994	PIAS3	protein inhibitor of activated STAT 3 [Source:HGNC Symbol;Acc:HGNC:16861]	mRNA
chr4	+	39516225	39523061	ENSOCUT00000034250	7	1746	2870	MSTRG.43402	CDK2	cyclin dependent kinase 2 [Source:HGNC Symbol;Acc:HGNC:1771]	mRNA
chr1	-	173041629	173044421	ENSOCUT00000051009	1	1747	2793	ENSOCUG00000030857	ENSOCUG00000030857	NA	mRNA
chr5	-	22371611	22377139	ENSOCUT00000014599	12	1748	1665	MSTRG.45576	ENSOCUG00000024499	NA	mRNA
chr4	-	81678894	81750118	ENSOCUT00000037707	4	1749	1328	MSTRG.44571	IGF1	insulin like growth factor 1 [Source:HGNC Symbol;Acc:HGNC:5464]	mRNA
chr5	-	8416666	8417295	ENSOCUT00000025661	1	1750	630	MSTRG.45118	ENSOCUG00000023470	NA	mRNA
chr17	+	7439899	7446456	ENSOCUT00000005348	13	1751	1751	MSTRG.26421	PIF1	PIF1 5'-to-3' DNA helicase [Source:HGNC Symbol;Acc:HGNC:26220]	mRNA
chr3	+	22766970	22783390	ENSOCUT00000004230	20	1752	1872	MSTRG.39046	IK	IK cytokine [Source:HGNC Symbol;Acc:HGNC:5958]	mRNA
chr10	+	16628419	16697897	ENSOCUT00000060110	15	1753	4081	MSTRG.7429	AVL9	AVL9 cell migration associated [Source:HGNC Symbol;Acc:HGNC:28994]	mRNA
X	+	23257708	23311806	ENSOCUT00000006563	3	1754	1335	MSTRG.364	XK	X-linked Kx blood group [Source:HGNC Symbol;Acc:HGNC:12811]	mRNA
chr4	-	75069167	75121504	ENSOCUT00000010937	14	1755	1674	MSTRG.44419	CCDC38	coiled-coil domain containing 38 [Source:HGNC Symbol;Acc:HGNC:26843]	mRNA
chr19	+	39875446	39916134	ENSOCUT00000034987	8	1756	2660	MSTRG.32269	SOCS7	suppressor of cytokine signaling 7 [Source:HGNC Symbol;Acc:HGNC:29846]	mRNA
chr12	+	135363275	135556894	ENSOCUT00000056249	23	1757	3886	MSTRG.13057	UTRN	utrophin [Source:HGNC Symbol;Acc:HGNC:12635]	mRNA
chr1	-	144368184	144426464	ENSOCUT00000035364	8	1758	2210	MSTRG.5674	RNF121	ring finger protein 121 [Source:HGNC Symbol;Acc:HGNC:21070]	mRNA
chr3	-	57989653	58003142	ENSOCUT00000009624	13	1759	1449	MSTRG.39775	LMAN2	lectin, mannose binding 2 [Source:HGNC Symbol;Acc:HGNC:16986]	mRNA
chr15	+	24324933	24325406	ENSOCUT00000025712	1	1760	474	MSTRG.22015	ENSOCUG00000023227	NA	mRNA
chr19	+	44263125	44276609	ENSOCUT00000059483	8	1761	3023	MSTRG.32505	CD300LG	CD300 molecule like family member g [Source:HGNC Symbol;Acc:HGNC:30455]	mRNA
chr2	-	96735045	96846374	ENSOCUT00000061325	47	1762	5757	MSTRG.35070	ANAPC1	anaphase promoting complex subunit 1 [Source:HGNC Symbol;Acc:HGNC:19988]	mRNA
chr18	+	64371905	64402600	ENSOCUT00000008898	14	1763	2971	MSTRG.30786	ENO4	enolase 4 [Source:HGNC Symbol;Acc:HGNC:31670]	mRNA
chr14	-	78901658	78953674	ENSOCUT00000022936	8	1764	1798	MSTRG.19683	HRG	histidine rich glycoprotein [Source:HGNC Symbol;Acc:HGNC:5181]	mRNA
chr2	+	63618659	63640966	ENSOCUT00000011301	11	1765	1814	MSTRG.34381	CYP4V2	cytochrome P450 family 4 subfamily V member 2 [Source:HGNC Symbol;Acc:HGNC:23198]	mRNA
chr13	-	29604986	29628912	ENSOCUT00000001171	13	1766	2177	MSTRG.14411	NUF2	NUF2 component of NDC80 kinetochore complex [Source:HGNC Symbol;Acc:HGNC:14621]	mRNA
chr19	+	36568627	36635079	ENSOCUT00000028768	17	1767	2072	MSTRG.32136	MBTD1	mbt domain containing 1 [Source:HGNC Symbol;Acc:HGNC:19866]	mRNA
chr8	-	48876532	48932941	ENSOCUT00000024157	10	1768	2034	MSTRG.51760	LRRC63	leucine rich repeat containing 63 [Source:HGNC Symbol;Acc:HGNC:34296]	mRNA
chr13	+	137360752	137361780	ENSOCUT00000017829	1	1769	1029	MSTRG.17600	PTAFR	platelet activating factor receptor [Source:HGNC Symbol;Acc:HGNC:9582]	mRNA
chr1	+	18263504	18266546	ENSOCUT00000010180	9	1770	1245	MSTRG.2725	ARHGEF39	Rho guanine nucleotide exchange factor 39 [Source:HGNC Symbol;Acc:HGNC:25909]	mRNA
chr9	-	1090472	1132685	ENSOCUT00000060643	5	1771	3268	MSTRG.52654	SNRK	SNF related kinase [Source:HGNC Symbol;Acc:HGNC:30598]	mRNA
chr10	+	36634693	36654515	ENSOCUT00000004547	10	1772	1528	MSTRG.7924	CYP51A1	cytochrome P450 family 51 subfamily A member 1 [Source:HGNC Symbol;Acc:HGNC:2649]	mRNA
chr12	+	115878394	115886808	ENSOCUT00000062744	2	1773	1748	MSTRG.12540	ENSOCUG00000027109	NA	mRNA
chr17	+	42601849	42741419	ENSOCUT00000014250	6	1774	916	MSTRG.27443	ENSOCUG00000014250	NA	mRNA
chr13	-	911097	985207	ENSOCUT00000015245	25	1775	3423	MSTRG.13773	SLC9C2	solute carrier family 9 member C2 (putative) [Source:HGNC Symbol;Acc:HGNC:28664]	mRNA
chr12	+	10501959	10507555	ENSOCUT00000033482	4	1776	2149	MSTRG.10146	ZSCAN23	zinc finger and SCAN domain containing 23 [Source:HGNC Symbol;Acc:HGNC:21193]	mRNA
X	+	36336807	36347372	ENSOCUT00000059482	13	1777	2238	MSTRG.781	TRO	trophinin [Source:HGNC Symbol;Acc:HGNC:12326]	mRNA
X	-	58610441	58737772	ENSOCUT00000016966	6	1778	1501	MSTRG.1322	AMMECR1	AMMECR nuclear protein 1 [Source:HGNC Symbol;Acc:HGNC:467]	mRNA
chr2	+	99794351	99859137	ENSOCUT00000010341	6	1779	824	MSTRG.35187	RNF103	ring finger protein 103 [Source:HGNC Symbol;Acc:HGNC:12859]	mRNA
chr19	+	38484862	38495714	ENSOCUT00000051703	8	1780	1777	MSTRG.32204	SNF8	SNF8 subunit of ESCRT-II [Source:HGNC Symbol;Acc:HGNC:17028]	mRNA
chr18	-	47988541	48019577	ENSOCUT00000002260	9	1781	1380	MSTRG.30409	CPN1	carboxypeptidase N subunit 1 [Source:HGNC Symbol;Acc:HGNC:2312]	mRNA
chr17	+	22338507	22603308	ENSOCUT00000008080	28	1782	4477	MSTRG.26925	ATP8B4	ATPase phospholipid transporting 8B4 (putative) [Source:HGNC Symbol;Acc:HGNC:13536]	mRNA
chr19	-	16386743	16396929	ENSOCUT00000000092	8	1783	1567	MSTRG.31417	SERPINF1	serpin family F member 1 [Source:HGNC Symbol;Acc:HGNC:8824]	mRNA
chr13	-	44270052	44295283	ENSOCUT00000055189	6	1784	660	MSTRG.15057	SEC22B	SEC22 homolog B, vesicle trafficking protein (gene/pseudogene) [Source:HGNC Symbol;Acc:HGNC:10700]	mRNA
chr12	+	34676050	34810334	ENSOCUT00000011739	6	1785	1562	MSTRG.11033	ENSOCUG00000011739	RUNX family transcription factor 2 [Source:HGNC Symbol;Acc:HGNC:10472]	mRNA
chr12	+	4376635	4377045	ENSOCUT00000027169	1	1786	411	MSTRG.9921	ENSOCUG00000024462	NA	mRNA
chr15	-	82093832	82143618	ENSOCUT00000008156	8	1787	1315	MSTRG.23459	STAP1	signal transducing adaptor family member 1 [Source:HGNC Symbol;Acc:HGNC:24133]	mRNA
X	-	59637298	59658961	ENSOCUT00000023132	12	1788	2606	MSTRG.1330	CAPN6	calpain 6 [Source:HGNC Symbol;Acc:HGNC:1483]	mRNA
chr12	-	121010851	121141844	ENSOCUT00000001800	19	1789	3576	MSTRG.12648	EPB41L2	erythrocyte membrane protein band 4.1 like 2 [Source:HGNC Symbol;Acc:HGNC:3379]	mRNA
chr13	+	38397667	38524398	ENSOCUT00000011811	40	1790	5658	MSTRG.14755	NUP210L	nucleoporin 210 like [Source:HGNC Symbol;Acc:HGNC:29915]	mRNA
chr19	+	38314744	38320113	ENSOCUT00000016340	4	1791	1027	MSTRG.32201	PHOSPHO1	phosphoethanolamine/phosphocholine phosphatase 1 [Source:HGNC Symbol;Acc:HGNC:16815]	mRNA
chr12	+	121799914	121811748	ENSOCUT00000049674	9	1792	1541	MSTRG.12673	ARG1	Oryctolagus cuniculus arginase 1 (ARG1), mRNA. [Source:RefSeq mRNA;Acc:NM_001082108]	mRNA
chr15	+	11923512	12059925	ENSOCUT00000008438	13	1793	2456	MSTRG.21701	FBXW7	F-box and WD repeat domain containing 7 [Source:HGNC Symbol;Acc:HGNC:16712]	mRNA
chr9	-	4506380	4545192	ENSOCUT00000037558	27	1794	7906	MSTRG.52800	TTC21A	tetratricopeptide repeat domain 21A [Source:HGNC Symbol;Acc:HGNC:30761]	mRNA
chr19	-	9601964	9666013	ENSOCUT00000051447	11	1795	1997	MSTRG.31086	GLP2R	glucagon like peptide 2 receptor [Source:HGNC Symbol;Acc:HGNC:4325]	mRNA
chr2	-	7063584	7464403	ENSOCUT00000033405	9	1796	2306	MSTRG.33125	LDB2	LIM domain binding 2 [Source:HGNC Symbol;Acc:HGNC:6533]	mRNA
chr2	+	17926369	17929659	ENSOCUT00000039249	1	1797	3291	MSTRG.33318	ENSOCUG00000038061	NA	mRNA
chr8	+	18514140	18575978	ENSOCUT00000008806	16	1798	2572	MSTRG.50885	GYS2	glycogen synthase 2 [Source:HGNC Symbol;Acc:HGNC:4707]	mRNA
chr2	+	13261096	13295973	ENSOCUT00000037686	3	1799	2277	MSTRG.33231	GBA3	glucosylceramidase beta 3 (gene/pseudogene) [Source:HGNC Symbol;Acc:HGNC:19069]	mRNA
chr20	+	4582459	4603263	ENSOCUT00000045282	5	1800	681	MSTRG.37046	VTI1B	vesicle transport through interaction with t-SNAREs 1B [Source:HGNC Symbol;Acc:HGNC:17793]	mRNA
chr19	-	52754375	52828097	ENSOCUT00000036575	39	1801	4940	MSTRG.32860	ABCA8	ATP binding cassette subfamily A member 8 [Source:HGNC Symbol;Acc:HGNC:38]	mRNA
chr2	-	38191158	38210320	ENSOCUT00000015416	4	1802	2370	MSTRG.33619	NEIL2	nei like DNA glycosylase 2 [Source:HGNC Symbol;Acc:HGNC:18956]	mRNA
chr2	+	139648255	139683596	ENSOCUT00000001128	6	1803	979	MSTRG.36052	ENSOCUG00000001130	phosphatidylinositol glycan anchor biosynthesis class F [Source:HGNC Symbol;Acc:HGNC:8962]	mRNA
chr20	+	3454937	3458965	ENSOCUT00000003165	2	1804	1848	MSTRG.37031	ENSOCUG00000003168	NA	mRNA
chr1	+	3708714	3791824	ENSOCUT00000062468	25	1805	3329	MSTRG.2354	PTPN3	protein tyrosine phosphatase non-receptor type 3 [Source:HGNC Symbol;Acc:HGNC:9655]	mRNA
chr15	+	80737467	81120509	ENSOCUT00000015727	7	1806	3366	MSTRG.23555	UGT2B16	Oryctolagus cuniculus UDP-glucuronosyltransferase 2B16 (UGT2B16), mRNA. [Source:RefSeq mRNA;Acc:NM_001171016]	mRNA
chr2	-	12949967	12972066	ENSOCUT00000052550	5	1807	1710	MSTRG.33224	ENSOCUG00000035389	NA	mRNA
chr19	+	17181560	17206680	ENSOCUT00000002201	5	1808	2451	MSTRG.31507	TLCD3A	TLC domain containing 3A [Source:HGNC Symbol;Acc:HGNC:29646]	mRNA
chr5	+	23116088	23123829	ENSOCUT00000064561	23	1809	3545	MSTRG.45436	RIPOR1	RHO family interacting cell polarization regulator 1 [Source:HGNC Symbol;Acc:HGNC:25836]	mRNA
chr17	+	76752562	76870000	ENSOCUT00000007146	31	1810	4677	MSTRG.28522	KIAA0586	KIAA0586 [Source:HGNC Symbol;Acc:HGNC:19960]	mRNA
chr3	-	125132686	125263278	ENSOCUT00000004732	8	1811	2072	MSTRG.41576	SYBU	syntabulin [Source:HGNC Symbol;Acc:HGNC:26011]	mRNA
chr5	-	1855932	1877915	ENSOCUT00000033304	4	1812	1624	MSTRG.44989	ENSOCUG00000029740	NA	mRNA
chr10	+	8174947	8207245	ENSOCUT00000041423	6	1813	2532	MSTRG.7046	KLHL7	kelch like family member 7 [Source:HGNC Symbol;Acc:HGNC:15646]	mRNA
chr2	-	114699322	114889997	ENSOCUT00000038132	56	1814	7180	MSTRG.35478	DYSF	dysferlin [Source:HGNC Symbol;Acc:HGNC:3097]	mRNA
chr8	+	5864332	6112574	ENSOCUT00000051510	10	1815	1722	MSTRG.50498	SLC2A13	solute carrier family 2 member 13 [Source:HGNC Symbol;Acc:HGNC:15956]	mRNA
chr1	-	141441637	141520483	ENSOCUT00000014225	15	1816	2550	MSTRG.5498	SLCO2B1	solute carrier organic anion transporter family member 2B1 [Source:HGNC Symbol;Acc:HGNC:10962]	mRNA
chr13	+	37413561	37423457	ENSOCUT00000039832	11	1817	3174	MSTRG.14683	PKLR	pyruvate kinase L/R [Source:HGNC Symbol;Acc:HGNC:9020]	mRNA
chr1	-	174578565	174671734	ENSOCUT00000048712	10	1818	2683	MSTRG.6374	SLC1A2	solute carrier family 1 member 2 [Source:HGNC Symbol;Acc:HGNC:10940]	mRNA
chr11	+	58473380	58782717	ENSOCUT00000006883	18	1819	2056	MSTRG.9170	WDR70	WD repeat domain 70 [Source:HGNC Symbol;Acc:HGNC:25495]	mRNA
chr13	-	101746780	101975482	ENSOCUT00000056448	27	1820	4340	MSTRG.16412	CACHD1	cache domain containing 1 [Source:HGNC Symbol;Acc:HGNC:29314]	mRNA
chr4	-	8075115	8141952	ENSOCUT00000026103	13	1821	1369	MSTRG.42506	ENSOCUG00000014722	NA	mRNA
[truncated: 28,923 more rows]
