# Supplementary material for: Characterization of differentially expressed and lipid metabolism-related lncRNA-mRNA interaction networks during the growth of liver tissue through rabbit models
Source: Front Vet Sci. 2022 Sep 1;9:998796. doi: 10.3389/fvets.2022.998796 (PMC9477072; doi:10.3389/fvets.2022.998796)
Supplement: Additional Figure 1 — Identification of lncRNA and mRNA expression profiles of liver during the rabbit growth stages. (A) Expression level analysis and the total number of lncRNAs and mRNAs. (B) The quantitative distribution of lncRNAs and mRNAs in each Chromosome. (C) The Length distribution of lncRNAs and mRNAs. (D) Exon number distribution of lncRNAs and mRNAs. (E) Distribution of open reading frame (ORF) length in lncRNAs and mRNAs. [file Data_Sheet_1.ZIP › Additional files/Additional file 6..xlsx]

## Sheet: Sheet1
Additional file 6-A. The information of 3384 DE lncRNAs during the growth of liver tissue when the four growth stages were compared in pairs
Number	chr	strand	start	end	t_name	num_exons	length	lncRNA Name	gene_name	FPKM.R0_1	FPKM.R0_2	FPKM.R0_3	FPKM.R0_4	FPKM.R120_1	FPKM.R120_2	FPKM.R120_3	FPKM.R120_4	FPKM.R35_1	FPKM.R35_2	FPKM.R35_3	FPKM.R35_4	FPKM.R85_1	FPKM.R85_2	FPKM.R85_3	FPKM.R85_4
1	chr15	-	81041083	81090769	MSTRG.23570.19	3	2800	MSTRG.23570	UGT2B16	0.0001	0.0001	0.0001	0.0001	0.0001	21.4669	0.0001	0.839323	1.56462	14.3996	14.4852	23.01	18.2414	36.6538	8.78041	0.0001
2	chr17	+	6394022	6398480	MSTRG.26365.1	1	4459	MSTRG.26365	MEGF11	5.22901	3.72746	5.79409	4.75373	0.0001	0.0001	4.94355	0.0001	0.0001	0.0001	0.0001	0.0001	0.0001	6.02818	0.0001	0.0001
3	chr19	+	29588302	29608481	MSTRG.32000.4	4	342	MSTRG.32000	U1	107.36	654.495	332.447	38.6015	0.027019	0.0001	0.0001	0.032235	0.258028	0.033014	0.465348	0.109978	0.0001	321.905	147.967	159.432
4	chr7	+	14055474	14075269	MSTRG.46780.3	3	2452	MSTRG.46780	STMP1	7.13266	2.83015	5.14308	6.95414	0.0001	0.000865	0.0001	0.018526	0.0001	0.0001	0.0001	0.01434	0.004737	0.0001	0.0001	0.016043
5	chr20	-	27013897	27053934	MSTRG.37688.1	2	39820	MSTRG.37688	NRXN3	0.0001	4.28404	6.24985	6.53942	6.15729	0.0001	0.0001	9.7696	0.0001	0.0001	0.0001	0.0001	6.39244	6.74039	8.83717	7.27149
6	chr2	+	123437011	123440649	MSTRG.35746.1	2	1504	MSTRG.35746	EHBP1	0.0001	0.0001	0.0001	0.0001	1.91064	2.19573	0.850421	1.20161	1.97906	1.69645	1.34615	1.72068	1.08605	3.48263	2.57304	2.3699
7	chr15	-	81087053	81159194	MSTRG.23570.22	3	817	MSTRG.23570	UGT2B16	0.0001	0.0001	0.0001	0.0001	16.4794	2.27165	0.0001	0.0001	1.3048	5.36893	25.7252	4.00973	9.44875	11.9318	4.46999	0.682899
8	chr1	+	97013860	97023451	MSTRG.4512.5	2	1080	MSTRG.4512	.	1.09618	4.58732	2.4827	1.73712	0.0001	0.0001	0.0001	0.0001	0.0001	0.0001	0.0001	0.0001	0.0001	0.0001	0.0001	0.0001
9	chr15	-	73550586	73562016	MSTRG.23213.11	3	4880	MSTRG.23213	.	0.0001	0.0001	0.0001	0.0001	4.84908	3.38635	2.72608	2.65909	0.079299	1.92904	1.86736	0.701527	6.62288	6.09736	3.90639	7.18381
10	chr15	-	73539253	73562102	MSTRG.23213.4	3	4113	MSTRG.23213	.	0.0001	0.0001	0.0001	0.0001	2.52865	1.70488	1.88493	1.75875	0.102632	2.10798	2.54557	0.760574	3.82491	3.04141	1.7571	2.63273
11	chr3	-	80618441	80636532	MSTRG.40337.5	3	13595	MSTRG.40337	CYP7B1	0.0001	0.0001	0.0001	0.0001	7.61806	11.7774	2.48642	0.10347	0.0001	3.83237	2.95654	5.82974	12.5107	17.374	4.74641	8.48024
12	chr16	-	65441126	65455111	MSTRG.25713.5	3	2712	MSTRG.25713	PIGR	0.0001	0.0001	0.0001	0.0001	2.85015	0.0001	60.8708	4.00107	0.0001	14.8888	18.9011	19.6354	1.34633	64.6025	65.1691	68.8561
13	chr17	-	27210862	27221647	MSTRG.27008.1	2	3435	MSTRG.27008	GATM	1.92126	1.13196	1.95643	1.18598	2.46461	2.27427	0.0001	0.0001	0.006729	0.0001	0.0001	0.006265	0.000367	6.52499	0.596532	0.895382
14	chr15	-	73537515	73562102	MSTRG.23213.2	2	5781	MSTRG.23213	.	0.0001	0.0001	0.0001	0.0001	1.634	0.415386	1.65139	1.46627	0.310576	1.15271	1.74208	0.067847	1.25806	1.2909	0.74281	1.83803
15	chr8	-	44848188	44860563	MSTRG.51715.1	1	12376	MSTRG.51715	PSPC1	0.0001	3.07541	7.54081	1.94841	0.678644	0.0001	1.92465	0.0001	0.0001	0.0001	0.0001	0.0001	0.0001	3.07425	0.455816	2.32047
16	chr17	+	59333171	59346543	MSTRG.28120.1	2	7824	MSTRG.28120	.	0.0001	0.0001	0.0001	0.0001	1.25285	0.062635	0.663356	1.08492	0.030989	0.694096	0.921421	0.427015	0.372361	0.156917	0.51591	2.07933
17	chr16	+	31790453	31806540	MSTRG.24549.1	2	257	MSTRG.24549	ENSOCUG00000016157	73.9507	0.004918	101.237	65.0342	0.0001	0.0001	0.0001	0.0001	0.0001	0.0001	0.0001	0.0001	0.0001	53.7171	0.0001	0.0001
18	chr10	-	26410131	26468159	MSTRG.7659.6	3	2420	MSTRG.7659	ENSOCUG00000034476	1.97239	0.876642	0.818453	0.26606	0.0001	0.0001	0.0001	0.0001	0.0001	0.0001	0.0001	0.0001	0.40844	0.020828	0.0001	0.0001
19	X	+	107357175	107369702	MSTRG.2155.1	2	331	MSTRG.2155	ENSOCUG00000025094	0.0001	0.0001	0.0001	0.0001	10.9255	12.4267	0.0001	0.0001	14.9006	0.489501	10.2202	8.77483	6.55376	7.67789	2.37685	8.80856
20	chr19	+	29588310	29605372	MSTRG.32000.9	3	247	MSTRG.32000	U1	105.389	270.734	3687.04	0.148774	0.031584	781.777	0.0001	0.019977	0.259009	0.045827	0.525585	0.157511	1134.1	139.61	186.356	0.036942
21	chr12	-	104980297	105160938	MSTRG.12367.1	2	1505	MSTRG.12367	SULT3A1	0.078975	0.0001	0.119544	0.142628	67.3902	53.8295	31.8015	54.3365	0.526224	37.0225	40.0341	25.9839	7.99936	25.498	22.8033	37.1398
22	chr18	-	42983657	43015843	MSTRG.30313.1	2	823	MSTRG.30313	ENSOCUG00000021501	0.075866	0.0001	0.0001	0.0001	10.0498	9.10382	13.2286	5.07117	0.258733	28.3732	36.9497	20.8811	28.2894	15.0153	15.1805	13.4746
23	chr18	-	42857090	42930548	MSTRG.30310.1	2	2221	MSTRG.30310	ENSOCUG00000015280	0.418889	0.167829	0.242419	0.340489	11.1835	8.49706	4.80787	2.02191	1.35149	24.2703	19.6498	33.6916	36.5646	14.8977	12.287	5.30527
24	chr12	+	104918459	104972692	MSTRG.12364.2	3	3011	MSTRG.12364	SULT3A1	0.027839	0.0001	0.02631	0.0001	10.7127	12.9391	5.95184	4.70975	0.309377	5.07763	7.8884	7.63128	1.68359	5.25713	4.69924	9.43098
25	chr2	-	154605273	154635118	MSTRG.36513.1	2	5515	MSTRG.36513	SRD5A2	0.0001	0.0001	0.0001	0.0001	0.273333	6.16113	5.75898	5.89907	0.0001	3.47174	1.53592	4.15006	1.49075	4.77281	2.40781	2.70584
26	chr12	-	104966538	105175549	MSTRG.12366.1	3	8901	MSTRG.12366	SULT3A1	0.178328	0.002344	0.215421	0.056355	66.6611	73.6351	59.4037	70.0669	0.297198	52.9207	43.2966	18.6583	8.11118	45.5211	33.1489	53.6868
27	chr21	+	11337050	11365399	MSTRG.38146.2	2	8072	MSTRG.38146	MED13L	1.87415	0.0001	3.13354	1.59662	0.000178	0.247973	0.6041	0.0001	0.0001	0.0001	0.0001	0.0001	0.0001	0.0001	0.0001	0.908121
28	chr15	+	76706176	76711103	MSTRG.23358.4	3	4341	MSTRG.23358	.	0.0001	0.0001	0.0001	0.0001	2.16525	0.661656	0.0001	0.0001	0.0001	3.74078	4.17012	2.23642	0.0001	0.40879	0.0001	2.54575
29	chr15	-	81041069	81126745	MSTRG.23570.11	3	1359	MSTRG.23570	UGT2B16	0.0001	0.0001	0.0001	0.0001	6.61918	9.34545	0.089781	0.034067	0.029074	9.92727	2.51874	1.03582	13.5751	11.6315	13.0581	0.065634
30	chr12	+	30491944	30494291	MSTRG.10809.1	2	2024	MSTRG.10809	.	1.30361	3.39897	3.91418	0.931359	0.0001	0.0001	0.0001	0.0001	0.025239	0.0001	0.0001	0.0001	0.0001	0.0001	0.0001	0.0001
31	chr19	+	29588310	29608487	MSTRG.32000.8	5	380	MSTRG.32000	U1	78.6721	488.446	0.585355	4.82852	0.101363	6.04247	1.48937	0.206444	0.219496	0.355413	0.132923	0.014846	2.13327	0.173019	0.734032	0.5488
32	chr3	-	54804973	54806007	MSTRG.39659.1	1	1035	MSTRG.39659	.	1.06489	2.43848	1.33349	0.511305	0.0001	0.0001	0.0001	0.0001	0.0001	0.0001	0.0001	0.0001	0.0001	0.0001	0.0001	0.0001
33	chr1	-	72422060	72437084	MSTRG.3927.6	2	3624	MSTRG.3927	.	0.0001	0.0001	0.0001	0.0001	3.3482	6.16584	3.72107	3.06481	0.028091	1.20494	0.747937	0.151129	2.81977	0.656559	2.99467	2.70881
34	chr8	+	99102866	99108578	MSTRG.52407.2	2	3099	MSTRG.52407	.	3.23441	0.0001	3.43769	2.34052	0.0001	0.0001	0.924494	0.0001	0.0001	0.0001	0.0001	0.0001	0.0001	0.0001	0.0001	0.0001
35	chr13	-	7933001	7979824	MSTRG.13975.2	3	10954	MSTRG.13975	.	0.011066	0.0152	0.016796	0.018925	4.86985	2.35616	2.67035	0.646144	0.073082	2.08253	1.50154	0.711258	2.75572	1.84559	2.32404	3.78621
36	chr8	+	9318847	9325788	MSTRG.50605.1	2	6766	MSTRG.50605	.	0.0001	0.0001	0.0001	0.0001	0.0001	0.04311	0.0001	0.057977	0.038019	0.291339	0.109586	0.221408	11.8485	0.070656	0.186286	0.032676
37	chr15	+	60226135	60267988	MSTRG.22873.1	2	4763	MSTRG.22873	SNCA	1.55593	6.95652	5.39505	2.88293	0.006957	0.007706	0.044412	0.0001	0.173399	0.049607	0.040351	0.014502	0.01525	0.0001	0.0001	0.0001
38	chr21	+	11338844	11396566	MSTRG.38146.3	2	6108	MSTRG.38146	MED13L	0.0001	0.821881	1.75131	1.21488	0.465196	1.21381	0.980846	0.0001	0.0001	0.0001	0.0001	0.0001	1.30397	0.0001	0.0001	0.665888
39	chr13	+	100936915	100941335	MSTRG.16359.1	1	4421	MSTRG.16359	LEPROT	0.0001	0.0001	0.0001	0.0001	1.17861	1.41931	1.05783	1.40491	1.37372	1.42938	1.56386	0.0001	1.0526	0.776403	0.0001	0.865601
40	chr8	.	14387172	14393368	MSTRG.50763.1	1	6197	MSTRG.50763	.	0.00489	0.0001	0.0001	0.0001	0.449232	0.54268	0.83406	0.075699	0.033208	0.224106	0.482381	0.852627	1.86831	0.275476	0.809719	0.234993
41	chr17	-	68976223	68986642	MSTRG.28262.13	2	403	MSTRG.28262	Metazoa_SRP	6075.82	5849.62	0.0001	0.0001	0.0001	0.0001	4092.23	0.0001	0.0001	0.0001	0.0001	0.0001	0.0001	0.0001	6957.68	4395.22
42	chr17	.	59154467	59156528	MSTRG.28098.1	1	2062	MSTRG.28098	.	0.0001	0.0001	0.0001	0.0001	1.97324	0.137975	0.330032	0.809843	0.049901	1.06556	0.820727	0.719248	0.358285	0.182378	0.283884	2.01348
43	chr14	-	80418182	80481556	MSTRG.19743.1	2	885	MSTRG.19743	EHHADH	0.0001	0.0001	0.0001	0.103327	12.2105	21.204	39.7008	11.9787	19.1401	16.5029	0.315279	16.5784	0.0001	20.2017	39.1045	25.1051
44	chr17	-	68976223	68986641	MSTRG.28262.24	2	435	MSTRG.28262	Metazoa_SRP	0.0001	0.0001	0.0001	0.0001	0.0001	0.0001	0.0001	0.0001	3183.64	0.0001	3704.75	0.0001	0.0001	0.0001	0.0001	0.0001
45	chr14	-	33268294	33284260	MSTRG.18780.1	1	15967	MSTRG.18780	ENSOCUG00000006264	1.16322	3.59383	2.51549	1.28253	0.042812	0.047887	0.056396	0.061828	0.129251	0.052369	0.052078	0.038932	0.044876	0.062559	0.063753	0.107896
46	chr17	.	59238477	59240581	MSTRG.28111.1	1	2105	MSTRG.28111	.	0.0001	0.0001	0.0001	0.0001	1.45253	0.078738	0.427014	0.903303	0.065262	0.743606	0.930698	0.457834	0.471582	0.133056	0.388005	1.47894
47	chr13	-	141700515	141704146	MSTRG.17860.1	2	2490	MSTRG.17860	.	0.0001	0.0001	0.0001	0.019653	0.018853	0.0001	0.0001	0.0001	0.104335	1.6112	2.54648	3.33082	1.76457	3.27025	1.78325	0.427393
48	chr1	+	144541464	144574385	MSTRG.5659.1	2	2396	MSTRG.5659	ENSOCUG00000013630	0.546287	2.44977	1.16541	0.489769	0.009028	0.0001	0.0001	0.0001	0.010736	0.013556	0.017952	0.0001	0.0001	0.0001	0.0001	0.0001
49	chr8	-	32994501	33001703	MSTRG.51365.2	3	5903	MSTRG.51365	LPCAT3	0.0001	0.0001	0.0001	0.0001	0.0001	0.164656	1.43823	0.356401	1.42955	0.0001	0.600148	0.593596	0.0001	0.882167	0.187315	0.0001
50	chr15	-	81062069	81148588	MSTRG.23584.7	3	1766	MSTRG.23584	UGT2B16	3.10439	1.58597	1.72239	1.67087	51.1383	24.3531	17.8412	48.0979	19.9565	53.5145	74.5503	15.7044	37.5592	27.3177	35.2684	43.4099
51	chr14	+	9662056	9670922	MSTRG.18219.1	2	8286	MSTRG.18219	ENSOCUG00000039156	0.0001	0.0001	0.0001	0.0001	0.014723	0.005196	0.011495	0.008974	0.378008	0.439149	0.708562	0.0001	0.0001	0.0001	0.405063	0.0001
52	chr2	+	40161955	40249316	MSTRG.33727.1	2	2389	MSTRG.33727	KIF13B	0.0001	0.0001	0.0001	0.0001	0.706968	0.0001	1.97497	2.18504	1.63362	1.77595	0.0001	1.40384	0.0001	0.0001	1.47542	1.95572
53	chr6	+	7712397	7850684	MSTRG.46072.1	2	2653	MSTRG.46072	ENSOCUG00000021224	0.065567	0.0001	0.009486	0.0001	5.85925	3.45837	8.54777	7.7533	0.142268	5.90399	4.26247	9.95575	6.71762	8.30341	10.129	4.69787
54	chr1	+	58644768	58658519	MSTRG.3615.1	2	10523	MSTRG.3615	GDA	0.179419	0.047036	0.139978	0.120089	2.7286	1.83553	1.22044	0.658967	0.464705	4.37759	2.85403	6.22927	1.59744	1.12069	1.07543	1.49292
55	chr18	-	50728349	50776811	MSTRG.30527.1	3	2097	MSTRG.30527	WBP1L	1.51471	0.0001	2.49849	1.99813	2.31114	2.63267	0.0001	0.0001	0.0001	0.0001	0.0001	0.0001	0.0001	0.0001	0.0001	1.93198
56	chr12	-	104986843	105172560	MSTRG.12366.4	3	2420	MSTRG.12366	SULT3A1	0.0001	0.0001	0.0001	0.0001	4.48637	6.53612	4.13124	1.41251	0.0001	5.79112	0.649649	1.24534	3e-06	1.66295	2.50364	6.59394
57	chr14	-	19408921	19413822	MSTRG.18513.2	2	4779	MSTRG.18513	CMTM8	0.457473	1.24078	1.68095	0.0001	1.21317	0.0001	0.0001	2.66675	0.0001	0.0001	0.0001	0.0001	0.87877	0.0001	0.0001	3.09594
58	chr12	-	104986841	105076606	MSTRG.12366.3	2	988	MSTRG.12366	SULT3A1	0.0001	0.0001	0.0001	0.0001	1.43537	16.7717	0.92437	19.6781	0.0001	4.06551	5.70585	1.96292	2.55842	4e-05	7.42139	3.11946
59	chr6	+	7841363	7899914	MSTRG.46079.1	2	2156	MSTRG.46079	ENSOCUG00000021224	0.0001	0.0001	0.0001	0.0001	0.0001	1.59365	1.75056	0.0001	0.0001	1.0494	2.90401	1.32165	0.992824	1.50574	0.0001	1.35294
60	chr8	.	14437208	14444063	MSTRG.50776.1	1	6856	MSTRG.50776	.	0.0001	0.0001	0.0001	0.005839	0.225636	0.320294	0.39986	0.101166	0.021261	0.281141	0.536041	0.616437	1.74438	0.191825	0.778638	0.193365
61	chr15	-	81002479	81131371	MSTRG.23570.6	2	3762	MSTRG.23570	UGT2B16	0.0001	0.0001	0.012883	0.113706	5.325	1.65042	5.30485	3.42058	1.37887	5.0754	9.01417	5.11131	5.57655	6.29005	5.85323	6.3686
62	chr17	+	20018398	20035010	MSTRG.26841.3	3	3294	MSTRG.26841	ENSOCUG00000015489	0.0001	0.0001	0.0001	0.0001	0.0001	5.11227	0.0001	0.0001	1.06919	0.0001	0.212853	6.38044	0.0001	5.36831	5.57989	0.0001
63	X	+	44533987	44540886	MSTRG.894.1	3	4631	MSTRG.894	ocu-mir-223	0.047499	0.027252	0.291051	1.41816	0.0001	0.0001	0.0001	0.0001	0.0001	0.0001	0.0001	0.0001	0.0001	0.0001	0.0001	0.021562
64	chr19	+	19329827	19330259	MSTRG.31568.1	1	433	MSTRG.31568	.	7.25911	31.4552	13.1027	5.56828	0.0001	0.0001	0.0001	0.069688	0.148732	0.468796	0.161339	0.102059	0.0001	0.066514	0.194087	0.103412
65	chr4	+	39154222	39159912	MSTRG.43372.1	2	3473	MSTRG.43372	.	0.0001	0.0001	0.0001	0.0001	0.027651	1.68033	1.46124	1.37099	0.009275	1.91529	1.09035	0.013959	1.22276	0.0001	0.941329	0.348074
66	chr16	-	46916199	46928798	MSTRG.25098.2	3	1226	MSTRG.25098	.	0.0001	0.0001	0.0001	0.0001	1.18166	0.0001	1.99268	0.0001	0.346906	0.971395	0.170383	0.869647	0.0001	0.0001	0.0001	2.25811
67	chr7	.	114132266	114135994	MSTRG.48865.1	1	3729	MSTRG.48865	.	1.47732	2.66233	2.60765	1.38636	0.0001	0.0001	0.0001	0.03673	0.051371	0.0001	0.034605	0.026001	0.0001	0.010928	0.013756	0.0001
68	chr17	.	59401075	59406115	MSTRG.28139.1	1	5041	MSTRG.28139	.	0.0001	0.0001	0.0001	0.0001	1.11853	0.054335	0.641695	0.964454	0.0001	0.460146	0.942907	0.326978	0.47267	0.111263	0.241805	1.6027
69	chr2	.	40977674	40978546	MSTRG.33769.1	1	873	MSTRG.33769	ENSOCUG00000039035	0.922513	0.20988	1.55126	1.07776	0.020911	0.0001	0.0001	0.0001	0.0001	0.0001	0.0001	0.0001	0.0001	0.0001	0.02938	0.076371
70	chr19	.	12170524	12172133	MSTRG.31237.1	1	1610	MSTRG.31237	.	0.745056	3.67096	1.50943	0.415603	0.0001	0.0001	0.0001	0.0001	0.02085	0.0001	0.021127	0.0001	0.0001	0.0001	0.0001	0.01411
71	chr4	.	16476688	16477124	MSTRG.42760.1	1	437	MSTRG.42760	CFAP61	0.138206	0.182393	0.119864	0.371868	6.17973	0.51217	0.302973	5.15964	8.36895	5.63429	6.49534	5.8483	0.290873	0.284671	3.26262	0.0001
72	chr8	.	14393733	14399346	MSTRG.50764.1	1	5614	MSTRG.50764	.	0.0001	0.0001	0.008434	0.0001	0.445057	0.434566	0.304962	0.177107	0.036657	0.335745	0.705982	0.933576	1.77627	0.254257	0.81818	0.221774
73	chr17	+	59189985	59195312	MSTRG.28102.1	1	5328	MSTRG.28102	.	0.0001	0.010343	0.0001	0.0001	2.00924	0.086312	0.539133	0.930539	0.033762	0.877477	0.894263	0.588206	0.466748	0.271327	0.592486	1.3003
74	chr4	+	40568409	40568996	MSTRG.43470.1	1	588	MSTRG.43470	.	0.194098	0.206846	0.09574	0.096496	0.147146	5.31024	3.52437	1.87857	6.37057	8.81667	6.38532	1.92291	8.47181	2.37147	0.097294	2.16753
75	chr3	-	15351371	15417887	MSTRG.38695.1	2	267	MSTRG.38695	ENSOCUG00000004158	3.17087	4.14322	0.616272	3.79249	0.0001	0.0001	0.0001	0.0001	0.0001	0.0001	0.0001	0.0001	0.0001	0.0001	0.0001	0.0001
76	chr4	+	44168067	44271486	MSTRG.43608.1	2	4316	MSTRG.43608	ENSOCUG00000000887	0.0001	0.0001	0.012488	0.0001	2.40151	0.842713	0.234669	1.59313	0.722787	0.039713	1.3246	0.608174	0.531198	0.626878	0.61796	1.30933
77	chr12	-	97125916	97146426	MSTRG.12137.4	3	806	MSTRG.12137	.	0.0001	0.0001	0.0001	0.0001	3.41858	1.03808	0.419497	0.148065	0.111585	0.713118	1.30031	2.26622	3.32106	2.81998	1.94325	1.69677
78	chr15	-	81123367	81161609	MSTRG.23570.23	3	3444	MSTRG.23570	.	0.626171	0.325611	0.406835	0.220066	16.2389	7.08261	12.1907	18.1896	3.10313	10.175	12.3978	4.50356	9.00413	7.63197	6.69997	9.3476
79	chr10	-	45774552	45786293	MSTRG.8242.3	2	11671	MSTRG.8242	EGFR	0.0001	0.0001	0.0001	0.0001	0.0001	0.0001	0.0001	0.0001	0.16124	0.206487	0.0001	0.368461	0.0001	2.43868	0.0001	0.0001
80	chr7	-	109369093	109372843	MSTRG.48727.2	2	3384	MSTRG.48727	PPIG	0.0001	0.0001	0.005164	0.0001	1.96306	2.27885	2.54595	0.770395	2.59717	0.0001	2.25237	2.57784	0.265077	1.52173	2.69179	0.25715
81	chr13	+	54421014	54459092	MSTRG.15360.1	3	499	MSTRG.15360	GSTM2	0.175925	0.0001	0.159454	0.098987	1.36097	4.39807	1.66057	1.1683	1.66485	16.8838	13.5982	2.60403	1.24718	3.08201	1.65294	3.37953
82	chr7	-	75551582	75606670	MSTRG.47930.1	2	12678	MSTRG.47930	.	0.040569	0.017215	0.024878	0.064076	0.953117	1.66444	1.03516	0.967353	0.179945	1.16988	1.46217	1.61135	1.56682	1.11626	1.46106	1.18852
83	chr17	.	59274305	59275854	MSTRG.28115.1	1	1550	MSTRG.28115	.	0.0001	0.0001	0.0001	0.0001	1.49617	0.05957	0.488949	0.994926	0.024718	0.715229	0.850635	0.843147	0.113248	0.164669	0.69593	1.31263
84	chr15	+	60230397	60243147	MSTRG.22871.12	2	2016	MSTRG.22871	SNCA	3.3212	12.3763	7.35886	6.40301	0.0001	0.0001	0.037566	0.026857	0.0001	0.0001	0.143352	0.019016	0.0001	0.0001	0.0001	0.0001
85	chr3	-	138629637	138632585	MSTRG.41844.4	3	607	MSTRG.41844	.	0.0001	0.0001	0.01296	0.0001	0.311582	6.90914	0.153967	0.736848	1.39174	4.01065	3.46671	0.109322	1.17737	0.0001	3.02105	7.75932
86	chr20	-	31246057	31255269	MSTRG.37733.1	2	4536	MSTRG.37733	.	0.0001	0.0001	0.0001	0.0001	0.0001	0.0001	0.769856	0.577286	0.0001	0.318486	0.379723	1.13264	0.0001	0.0001	0.513789	0.49733
87	chr18	-	69733744	69735344	MSTRG.30922.1	2	1575	MSTRG.30922	ADAM8	0.127049	0.0001	0.116815	0.049316	8.04971	10.3684	8.8134	4.93485	0.309799	6.33934	5.77846	13.3834	5.56421	8.34873	4.69664	8.5888
88	chr12	-	104986843	105170639	MSTRG.12366.5	2	571	MSTRG.12366	SULT3A1	0.0001	0.0001	0.0001	0.0001	11.4159	19.0446	29.7991	15.6533	0.0001	9.50524	19.1867	0.363395	2.32569	8.48762	15.9811	11.2702
89	chr17	-	68976222	68986642	MSTRG.28262.8	2	482	MSTRG.28262	Metazoa_SRP	0.0001	2.2e-05	0.0001	0.0001	0.0001	0.0001	0.0001	0.0001	0.0001	3417.14	65.0984	0.0001	833.409	0.006726	461.598	0.0001
90	chr19	+	3382606	3385437	MSTRG.30941.1	1	2832	MSTRG.30941	SPECC1	1.39888	5.28009	4.97605	1.82819	0.0001	0.0001	0.0001	0.02131	0.072666	0.0001	0.029246	0.0001	0.0001	0.0001	0.0001	0.0001
91	chr1	+	144517071	144547859	MSTRG.5656.1	2	2554	MSTRG.5656	ENSOCUG00000013630	4.49327	20.6348	12.9047	5.51115	0.08253	0.00792	0.0001	0.0001	0.58905	0.167036	0.02193	0.016289	0.0001	0.0001	0.0001	0.008637
92	chr19	+	3353519	3369662	MSTRG.30938.1	2	6559	MSTRG.30938	SPECC1	1.82858	5.13782	5.79112	1.92706	0.0001	0.007014	0.0001	0.009201	0.243199	0.044523	0.081556	0.011087	0.007034	0.009388	0.0001	0.01335
93	chr13	.	78325618	78326497	MSTRG.15937.1	1	880	MSTRG.15937	.	0.201988	1.66501	1.11844	0.345962	0.0001	0.0001	0.0001	0.0001	0.0001	0.0001	0.0001	0.0001	0.0001	0.057277	0.0001	0.0001
94	chr17	+	68935171	68986635	MSTRG.28259.9	2	371	MSTRG.28259	NEMF	0.0001	0.344218	440.354	510.894	0.577201	8496.2	6581.04	0.506838	0.340288	0.269229	0.318934	0.176098	6853.65	0.33237	623.266	265.618
95	chr15	-	73541351	73562083	MSTRG.23213.5	4	2113	MSTRG.23213	.	0.0001	0.0001	0.0001	0.0001	0.653992	0.358836	0.781693	0.380031	0.093846	0.655855	0.779508	0.055582	1.00166	0.69721	0.975536	1.00809
96	chr8	.	86133541	86133808	MSTRG.52291.1	1	268	MSTRG.52291	.	0.0001	0.0001	0.0001	0.0001	12.6802	4.92443	4.72983	5.80215	0.093942	2.99775	6.79762	4.88764	0.832003	6.34452	6.31914	3.62661
97	chr19	-	3356094	3365267	MSTRG.30939.1	1	9174	MSTRG.30939	SPECC1	1.54923	6.97463	7.40977	2.64097	0.016371	0.005015	0.01651	0.026313	0.347457	0.024644	0.08842	0.022299	0.00938	0.013677	0.0001	0.00506
98	chr15	-	11462589	11467133	MSTRG.21690.1	2	4520	MSTRG.21690	FHDC1	0.9089	3.45362	2.77779	1.608	0.018797	0.0001	0.0001	0.0001	0.141148	0.034727	0.028245	0.021451	0.005031	0.0001	0.067731	0.028481
99	chr17	.	59346637	59348182	MSTRG.28121.1	1	1546	MSTRG.28121	.	0.0001	0.0001	0.0001	0.0001	1.74772	0.082411	0.57238	1.06311	0.03316	0.914394	1.29307	0.200824	0.192057	0.13966	1.05754	2.42153
100	chr18	-	48299135	48302705	MSTRG.30424.1	2	3548	MSTRG.30424	ENSOCUG00000001375	4.86361	2.57333	1.00784	4.68792	400.327	360.758	311.445	410.74	27.3133	289.532	257.57	2.41481	366.091	454.822	220.157	479.555
101	chr14	.	19899494	19900701	MSTRG.18539.1	1	1208	MSTRG.18539	TRIM71	0.763297	2.40434	1.70837	1.785	0.071624	0.038082	0.125386	0.0001	0.042589	0.0001	0.0001	0.0001	0.076379	0.0001	0.084929	0.028209
102	chr16	+	66886160	66888469	MSTRG.25777.1	1	2310	MSTRG.25777	TMCC2	6.99556	17.4635	11.6108	4.44709	0.018728	0.03983	0.015579	0.0001	0.345291	0.097032	0.221336	0.0001	0.0001	0.051764	0.0001	0.0001
103	chr15	.	92780049	92782918	MSTRG.23653.1	1	2870	MSTRG.23653	.	0.385157	1.98471	1.8466	0.824645	0.0001	0.0001	0.026762	0.0001	0.033564	0.02366	0.014987	0.0001	0.0001	0.0001	0.057233	0.0001
104	chr15	-	83570773	83571099	MSTRG.23480.1	1	327	MSTRG.23480	.	0.0001	0.0001	0.0001	0.039588	4.86534	15.681	2.85997	2.69047	0.274495	2.61152	7.09529	3.07261	4.70516	16.6288	1.18859	2.92763
105	chr15	-	20595012	20604550	MSTRG.21881.1	2	2167	MSTRG.21881	ENSOCUG00000033540	2.02596	6.20134	7.11547	3.59092	0.0001	0.0001	0.0001	0.0001	0.164826	0.015761	0.0001	0.005593	0.0001	0.0001	0.0001	0.0001
106	chr13	-	7949721	7963729	MSTRG.13976.1	1	14009	MSTRG.13976	.	0.188621	0.07027	0.085905	0.080991	17.1969	7.91063	9.71588	3.37602	0.20295	3.4085	4.2253	1.81801	11.217	4.95873	12.1533	14.422
107	chr1	+	55075531	55132276	MSTRG.3544.1	2	1555	MSTRG.3544	PIP5K1B	0.509421	2.31116	1.43371	1.50311	0.02782	0.0001	0.0001	0.0001	0.0001	0.029286	0.027662	0.0001	0.055969	0.0001	0.03252	0.007173
108	chr17	+	68976227	68986639	MSTRG.28259.13	2	293	MSTRG.28259	Metazoa_SRP	29074.2	0.291369	6.06142	19.5379	0.0001	125.099	7.85116	4.04426	3.49859	0.645878	4.81659	4.92125	22.0023	0.179062	13.9398	22.6215
109	chr15	-	81041069	81128609	MSTRG.23570.12	2	3224	MSTRG.23570	UGT2B16	0.0001	0.0001	0.0001	0.000863	1.45038	0.72485	1.24209	0.005665	0.0001	1.47597	0.308761	1.20997	0.840912	3.8e-05	0.0001	1.6708
110	X	-	99221533	99223394	MSTRG.2020.1	1	1862	MSTRG.2020	TENM1	0.434829	1.73552	2.22647	0.638143	0.023234	0.121517	0.0001	0.0001	0.02763	0.024457	0.0001	0.0001	0.122387	0.0001	0.0001	0.024932
111	chr3	+	8963245	9087604	MSTRG.38537.1	4	1806	MSTRG.38537	ENSOCUG00000037121	0.0001	0.0001	0.0001	0.0001	0.0001	0.0001	2.94686	0.0001	1.54828	0.0001	1.53707	0.797857	3.37275	0.0001	0.542792	0.779077
112	chr2	+	125648944	125654872	MSTRG.35822.1	1	5929	MSTRG.35822	BCL11A	2.27414	7.39493	6.77542	3.40896	0.143575	0.121889	0.106309	0.161056	0.397495	0.141631	0.258422	0.229497	0.194634	0.223897	0.116095	0.17659
113	chr3	+	76153203	76227445	MSTRG.40247.8	4	4266	MSTRG.40247	ENSOCUG00000002955	7.63703	0.916747	0.0001	0.003375	2.43801	1.34758	0.0001	0.0001	0.0001	0.0001	0.0001	0.0001	0.0001	0.0001	0.0001	1.85706
114	chr15	-	92772837	92773677	MSTRG.23651.1	1	841	MSTRG.23651	.	0.14414	1.98443	1.31793	0.237334	0.0001	0.0001	0.0001	0.0001	0.0001	0.0001	0.0001	0.0001	0.0001	0.0001	0.0001	0.0001
115	chr3	-	31242988	31257638	MSTRG.39235.1	1	14651	MSTRG.39235	.	0.0001	0.0001	0.0001	0.0001	0.0001	1.56639	2.42766	0.0001	2.31792	2.36191	0.0001	0.0001	0.0001	0.0001	1.38438	1.69269
116	chr20	-	27031482	27053934	MSTRG.37688.3	2	22025	MSTRG.37688	NRXN3	0.0001	0.0001	0.484067	3.45235	0.0001	0.0001	0.0001	0.0001	0.0001	0.0001	0.0001	0.0001	0.0001	0.0001	7.92112	0.710442
117	chr17	.	59349479	59350597	MSTRG.28122.1	1	1119	MSTRG.28122	.	0.0001	0.0001	0.0001	0.0001	1.8095	0.0001	0.581516	1.09681	0.018912	1.07153	1.48265	0.406813	0.676154	0.194391	0.299597	1.73612
118	chr2	.	124653271	124654297	MSTRG.35805.1	1	1027	MSTRG.35805	.	1.46231	2.00875	2.96672	1.21552	0.0001	0.0001	0.0001	0.058763	0.050095	0.0001	0.030595	0.0001	0.0001	0.0001	0.0001	0.0001
119	chr9	+	18780730	18793192	MSTRG.53399.4	2	3626	MSTRG.53399	RAD54L2	0.015168	1.87763	2.864	0.0001	1.44347	1.10832	0.0001	1.32317	0.0001	0.0001	0.0001	0.0001	0.0001	1.28904	0.0001	1.57248
120	chr16	.	66721679	66722357	MSTRG.25770.1	1	679	MSTRG.25770	LEMD1	0.0001	0.348915	0.038709	0.0001	15.2381	15.985	15.1038	0.0001	21.9736	13.4657	0.62875	25.281	6.77464	18.4016	14.3985	10.4153
121	chr7	-	118353156	118355224	MSTRG.49006.1	8	636	MSTRG.49006	.	1.82997	2.51112	0.038057	1.15943	0.0001	0.0001	0.0001	0.0001	0.0001	0.0001	0.0001	0.0001	0.0001	0.0001	0.0001	0.026543
122	chr12	-	117241226	117247923	MSTRG.12592.1	3	549	MSTRG.12592	.	0.0001	0.0001	0.0001	0.0001	11.0433	6.25105	2.10399	0.298679	0.0001	5.26596	6.51052	1.05809	7.30178	1.67245	7.45067	6.64998
123	chr13	+	7896102	8063257	MSTRG.13973.8	4	26914	MSTRG.13973	ENSOCUG00000034059	0.012242	0.009279	0.018388	0.019067	4.01486	1.72774	1.71689	0.403504	0.048421	1.69054	0.900794	0.030747	0.651097	2.01496	2.51826	4.85793
124	chr19	+	3387070	3394184	MSTRG.30943.1	1	7115	MSTRG.30943	SPECC1	1.21006	4.08123	4.86063	1.87868	0.0001	0.004884	0.004605	0.059375	0.144105	0.006401	0.142349	0.03646	0.0001	0.0001	0.00721	0.0001
125	chr12	+	105077897	105172593	MSTRG.12369.1	2	285	MSTRG.12369	SULT3A1	0.0001	0.0001	0.08372	0.0001	19.3779	16.6148	12.3994	12.861	0.0001	15.6518	16.911	10.7009	2.02452	9.42	11.2724	11.0142
126	chr7	+	12198914	12203507	MSTRG.46744.3	2	3452	MSTRG.46744	LRGUK	0.44117	0.338535	1.65542	0.812389	3.07139	0.021112	0.18778	0.0001	0.039793	0.022452	0.010711	0.018305	0.011661	0.0001	0.0001	2.49147
127	chr11	.	75895265	75897931	MSTRG.9509.1	1	2667	MSTRG.9509	PDE4D	1.93762	1.74999	0.357018	0.859041	0.0001	0.0001	0.0001	0.0001	0.0001	0.017075	0.015671	0.050665	0.050789	0.0001	0.057702	0.015864
128	chr2	-	46221291	46229560	MSTRG.33877.1	1	8270	MSTRG.33877	.	2.29804	9.92716	5.14487	2.93947	0.39016	0.237164	0.256413	0.300671	0.275798	0.296993	0.276789	0.331539	0.225291	0.222028	0.238455	0.200732
129	chr11	.	75924955	75927840	MSTRG.9516.1	1	2886	MSTRG.9516	PDE4D	1.91012	2.00542	0.573108	0.744226	0.02998	0.047821	0.0001	0.0001	0.014603	0.01287	0.039798	0.067192	0.0001	0.008856	0.0001	0.016086
130	chr19	-	3474114	3476345	MSTRG.30950.1	1	2232	MSTRG.30950	SPECC1	0.976009	3.62766	4.31158	1.1562	0.088079	0.082443	0.0001	0.0001	0.156637	0.01939	0.054671	0.04344	0.082676	0.022582	0.045965	0.0001
131	chr13	-	7979967	8031629	MSTRG.13977.1	2	14325	MSTRG.13977	ENSOCUG00000034059	0.029618	0.04928	0.025687	0.076538	13.3707	5.09208	7.6861	1.39639	0.098371	2.33201	1.29872	0.860546	6.85474	4.63901	8.35194	10.2771
132	chr1	+	58738379	58746492	MSTRG.3616.1	2	7558	MSTRG.3616	.	0.05389	0.022029	0.046491	0.045899	1.09347	0.686407	0.448615	0.361077	0.023825	1.3637	1.6056	4.07374	1.25881	0.895225	0.37693	0.703208
133	chr19	.	3415484	3416921	MSTRG.30946.1	1	1438	MSTRG.30946	SPECC1	2.05307	5.5932	4.32781	1.87083	0.029444	0.0001	0.0001	0.0001	0.100354	0.0001	0.059825	0.0001	0.0001	0.0001	0.034155	0.022324
134	chr7	+	43557669	43565273	MSTRG.47386.1	2	6316	MSTRG.47386	PRKAR2B	0.775517	2.65643	2.62463	1.30193	0.012727	0.013095	0.022536	0.0001	0.140382	0.036051	0.063877	0.050137	0.059442	0.055863	0.046842	0.049861
135	chr15	.	11029239	11031716	MSTRG.21675.1	1	2478	MSTRG.21675	.	0.0001	0.0001	0.0001	0.0001	1.01213	0.033575	1.62576	0.812847	0.0001	0.17061	1.02611	1.48491	1.1707	0.876016	0.0001	0.387574
136	chr11	.	75907288	75914231	MSTRG.9512.1	1	6944	MSTRG.9512	PDE4D	1.95761	1.50015	0.485668	0.946461	0.02492	0.006625	0.015818	0.0001	0.036966	0.046255	0.067479	0.030822	0.006644	0.031197	0.036936	0.013371
137	chr3	+	110519418	110608939	MSTRG.40999.1	2	6809	MSTRG.40999	TP53INP1	0.0001	0.0001	0.0001	0.0001	6.53301	0.0001	0.0001	0.0001	0.0001	0.0001	4.63288	2.08263	0.0001	4.41541	0.0001	0.001038
138	chr19	+	40600793	40663726	MSTRG.32308.2	2	2125	MSTRG.32308	FBXL20	0.838463	0.480037	1.6679	0.0001	0.467897	0.0001	0.0001	0.0001	0.0001	0.0001	0.0001	0.0001	0.395811	2.69898	0.0001	0.0001
139	chr7	-	13121041	13132573	MSTRG.46789.1	2	11380	MSTRG.46789	BPGM	2.1973	5.93611	7.01154	3.1715	0.130373	0.119741	0.321503	0.246259	0.501338	0.222225	0.129866	0.301466	0.225862	0.257688	0.186903	0.18679
140	chr16	.	46525684	46529102	MSTRG.25075.1	1	3419	MSTRG.25075	.	0.468213	1.4737	1.40926	0.452934	0.0001	0.0001	0.048229	0.0001	0.0001	0.01058	0.032835	0.0001	0.013493	0.0001	0.0001	0.006789
141	chr16	-	46519523	46521186	MSTRG.25073.1	1	1664	MSTRG.25073	.	0.461899	2.42044	1.74084	0.578787	0.025998	0.0001	0.0001	0.0001	0.030808	0.0001	0.0242	0.029134	0.0001	0.0001	0.0001	0.060843
142	chr9	-	41154097	41220396	MSTRG.53947.1	2	962	MSTRG.53947	.	0.0001	0.0001	0.0001	0.0001	0.085315	0.304051	0.0001	0.0001	0.0001	1.59623	1.17667	2.14765	2.39845	1.36118	0.239955	0.0001
143	chr18	-	42988416	43071587	MSTRG.30307.19	2	853	MSTRG.30307	ENSOCUG00000021501	0.022069	0.008107	0.0001	0.0001	8.62644	2.87315	8.37526	2.30415	0.193554	8.01106	2.11097	0.039435	5.06213	3.05853	2.533	11.592
144	chr17	+	59132972	59268138	MSTRG.28097.3	2	1880	MSTRG.28097	U6	0.0001	0.0001	0.0001	0.0001	1.40501	0.09788	0.429407	0.682216	0.0001	1.03098	0.732013	0.631975	0.535855	0.228182	0.463709	1.87636
145	chr15	-	20592015	20594890	MSTRG.21880.1	1	2876	MSTRG.21880	ENSOCUG00000033540	2.14208	8.18813	8.65393	3.73528	0.0001	0.0001	0.0001	0.0001	0.270867	0.027345	0.104269	0.0001	0.0001	0.035052	0.0001	0.0001
146	chr2	-	46232755	46234656	MSTRG.33879.1	1	1902	MSTRG.33879	.	2.09362	13.0942	8.72026	3.02852	0.352144	0.384074	0.311623	0.452205	0.411495	0.186194	0.065119	0.285978	0.188106	0.293761	0.198163	0.286488
147	chr8	.	14414096	14418286	MSTRG.50770.1	1	4191	MSTRG.50770	.	0.0001	0.0001	0.0001	0.012355	0.34137	0.270487	0.501744	0.08068	0.012276	0.37422	0.599172	1.00444	1.72305	0.179932	0.993854	0.178921
148	chr16	.	46516121	46519189	MSTRG.25072.1	1	3069	MSTRG.25072	.	0.262135	1.50646	0.93325	0.337749	0.014096	0.028757	0.009626	0.0001	0.023719	0.018732	0.014016	0.0001	0.0001	0.031682	0.0001	0.030253
149	chr2	+	125658968	125659942	MSTRG.35824.1	1	975	MSTRG.35824	BCL11A	2.98415	7.38533	4.62901	2.76112	0.102272	0.080144	0.038838	0.0001	0.196473	0.139955	0.132194	0.242264	0.07433	0.141524	0.60728	0.047614
150	chr19	-	3462346	3470623	MSTRG.30949.1	2	6243	MSTRG.30949	SPECC1	1.67965	5.42406	5.12662	0.517834	0.075033	0.02958	0.09666	0.058584	0.270429	0.050647	0.065711	0.071596	0.031235	0.024021	0.049854	0.050747
151	chr12	+	42469874	42472137	MSTRG.11204.1	1	2264	MSTRG.11204	GSTA5	0.397208	0.169336	0.122268	0.166834	3.03685	3.80711	3.80928	2.72263	1.31358	5.02763	4.17616	5.43005	5.84971	7.28326	5.71833	4.55497
152	chr12	.	30547368	30548349	MSTRG.10807.1	1	982	MSTRG.10807	.	10.146	10.9629	0.07593	4.98163	0.337018	0.0001	0.0001	0.19581	0.0001	0.0001	0.0001	0.097335	0.0001	0.235374	0.303097	0.25357
153	chr15	+	80316217	80317024	MSTRG.23562.1	1	808	MSTRG.23562	.	0.427206	0.084275	0.032529	0.314081	26.7364	19.9191	29.909	5.8015	0.361491	3.79713	2.92736	66.4839	9.78418	10.482	7.01686	12.3129
154	chr1	-	171018977	171024864	MSTRG.6251.2	2	4288	MSTRG.6251	ELP4	1.15158	1.07124	1.56018	0.031354	0.66992	0.011288	0.0001	0.0001	0.007776	0.008083	0.01952	0.030404	1.17983	1.15679	0.038194	0.0001
155	chr8	-	53600327	53611925	MSTRG.51867.1	5	777	MSTRG.51867	ENSOCUG00000014903	14.9909	41.2101	38.9047	16.4008	5.96593	5.23999	1.12366	2.52115	2.11226	1.12152	1.32313	1.9699	1.10998	2.78399	0.21838	2.75082
156	chr8	.	14340843	14346196	MSTRG.50751.1	1	5354	MSTRG.50751	.	0.016981	0.0001	0.0001	0.009672	0.629275	0.640405	0.727876	0.050324	0.034348	0.339351	0.878553	1.14765	2.04631	0.177703	0.766621	0.3944
157	chr10	-	26391658	26480715	MSTRG.7659.2	3	1850	MSTRG.7659	ENSOCUG00000034476	1.95657	5.12073	0.0508	0.054307	0.0001	0.0001	0.0001	0.0001	0.018554	0.0001	0.0001	0.0001	0.0001	0.0001	0.0001	0.0001
158	chr7	+	81070291	81103437	MSTRG.47986.1	5	2378	MSTRG.47986	ENSOCUG00000037796	0.0001	0.0001	0.0001	0.0001	0.255662	0.295068	0.182303	0.0001	0.0001	0.161419	1.23809	0.672696	1.10747	0.600127	0.439169	0.089703
159	chr14	-	104522667	104623851	MSTRG.20477.1	2	11145	MSTRG.20477	.	0.0001	0.0001	0.0001	0.0001	2.6e-05	0.0001	0.0001	0.125374	0.376813	0.660463	1.4e-05	0.0001	0.0001	1.1e-05	0.0001	0.0001
160	chr12	-	144989032	144994695	MSTRG.13331.1	1	5664	MSTRG.13331	SCAF8	0.0001	0.0001	0.0001	0.0001	0.0001	0.0001	0.0001	0.0001	0.0001	2.24064	0.0001	3.27389	0.0001	0.0001	2.37278	0.0001
161	chr19	-	3377386	3381998	MSTRG.30940.1	1	4613	MSTRG.30940	SPECC1	1.27842	3.48617	4.73893	1.81871	0.018756	0.0001	0.0001	0.013083	0.228513	0.009417	0.017624	0.010509	0.017253	0.008214	0.0001	0.0001
162	chr13	.	111757399	111763344	MSTRG.16618.1	1	5946	MSTRG.16618	.	0.257949	1.77938	1.15914	0.370488	0.0001	0.0001	0.0001	0.0001	0.03369	0.007659	0.021702	0.0001	0.0001	0.0001	0.0001	0.0001
163	chr18	-	43524720	43750029	MSTRG.30206.1	3	748	MSTRG.30206	ENSOCUG00000036598	0.100678	0.173388	0.0001	0.193688	27.1087	63.6208	25.9401	1.63681	0.761356	4.21948	18.6545	2.52069	2.27488	2.67471	29.9133	2.7585
164	chr1	+	75694129	75697178	MSTRG.4002.3	3	2415	MSTRG.4002	CTSV	0.0001	6.43905	0.0001	6.75011	0.0001	0.0001	0.0001	0.0001	0.0001	0.0001	0.0001	0.0001	2.45027	0.0001	0.0001	3.32089
165	chr3	+	15354346	15358846	MSTRG.38696.1	1	4501	MSTRG.38696	ENSOCUG00000004158	0.446627	3.84808	2.31843	1.6402	0.062406	0.010221	0.016826	0.0001	0.090186	0.046283	0.018842	0.0001	0.0001	0.010841	0.011356	0.010314
166	chr17	.	59196390	59197553	MSTRG.28103.1	1	1164	MSTRG.28103	.	0.0001	0.0001	0.0001	0.0001	1.58679	0.0001	0.643478	0.459086	0.0001	1.18132	1.22641	0.870934	0.296547	0.125608	0.314113	1.22661
167	chr7	-	64794989	64806623	MSTRG.47716.11	2	2196	MSTRG.47716	INSIG2	0.0001	0.0001	0.0001	0.0001	0.0001	0.0001	0.0001	0.0001	0.437671	1.22607	0.310818	0.0001	0.0001	0.0001	2.03159	0.0001
168	chr17	.	59187842	59189433	MSTRG.28101.1	1	1592	MSTRG.28101	.	0.0001	0.0001	0.0001	0.01857	2.16871	0.055129	0.73263	1.31052	0.032316	1.08131	1.43219	1.38599	0.572369	0.227576	0.784062	1.16198
169	chr11	.	37365961	37366936	MSTRG.8781.1	1	976	MSTRG.8781	.	0.149088	0.185815	0.103135	0.289356	0.175098	0.408167	0.129326	0.11709	23.4099	0.67242	24.1466	0.093706	0.312938	0.141195	33.0652	26.6755
170	chr8	.	14352244	14363826	MSTRG.50753.1	1	11583	MSTRG.50753	.	0.031415	0.002379	0.004426	0.009955	0.411497	0.504778	0.533291	0.067714	0.044511	0.297627	0.495982	0.968323	1.61194	0.218889	0.58009	0.252171
171	X	+	46382102	46393149	MSTRG.931.1	2	11020	MSTRG.931	AR	0.0001	0.179083	4.56491	0.0001	0.0001	0.0001	0.0001	0.0001	0.0001	0.0001	0.0001	0.0001	0.0001	0.0001	0.0001	0.0001
172	chr7	-	142184181	142194723	MSTRG.49702.1	2	5736	MSTRG.49702	.	3.6608	13.7921	14.6353	6.61821	0.843393	0.35755	0.328534	0.398133	0.749303	0.552619	0.458497	0.989918	0.666045	0.84251	0.503186	0.659633
173	chr12	-	97140214	97146364	MSTRG.12137.6	2	2351	MSTRG.12137	.	0.040568	0.03248	0.0001	0.015611	1.94793	1.2603	0.890338	0.09649	0.049238	0.837987	1.59979	2.62263	2.13996	2.04682	1.57378	1.28825
174	chr1	+	75694129	75697178	MSTRG.4002.4	3	2448	MSTRG.4002	CTSV	0.0001	5.43926	0.0001	5.55931	1.65091	0.061929	0.0001	0.0001	0.0001	0.0001	0.0001	0.0001	15.8397	0.062347	0.0001	0.0001
175	chr15	-	80413302	80511532	MSTRG.23572.1	2	692	MSTRG.23572	UGT2B16	0.0001	0.0001	0.0001	0.0001	0.0001	1.0683	0.0001	2.82172	0.0001	1.28952	2.22142	1.60429	0.664955	1.36697	0.743194	0.652837
176	chr19	.	44582975	44583847	MSTRG.32530.1	1	873	MSTRG.32530	SLC25A39	1.6099	2.34655	1.4478	0.640261	0.0001	0.0001	0.0001	0.069129	0.05329	0.0001	0.0001	0.0001	0.0001	0.057737	0.176278	0.0001
177	chr15	-	16788894	16863831	MSTRG.21838.2	2	3751	MSTRG.21838	.	0.0001	0.0001	0.0001	0.0001	1.47817	1.29276	1.31372	0.857226	3.04626	3.23705	0.0001	0.0001	0.0001	0.628195	0.0001	0.0001
178	chr3	+	82529212	82543123	MSTRG.40409.3	2	972	MSTRG.40409	.	1.42419	0.825812	1.88432	0.0001	0.0001	0.0001	0.0001	0.0001	0.0001	0.0001	0.0001	0.0001	0.0001	0.0001	0.0001	0.0001
179	chr18	+	16261033	16268423	MSTRG.29276.2	2	7044	MSTRG.29276	ADAMTS14	0.0001	0.0001	0.0001	0.0001	0.0001	0.0001	0.0001	0.0001	2.13593	0.0001	0.0001	1.1581	0.0001	0.712629	0.0001	0.0001
180	chr1	-	57693549	57708512	MSTRG.3600.1	2	403	MSTRG.3600	TRPM3	0.103467	0.0001	0.023359	0.105253	6.20511	3.86945	7.28439	2.62895	0.460352	2.9889	4.92786	5.44857	0.772904	4.76703	2.38922	0.875401
181	chr14	+	9705972	9718653	MSTRG.18221.2	3	5743	MSTRG.18221	ENSOCUG00000039156	2.26629	1.6808	0.0001	0.0001	0.0001	0.0001	0.0001	0.0001	0.0001	0.0001	0.0001	0.0001	0.0001	0.0001	0.0001	0.0001
182	chr17	.	59353070	59358165	MSTRG.28125.1	1	5096	MSTRG.28125	.	0.011894	0.0001	0.0001	0.017836	1.2098	0.033933	0.520885	0.844564	0.029464	0.536144	0.921835	0.425699	0.213833	0.156606	0.196004	1.69378
183	chr17	+	59137562	59150355	MSTRG.28097.5	3	1290	MSTRG.28097	.	0.0001	0.0001	0.0001	0.0001	1.33607	0.193409	1.18439	1.09644	0.0001	1.09496	0.998159	0.444773	0.555415	0.490585	0.83104	1.94802
184	chr2	.	115506058	115507261	MSTRG.35472.1	1	1204	MSTRG.35472	.	1.56808	5.43992	3.6145	2.90777	0.071862	0.0001	0.0001	0.250267	0.233807	0.0001	0.035726	0.033126	0.03655	0.0001	0.0001	0.0001
185	chr19	.	3490992	3493083	MSTRG.30953.1	1	2092	MSTRG.30953	SPECC1	1.732	5.35634	6.45822	1.98097	0.071937	0.04398	0.072403	0.0001	0.311594	0.021768	0.143928	0.054154	0.022052	0.024094	0.0001	0.044382
186	chr9	-	14582581	14590622	MSTRG.53164.1	2	7681	MSTRG.53164	.	3.17564	1.41284	0.433656	0.5409	0.0001	0.028375	0.057725	0.015714	0.067194	0.0001	0.027563	0.028134	0.0001	0.006283	0.013357	0.006044
187	chr15	.	92760067	92765895	MSTRG.23649.1	1	5829	MSTRG.23649	.	0.440153	1.80987	1.32074	0.651989	0.0001	0.0001	0.0001	0.0001	0.069514	0.0001	0.011069	0.016634	0.0001	0.0001	0.0001	0.0001
188	chr9	.	41257967	41259889	MSTRG.53956.1	1	1923	MSTRG.53956	.	0.001676	0.0001	0.0001	0.0001	0.061985	0.136411	0.0001	0.0001	0.0001	0.988906	0.669823	0.994106	1.58361	0.799904	0.112661	0.0001
189	chr19	+	50103175	50109682	MSTRG.32776.2	2	6122	MSTRG.32776	.	1.82361	0.0001	1.58857	0.0001	0.0001	0.0001	0.0001	0.0001	0.0001	0.0001	0.0001	0.0001	0.0001	0.0001	0.0001	0.0001
190	chr8	-	75299965	75329642	MSTRG.52112.1	2	3938	MSTRG.52112	KLF12	0.002116	0.0001	0.0001	0.0001	1.26415	0.0001	1.29514	0.001087	2.15012	2.25751	0.0001	0.001746	0.000208	0.002749	1.1008	0.0001
191	chr2	-	46223277	46231335	MSTRG.33877.2	2	6593	MSTRG.33877	.	0.951697	4.21238	4.02564	0.914298	0.127114	0.032488	0.080938	0.148179	0.0001	0.041321	0.110032	0.066569	0.019702	0.083445	0.158894	0.096831
192	chr2	+	558001	562611	MSTRG.32968.1	2	4502	MSTRG.32968	.	0.045967	0.011278	0.011676	0.010197	0.65067	1.23701	2.53424	0.675011	0.039349	0.42922	0.648412	1.26467	3.39383	2.57685	2.08248	0.690158
193	chr7	-	59372596	59374064	MSTRG.47592.1	1	1469	MSTRG.47592	LIMS2	11.8794	0.0001	3.46471	0.0001	3.38341	0.0001	19.1437	0.0001	0.0001	0.0001	0.0001	0.0001	0.0001	6.10725	0.0001	0.0001
194	chr12	.	8706872	8707222	MSTRG.10099.1	1	351	MSTRG.10099	.	0.0001	0.0001	0.0001	0.0001	0.061625	0.0001	0.203523	0.0001	2.248	0.0001	3.12538	3.21466	0.0001	4.83457	0.0001	3.87145
195	chr12	+	131632863	131639529	MSTRG.12980.1	1	6667	MSTRG.12980	.	0.0001	0.0001	0.0001	0.0001	1.3867	0.780675	0.089466	0.035791	0.0001	0.506199	0.146515	0.022347	2.60531	3.07095	1.87306	1.54864
196	chr13	-	141704918	141709062	MSTRG.17862.1	3	1216	MSTRG.17862	ENSOCUG00000037696	0.099689	0.0001	0.043229	0.0001	1.25325	1.4408	1.24755	0.556845	0.305778	1.7838	2.11239	2.78006	2.89683	4.13671	3.94804	2.02077
197	chr18	-	39447816	39525211	MSTRG.30092.1	4	2933	MSTRG.30092	HECTD2	0.029554	0.007113	0.017922	0.053305	2.01499	1.69109	3.60971	1.56462	0.59538	1.09761	0.962551	0.09374	3.87861	2.90605	0.288242	3.17936
198	chr17	.	59160310	59161133	MSTRG.28099.1	1	824	MSTRG.28099	.	0.0001	0.0001	0.0001	0.0001	1.5432	0.087902	0.904428	0.583844	0.0001	1.1257	1.39667	0.785498	0.411166	0.22212	0.891198	1.3022
199	chr1	+	55190720	55195485	MSTRG.3549.1	2	4122	MSTRG.3549	PIP5K1B	0.656009	1.99951	1.70222	1.02249	0.091256	0.0001	0.073492	0.029282	0.092459	0.016572	0.082301	0.052675	0.053242	0.012228	0.0001	0.033787
200	chr13	.	30471108	30471951	MSTRG.14434.1	1	844	MSTRG.14434	.	0.070795	0.0001	0.0001	0.255201	19.596	9.16098	9.7701	8.35135	0.151744	5.61552	13.7658	9.71932	1.94939	7.96392	9.85796	4.50879
201	chr17	+	68951194	68986615	MSTRG.28259.12	3	413	MSTRG.28259	NEMF	7871.99	0.0001	1035.68	4.69424	180.972	0.026937	12.9798	0.0001	2.58896	0.074562	0.078867	7.46646	20.1476	73.5766	1454.65	1760
202	chr8	.	14424687	14427223	MSTRG.50772.1	1	2537	MSTRG.50772	.	0.0001	0.0001	0.0001	0.0001	0.325923	0.536018	0.354302	0.261752	0.0001	0.084849	0.526196	0.783194	1.74806	0.15894	0.923575	0.251898
203	chr10	-	33768460	33815861	MSTRG.7820.1	2	8404	MSTRG.7820	PON2	0.0001	0.0001	0.0001	0.0001	0.49433	0.0001	0.0001	0.0001	0.0001	0.0001	1.77167	0.317344	0.006168	0.0001	0.0001	0.0001
204	chr19	-	3522891	3525563	MSTRG.30954.1	1	2673	MSTRG.30954	SPECC1	1.09565	3.67781	3.55819	1.32156	0.048381	0.01721	0.0001	0.022417	0.218886	0.054916	0.032184	0.120718	0.017259	0.05657	0.0001	0.0001
205	chr15	-	20596812	20604550	MSTRG.21881.2	2	367	MSTRG.21881	ENSOCUG00000033540	1.40193	4.7469	5.94527	3.03489	0.0001	0.0001	0.0001	0.0001	0.175082	0.0001	0.073534	0.03724	0.0001	0.0001	0.0001	0.0001
206	chr4	+	39188807	39195031	MSTRG.43377.1	1	6225	MSTRG.43377	.	0.038878	0.050521	0.008444	0.064334	0.089629	3.13462	2.35723	2.38031	0.049823	3.34502	2.16727	0.244709	2.83932	0.011543	1.99393	0.865664
207	chr8	.	14450122	14452495	MSTRG.50779.1	1	2374	MSTRG.50779	.	0.0001	0.0001	0.0001	0.0001	0.111986	0.118124	0.412679	0.050843	0.0001	0.202981	0.561361	0.377498	1.55806	0.125357	0.433996	0.228627
208	chr15	-	73537515	73562102	MSTRG.23213.3	3	5898	MSTRG.23213	.	0.0001	0.0001	0.0001	0.0001	0.367556	0.717719	0.152353	0.658488	0.0001	0.512069	0.199243	0.016596	0.949523	0.604262	0.399108	0.381073
209	chr21	-	11295311	11343216	MSTRG.38147.4	2	2445	MSTRG.38147	MED13L	3.2907	0.0001	3.31819	0.0001	0.0001	0.0001	0.0001	0.0001	0.0001	0.0001	0.0001	0.0001	0.0001	0.0001	0.0001	0.0001
210	chr1	+	140024708	140030742	MSTRG.5425.2	2	5107	MSTRG.5425	ACER3	0.0001	1.39705	0.0001	1.07413	0.0001	0.0001	0.0001	0.0001	0.0001	0.0001	0.0001	0.0001	0.0001	0.0001	0.0001	0.0001
211	chr15	-	44657869	44670056	MSTRG.22516.11	2	12087	MSTRG.22516	.	0.0001	0.0001	0.0001	0.0001	2.19586	1.58682	1.48634	0.95809	0.0001	0.656642	0.389704	0.0001	1.37773	1.22604	1.01999	0.0001
212	chr13	+	39004122	39005122	MSTRG.14792.1	2	859	MSTRG.14792	S100A8	83.9941	77.2312	18.8273	23.3536	0.90061	2.06682	5.44776	2.28108	6.75576	1.17657	1.29232	3.96828	0.564671	2.85169	2.46402	0.266386
213	chr16	.	36729561	36731001	MSTRG.24728.1	1	1441	MSTRG.24728	.	0.34962	4.04303	1.50174	1.1155	0.180129	0.121812	0.10828	0.160839	0.106349	0.031939	0.0597	0.067166	0.058239	0.209499	0.161959	0.19067
214	chr17	.	59365108	59367998	MSTRG.28127.1	1	2891	MSTRG.28127	.	0.0001	0.0001	0.018183	0.0001	1.27571	0.007956	0.608924	0.702426	0.034014	0.405029	0.733693	0.565033	0.18436	0.051624	0.368842	1.81831
215	chr7	+	9492203	9556016	MSTRG.46679.2	2	10070	MSTRG.46679	ENSOCUG00000034692	1.06654	0.497765	0.0001	0.0001	0.0001	1.10849	0.0001	0.0001	0.0001	0.0001	0.0001	0.0001	0.0001	0.0001	0.0001	0.0001
216	chr11	+	60132302	60138202	MSTRG.9225.1	1	5901	MSTRG.9225	FYB1	0.0001	0.0001	0.0001	0.0001	0.0001	0.0001	0.0001	0.0001	0.866994	1.39249	0.0001	0.0001	0.0001	0.0001	0.0001	0.0001
217	chr2	+	138467407	138485061	MSTRG.36007.2	3	7486	MSTRG.36007	ENSOCUG00000036528	0.0001	0.0001	0.0001	0.0001	3.62829	2.34283	0.0001	1.15932	0.477313	0.0001	0.0001	1.60035	0.0001	4.12609	0.0001	1.24873
218	chr15	+	92766561	92769318	MSTRG.23650.1	1	2758	MSTRG.23650	.	0.277893	1.69983	1.39494	0.726502	0.023528	0.0001	0.0001	0.0001	0.096644	0.016512	0.015596	0.041015	0.0001	0.018276	0.0001	0.0001
219	chr7	-	114110216	114146900	MSTRG.48864.1	2	1059	MSTRG.48864	GPR155	1.22106	2.43135	1.9249	0.96545	0.0001	0.022289	0.024345	0.0001	0.046686	0.003202	0.077069	0.0001	0.0001	0.042148	0.12298	0.102909
220	chr16	+	18107046	18145159	MSTRG.24238.8	3	2526	MSTRG.24238	SEPHS1	0.0001	0.0001	0.0001	0.0001	0.0001	0.0001	0.0001	0.0001	0.0001	1.74849	2.34317	0.0001	0.0001	0.0001	0.0001	4.17574
221	chr15	.	9262222	9263860	MSTRG.21612.1	1	1639	MSTRG.21612	.	1.32383	2.77244	1.35017	1.01698	0.0001	0.0001	0.0001	0.0001	0.125225	0.082763	0.078732	0.018041	0.0001	0.0001	0.0001	0.0001
222	chr14	-	104467210	104471658	MSTRG.20474.2	2	4274	MSTRG.20474	.	0.0001	0.0001	0.0001	0.0001	0.0001	0.0001	0.0001	0.0001	0.0001	1.79966	0.680551	0.0001	0.0001	0.0001	0.0001	0.574355
223	chr18	-	42756111	42948135	MSTRG.30307.10	2	3599	MSTRG.30307	ENSOCUG00000015280	0.0001	0.0001	0.0001	0.0001	22.1679	0.0001	6.11921	0.0001	0.0001	3.09135	0.0001	0.696631	0.0001	3.50938	1.14214	0.0001
224	chr1	-	72404629	72421984	MSTRG.3927.3	2	14977	MSTRG.3927	.	0.010778	0.007408	0.00524	0.023307	2.63486	9.55154	6.11597	6.26961	0.002972	1.09956	0.411919	0.275253	5.44165	0.805632	3.87768	8.64724
225	chr8	+	13604686	13635539	MSTRG.50718.1	2	2747	MSTRG.50718	ITPR2	0.0001	0.0001	0.0001	0.0001	2.22709	0.0001	0.0001	0.0001	0.0001	2.18661	0.0001	1.436	1.6117	0.0001	1.02813	0.0001
226	chr11	.	75901393	75906077	MSTRG.9511.1	1	4685	MSTRG.9511	PDE4D	1.83544	1.48139	0.524128	0.902985	0.004617	0.019639	0.016165	0.0001	0.061527	0.039777	0.100993	0.027631	0.009847	0.010759	0.007804	0.011771
227	chr7	.	93365991	93366205	MSTRG.48212.1	1	215	MSTRG.48212	.	0.697782	0.0001	0.454313	0.118714	7.77099	7.75324	2.27088	1.11284	0.596533	13.2374	10.9298	23.9214	22.5104	8.76729	12.9626	1.43643
228	chr1	.	113826964	113827846	MSTRG.4911.1	1	883	MSTRG.4911	.	1.25722	1.49843	0.892558	0.773794	0.0001	0.0001	0.0001	0.0001	0.0001	0.0001	0.0001	0.054903	0.0001	0.0001	0.0001	0.0001
229	chr8	+	100460490	100463877	MSTRG.52440.1	2	3133	MSTRG.52440	.	0.087057	0.205	0.108346	0.174457	0.998294	0.209102	0.692012	0.04418	0.303892	2.30422	3.13114	3.77854	1.21155	2.60027	1.67374	0.631153
230	chr1	+	140126193	140127577	MSTRG.5446.1	2	1008	MSTRG.5446	TSKU	0.080515	0.0001	0.043643	0.013845	3.61756	2.51545	4.82632	1.21525	0.04742	3.83591	3.31476	0.68248	10.8346	3.10323	3.25893	4.51079
231	chr18	-	69231950	69233510	MSTRG.30892.2	2	1215	MSTRG.30892	PLEKHA1	1.29911	0.097457	0.0001	1.6557	0.0001	1.25498	1.42865	0.0001	0.0001	0.0001	0.0001	0.0001	0.147854	0.0001	0.074738	0.0001
232	chr2	.	124662780	124665623	MSTRG.35807.1	1	2844	MSTRG.35807	.	0.253022	1.64412	0.952354	0.712345	0.015211	0.0001	0.06714	0.0001	0.05427	0.0001	0.015124	0.0001	0.0001	0.0001	0.0001	0.0001
233	chr18	-	42755029	42945409	MSTRG.30307.6	2	1948	MSTRG.30307	ENSOCUG00000015280	2.18514	1.20472	1.90344	0.690443	26.5733	16.034	19.471	13.027	9.34123	15.8988	14.4427	13.2006	12.4716	7.11322	11.8876	1.17091
234	chr16	+	74231859	74309681	MSTRG.26029.2	2	1538	MSTRG.26029	ENSOCUG00000016509	0.0001	2.25949	4.45607	0.0001	0.308319	2.14189	1.15981	0.246341	0.0001	0.0001	0.0001	0.0001	0.0001	0.0001	0.0001	1.72445
235	chr18	+	43230609	43331060	MSTRG.30320.1	2	1302	MSTRG.30320	CYP2C4	2.43995	0.483844	0.598593	0.249298	22.9954	12.8197	15.8346	5.8418	6.90905	16.1632	15.3142	12.1203	24.2869	21.924	20.029	33.1023
236	chr8	.	14330722	14335307	MSTRG.50749.1	1	4586	MSTRG.50749	.	0.025917	0.0001	0.007886	0.038645	0.662102	0.856039	0.526692	0.2428	0.107092	0.354313	0.626025	1.01329	2.37819	0.187039	1.14263	0.337071
237	chr9	.	41239468	41244530	MSTRG.53953.1	1	5063	MSTRG.53953	.	0.036678	0.0001	0.0001	0.010227	0.042723	0.127207	0.0001	0.0001	0.020179	1.24631	0.99349	0.886149	1.9055	0.767622	0.155749	0.0001
238	chr9	.	41254396	41257665	MSTRG.53955.1	1	3270	MSTRG.53955	.	0.03063	0.0001	0.0001	0.0001	0.038844	0.051384	0.02316	0.0001	0.031467	0.800816	0.914444	0.860193	1.47634	0.589889	0.166384	0.02054
239	chr13	-	142810759	142815978	MSTRG.17893.9	3	5057	MSTRG.17893	CAMTA1	0.0001	0.0001	0.0001	0.0001	0.0001	0.0001	0.0001	1.63477	0.939399	0.857929	0.0001	0.0001	0.0001	0.0001	0.0001	0.0001
240	chr7	+	142182624	142186344	MSTRG.49701.1	2	2608	MSTRG.49701	TRAK2	2.30196	9.4335	8.7043	4.604	0.650277	0.249365	0.277015	0.358229	0.571476	0.396672	0.263012	0.476121	0.271985	0.787158	0.422606	0.474111
241	chr12	-	25729726	25763892	MSTRG.10688.1	2	9438	MSTRG.10688	FKBP5	1.79959	1.40061	1.11325	1.82463	3.18767	1.40589	2.75229	1.29275	7.01333	13.4099	12.665	12.2866	2.76578	1.51948	1.77643	2.42987
242	chr16	+	68540970	68543125	MSTRG.25834.1	1	2156	MSTRG.25834	PRELP	1.17909	1.71611	3.20172	1.53309	0.020065	0.060532	0.0001	0.055785	0.033932	0.0001	0.068837	0.135313	0.0001	0.043109	0.065472	0.0001
243	chr16	+	6323210	6388419	MSTRG.24058.2	2	4374	MSTRG.24058	WAC	0.027714	0.011392	0.0001	0.0001	0.000878	0.0001	0.0001	0.0001	2.18133	0.0001	1.90925	2.31026	0.005236	0.009562	0.0001	0.936308
244	chr14	+	33250658	33264561	MSTRG.18779.1	1	13904	MSTRG.18779	ENSOCUG00000006264	0.571217	2.31969	1.66729	0.738361	0.024869	0.065422	0.005447	0.041234	0.079292	0.0001	0.051912	0.030095	0.019649	0.050238	0.029031	0.041238
245	chr11	.	75932059	75937801	MSTRG.9517.1	1	5743	MSTRG.9517	PDE4D	1.91591	1.5378	0.568861	0.937378	0.018338	0.02967	0.044191	0.009391	0.021792	0.072462	0.097859	0.060392	0.023728	0.080561	0.026796	0.028278
246	chr14	+	142116610	142118683	MSTRG.20977.1	1	2074	MSTRG.20977	ENSOCUG00000012802	0.791127	3.37643	1.8771	0.795492	0.102222	0.038148	0.337705	0.130943	0.093946	0.125826	0.059718	0.023209	0.036678	0.156503	0.127438	0.094575
247	chr15	+	44618558	44647606	MSTRG.22522.4	3	18123	MSTRG.22522	ENSOCUG00000037821	0.024099	0.03462	0.041235	0.035503	6.90864	7.80798	6.24481	6.49634	0.045693	0.838824	0.650361	0.553369	5.45123	6.00676	1.62383	2.63208
248	chr9	+	69447614	69451250	MSTRG.54502.2	2	3178	MSTRG.54502	.	0.0001	0.0001	0.0001	0.0001	0.0001	0.0001	0.0001	0.0001	3.81788	0.336681	0.0001	0.0001	0.0001	0.0001	0.0001	0.0001
249	X	+	44534067	44541948	MSTRG.894.3	3	6067	MSTRG.894	ocu-mir-223	10.4997	0.337119	3.78301	2.65428	0.058513	0.014627	0.208667	0.026949	0.181869	0.106436	0.27789	0.309977	0.03802	0.007336	0.041046	0.053435
250	chr6	-	7701718	7837544	MSTRG.46069.1	2	946	MSTRG.46069	ENSOCUG00000000522	0.022947	0.013419	0.026472	0.022322	0.576008	0.479397	1.21391	0.289792	0.119376	1.04029	0.346113	2.33554	1.38129	2.30113	1.80529	0.807104
251	chr20	+	27109988	27170502	MSTRG.37690.3	2	60373	MSTRG.37690	NRXN3	0.001254	0.007212	4.85995	0.035507	0.154875	0.147516	0.000493	0.072377	0.0001	0.006349	0.0001	5.9e-05	0.0889	0.098491	0.059073	0.002911
252	chr13	+	138664614	138670828	MSTRG.17688.1	1	6215	MSTRG.17688	ARID1A	0.016496	0.020266	0.545702	0.018613	0.013872	0.0001	3.44204	0.042162	4.77905	3.65256	3.10799	1.96631	2.44036	0.06572	3.4578	0.009218
253	chr19	+	40613383	40670609	MSTRG.32313.1	2	2661	MSTRG.32313	FBXL20	2.05152	0.19247	0.385415	0.0001	0.051103	0.008791	0.0001	0.004841	0.000378	0.0001	0.0001	0.000711	0.090709	0.0001	1.78637	0.0001
254	chr9	.	41227083	41228621	MSTRG.53951.1	1	1539	MSTRG.53951	.	0.015083	0.0001	0.0001	0.0001	0.084329	0.146597	0.295257	0.0001	0.0001	1.76219	1.30509	0.791423	1.52091	0.55015	0.065717	0.0001
255	chr13	-	101448567	101463638	MSTRG.16390.1	2	1746	MSTRG.16390	.	0.0001	0.0001	0.0001	0.0001	0.0001	0.0001	0.0001	0.0001	3.41127	0.0001	1.57181	0.0001	0.0001	0.0001	0.0001	0.0001
256	chr7	-	33033961	33035084	MSTRG.47157.1	1	1124	MSTRG.47157	.	0.0001	0.042548	0.0001	0.0001	0.977223	0.32467	0.064989	0.263511	0.045772	0.98731	1.69373	1.91092	1.60653	0.570879	0.616112	0.737287
257	chr14	.	83630657	83632227	MSTRG.19855.1	1	1571	MSTRG.19855	.	0.077162	0.0001	0.060751	0.0001	0.055074	0.087849	0.399846	0.378565	0.281381	1.73894	1.06714	1.92365	0.0001	0.585135	0.032653	0.366865
258	chr18	-	42748265	42951098	MSTRG.30307.4	2	14234	MSTRG.30307	ENSOCUG00000015280	0.72598	0.554263	1.29104	0.332693	8.83351	10.416	10.5975	5.57914	0.767891	9.6487	4.82969	18.026	11.0458	8.29801	16.5665	1.08907
259	chr17	.	59358590	59362152	MSTRG.28126.1	1	3563	MSTRG.28126	.	0.0001	0.0001	0.0001	0.025433	1.05676	0.031088	0.459632	0.81062	0.090221	0.453595	0.998413	0.357721	0.236068	0.153655	0.339405	1.70273
260	chr17	+	73583732	73599489	MSTRG.28421.3	2	5425	MSTRG.28421	ENSOCUG00000003060	0.0001	3.12674	0.0001	0.774492	2.1e-05	0.0001	1.4e-05	0.002096	0.0001	0.0001	8.2e-05	0.0001	0.0001	4e-06	0.0001	1.66693
261	chr17	+	59280565	59282574	MSTRG.28116.1	1	2010	MSTRG.28116	.	0.030048	0.0001	0.0001	0.0001	2.20915	0.224653	0.442252	0.712931	0.016792	1.1951	0.885216	0.639668	0.463757	0.383085	0.527613	1.98276
262	chr7	+	15410005	15414929	MSTRG.46899.1	1	4925	MSTRG.46899	.	1.6056	6.27969	2.87457	1.56051	0.0001	0.00467	0.0001	0.0001	0.169437	0.0001	0.026201	0.0001	0.0001	0.0001	0.010157	0.0001
263	chr2	.	124658534	124661609	MSTRG.35806.1	1	3076	MSTRG.35806	.	0.349161	1.65505	0.884464	0.803917	0.0001	0.0001	0.0001	0.0001	0.04472	0.054704	0.02767	0.0001	0.000638	0.0001	0.0001	0.0001
264	chr9	.	41231531	41233368	MSTRG.53952.1	1	1838	MSTRG.53952	.	0.033211	0.0001	0.0001	0.0001	0.047074	0.164464	0.0001	0.0001	0.02809	0.875788	0.97544	0.793809	1.61866	0.7838	0.106589	0.0001
265	chr5	-	7361449	7366257	MSTRG.45092.2	2	611	MSTRG.45092	.	0.017427	0.0001	0.0001	0.0001	3.31556	1.87614	0.0001	0.593397	0.0001	0.270673	2.87582	4.11746	4.68056	3.34693	3.57845	5.28502
266	chr2	-	170142628	170173245	MSTRG.36862.10	4	6431	MSTRG.36862	APOB	0.0001	0.024482	0.0001	0.0001	0.534261	7.92781	0.877282	0.327262	0.155039	0.160046	0.210521	1.59655	0.104098	0.294386	0.176002	0.160076
267	chr2	-	153622751	153624193	MSTRG.36481.1	2	1338	MSTRG.36481	TTC27	4.5401	18.5033	19.3047	6.30377	0.213609	0.291852	0.0001	0.134034	1.43088	0.277553	0.877115	0.428654	0.182299	0.554247	0.228944	0.229679
268	chr16	.	68547003	68548547	MSTRG.25836.1	1	1545	MSTRG.25836	.	0.653146	1.18898	1.77877	0.437486	0.084002	0.021645	0.0001	0.0001	0.033299	0.043795	0.055682	0.031378	0.0001	0.0001	0.033202	0.0001
269	chr7	-	43551578	43554093	MSTRG.47385.1	1	2516	MSTRG.47385	PRKAR2B	0.824023	1.84266	1.69722	0.597723	0.039267	0.031511	0.013556	0.0001	0.076717	0.0181	0.09803	0.073794	0.042784	0.068199	0.036583	0.036903
270	chr16	.	68552485	68554187	MSTRG.25823.1	1	1703	MSTRG.25823	.	0.958427	1.26057	1.88246	0.812232	0.127374	0.0001	0.0001	0.0001	0.045315	0.053481	0.074251	0.086814	0.027089	0.088791	0.030122	0.0001
271	chr2	+	125723627	125726875	MSTRG.35825.1	2	3000	MSTRG.35825	BCL11A	0.714246	1.58349	1.58253	0.769037	0.071897	0.015063	0.059172	0.046654	0.025785	0.090971	0.09457	0.032262	0.192632	0.071495	0.095442	0.184487
272	chr12	-	140532803	140560869	MSTRG.13170.4	2	2842	MSTRG.13170	.	0.10603	0.158123	0.036367	0.268903	2.48513	0.717161	1.73204	0.328837	0.171012	2.97194	3.88364	3.67068	2.29187	2.63289	2.38143	1.99076
273	chr13	+	7888582	7975002	MSTRG.13973.3	3	3237	MSTRG.13973	.	0.0001	0.0001	0.0001	0.0001	0.32767	0.106594	0.115423	0.053069	0.031401	0.292988	0.329773	0.0001	0.298496	0.079634	0.302366	0.474144
274	chr17	-	59372388	59375645	MSTRG.28130.1	1	3258	MSTRG.28130	.	0.0001	0.0001	0.016135	0.015499	1.35289	0.0001	0.532995	1.03982	0.029007	0.489119	0.832511	0.338443	0.378854	0.153282	0.47983	2.10341
275	chr11	.	75846243	75848671	MSTRG.9507.1	1	2429	MSTRG.9507	PDE4D	1.66841	1.46862	0.54418	1.38069	0.01781	0.017932	0.0001	0.024053	0.042361	0.084167	0.101478	0.079834	0.0001	0.027962	0.0001	0.016605
276	chr1	-	55077240	55079042	MSTRG.3545.1	1	1803	MSTRG.3545	ENSOCUG00000036624	0.923031	3.33357	1.85673	1.16325	0.0001	0.019634	0.0001	0.0001	0.218866	0.037886	0.093059	0.026507	0.076761	0.0001	0.079098	0.0001
277	chr15	-	81026367	81147561	MSTRG.23584.1	4	1249	MSTRG.23584	UGT2B16	1.07879	0.225143	1.03089	0.185959	25.2418	6.13149	8.90536	31.3066	5.83025	7.22398	13.4346	5.03222	18.8809	18.1261	10.8883	4.93149
278	chr1	-	55290385	55293180	MSTRG.3553.1	2	1923	MSTRG.3553	PIP5K1B	0.377645	1.44016	0.836845	0.863877	0.0001	0.04301	0.0162	0.0001	0.023244	0.034766	0.0001	0.050421	0.095961	0.052236	0.0001	0.024056
279	chr8	-	53600327	53608620	MSTRG.51867.2	4	2470	MSTRG.51867	ENSOCUG00000014903	1.32511	5.69515	4.428	2.49514	0.223031	0.55135	0.25367	0.520375	0.22358	0.064268	0.367305	0.134885	0.093254	0.081337	0.278094	0.09904
280	chr9	+	41199419	41206828	MSTRG.53949.1	3	6695	MSTRG.53949	.	0.043629	0.0001	0.0001	0.0001	0.111903	0.065497	0.0001	0.0001	0.033256	1.39091	1.56792	1.25131	2.39178	1.00196	0.264299	0.0001
281	chr19	.	3477430	3478120	MSTRG.30951.1	1	691	MSTRG.30951	SPECC1	1.99972	6.31797	6.25421	2.36504	0.0001	0.0001	0.0001	0.0001	0.329763	0.0001	0.0001	0.070158	0.0001	0.0001	0.0001	0.268733
282	chr15	-	81156349	81159194	MSTRG.23570.24	2	1034	MSTRG.23570	.	3.53752	0.661594	1.4033	0.831695	7.4973	28.5678	11.6826	7.70115	13.4737	21.3384	11.917	18.0882	16.4191	8.71324	22.017	9.68176
283	chr9	.	8050718	8051060	MSTRG.52963.1	1	343	MSTRG.52963	CFAP92	0.0001	0.0001	0.153256	0.0001	1.43344	0.283937	0.550427	0.610201	0.955278	2.97644	3.18004	1.28709	1.27488	0.293901	0.299108	0.939741
284	chr12	-	104981703	105065427	MSTRG.12368.1	2	406	MSTRG.12368	SULT3A1	0.0001	0.0001	0.0001	0.241514	22.5534	25.0907	19.5629	27.5056	0.042448	16.6305	14.3624	1.4692	1.98823	11.8279	9.06104	16.381
285	chr3	+	80601221	80607602	MSTRG.40339.1	1	6382	MSTRG.40339	CYP7B1	0.698953	0.170285	0.359378	0.532368	4.77552	8.91434	4.18356	2.63284	0.659776	6.10861	4.19725	6.96738	14.1764	15.8225	6.11299	9.08624
286	chr10	+	45753658	45772746	MSTRG.8240.3	3	17780	MSTRG.8240	EGFR	0.096257	0.001201	0.0001	0.317746	2.56488	0.00512	0.0001	0.0001	0.0001	0.0001	0.0001	1e-06	0.0001	0.0001	0.0001	0.0001
287	chr13	.	122665240	122668941	MSTRG.16996.1	1	3702	MSTRG.16996	.	0.856713	2.93602	1.35062	0.568923	0.0001	0.012427	0.0001	0.0001	0.055589	0.0001	0.058054	0.0001	0.0001	0.0001	0.0001	0.0001
288	chr17	+	13361873	13371362	MSTRG.26688.3	2	2424	MSTRG.26688	RNF111	1.50406	0.0001	1.97049	0.0001	0.0001	0.0001	0.0001	0.0001	0.0001	0.0001	0.0001	0.0001	0.0001	0.0001	0.001873	0.0001
289	chr1	+	97044425	97055048	MSTRG.4512.10	4	5590	MSTRG.4512	GRIK4	0.681734	0.812206	0.0001	0.0001	0.0001	0.0001	0.0001	0.0001	0.0001	0.0001	0.0001	0.0001	0.0001	0.0001	0.0001	0.0001
290	chr12	-	25704964	25710043	MSTRG.10687.5	2	3242	MSTRG.10687	FKBP5	0.0001	0.0001	0.000129	0.0001	0.306621	0.0001	0.0001	0.0001	0.87936	0.0001	0.003171	1.44658	0.000105	0.0001	9.6e-05	0.0001
291	chr18	-	11521955	11526619	MSTRG.29132.2	2	3209	MSTRG.29132	LRMDA	0.0001	0.0001	0.0001	0.0001	0.0001	0.0001	0.885395	0.0001	0.0001	1.29452	0.0001	0.951282	0.672285	0.0001	0.0001	0.0001
292	chr15	+	76705922	76711064	MSTRG.23358.1	4	1730	MSTRG.23358	.	0.0001	0.0001	0.0001	0.024118	0.826634	1.18112	0.200395	0.034934	0.0001	1.89999	0.908414	1.65122	1.03026	0.024488	0.241918	1.2637
293	chr13	-	119407885	119409617	MSTRG.16865.1	1	1733	MSTRG.16865	TAL1	2.16545	5.98977	3.80537	1.69043	0.024963	0.165957	0.28235	0.169304	0.433727	0.151236	0.162478	0.139871	0.090811	0.057963	0.065603	0.353849
294	chr15	+	44740058	44746184	MSTRG.22525.1	2	5781	MSTRG.22525	.	0.0001	0.009022	0.024506	0.034844	5.76929	4.91829	4.9312	3.2963	0.035598	0.707378	0.470268	0.562771	3.76363	4.19707	0.704052	2.76177
295	chr12	+	104918439	104954599	MSTRG.12364.1	2	403	MSTRG.12364	.	0.0001	0.21132	0.0001	0.0001	34.8941	9.22486	11.0239	10.7342	0.0001	7.08103	13.0267	11.147	3.62197	22.0945	9.66056	3.78701
296	chr15	.	92774147	92779210	MSTRG.23652.1	1	5064	MSTRG.23652	.	0.534913	1.79005	1.27356	0.748633	0.0001	0.0001	0.044866	0.0001	0.085239	0.008993	0.050001	0.0001	0.0001	0.0001	0.0001	0.0001
297	chr1	+	55281871	55285688	MSTRG.3552.1	2	3793	MSTRG.3552	PIP5K1B	1.04129	2.27936	2.46035	1.07705	0.049616	0.024128	0.0001	0.047676	0.240921	0.065778	0.034021	0.101026	0.008755	0.025069	0.033283	0.01901
298	chr9	+	11216550	11306544	MSTRG.53067.1	2	1065	MSTRG.53067	RAF1	0.0001	0.0001	3.14971	3.84229	0.0001	0.0001	0.0001	0.0001	0.0001	0.0001	0.0001	0.0001	0.0001	2.72578	0.0001	0.0001
299	chr15	-	44718861	44736273	MSTRG.22524.1	2	5158	MSTRG.22524	.	0.026023	0.0001	0.0001	0.00502	2.16861	3.91258	3.86647	2.16255	0.029923	0.669824	0.31979	0.414052	2.533	3.04459	0.321171	2.09905
300	chr5	+	24976867	24988032	MSTRG.45530.2	2	1976	MSTRG.45530	NFAT5	0.0001	2.29199	0.0001	1.37816	0.0001	0.0001	0.0001	0.0001	0.0001	0.0001	0.0001	0.0001	0.0001	0.0001	0.0001	0.0001
301	chr15	.	11062359	11064040	MSTRG.21681.1	1	1682	MSTRG.21681	.	0.0001	0.0001	0.030698	0.0001	0.813735	0.196691	1.43444	0.521149	0.030587	0.424838	0.554084	1.4728	0.640949	1.41619	0.030498	0.38885
302	chr6	-	7146307	7154809	MSTRG.46019.1	2	3244	MSTRG.46019	.	0.0001	0.0001	1.79178	0.588849	0.0001	0.0001	0.0001	0.007821	0.0001	0.0001	0.0001	0.0001	0.0001	0.0001	0.0001	0.0001
303	chr12	-	10804433	10868037	MSTRG.10181.3	3	332	MSTRG.10181	ENSOCUG00000034571	180.469	613.932	418.763	11.7311	1.48933	12.7936	1.38636	2.21336	3.64753	35.6791	1.14821	2.32795	1.99788	1.38362	1.16482	10.6536
304	chr15	.	92820812	92829752	MSTRG.23656.1	1	8941	MSTRG.23656	.	0.46417	2.05794	1.79319	0.848021	0.0001	0.0001	0.021176	0.006223	0.129448	0.015027	0.024054	0.0001	0.007282	0.0001	0.0001	0.015411
305	chr15	.	92721645	92722612	MSTRG.23637.1	1	968	MSTRG.23637	.	0.270442	0.920591	1.59775	0.643628	0.0001	0.0001	0.0001	0.0001	0.053148	0.0001	0.0001	0.0001	0.0001	0.0001	0.0001	0.0001
306	chr3	-	17365586	17437788	MSTRG.38837.1	2	1779	MSTRG.38837	SEC24A	0.0001	0.0001	0.0001	0.0001	0.0001	5.99282	3.88618	0.0001	0.0001	1.64624	0.0001	1.99627	4.84188	3.00558	2.48712	0.000699
307	chr8	.	14347034	14348515	MSTRG.50752.1	1	1482	MSTRG.50752	.	0.0001	0.034527	0.0001	0.0001	0.335075	0.715606	0.607608	0.0001	0.173452	0.362855	0.761166	0.615343	1.75426	0.155943	0.31418	0.279037
308	X	+	44534032	44539184	MSTRG.894.2	3	1462	MSTRG.894	ocu-mir-223	2.75575	2.18229	0.0001	0.0001	0.0001	0.0001	0.0001	0.0001	0.0001	0.0001	0.0001	0.0001	0.0001	0.0001	0.0001	0.0001
309	chr2	.	40981924	40984945	MSTRG.33771.1	1	3022	MSTRG.33771	ENSOCUG00000039035	1.30475	0.876374	1.41397	1.33889	0.0001	0.0001	0.0001	0.0001	0.135471	0.02939	0.037452	0.0001	0.0001	0.0001	0.0001	0.0001
310	chr14	-	45139758	45153603	MSTRG.19035.1	2	12299	MSTRG.19035	MED12L	1.39245	4.80819	3.46733	2.0352	0.219274	0.110648	0.116952	0.268853	0.426334	0.227872	0.284129	0.267227	0.327358	0.422451	0.340647	0.17426
311	chr3	-	129044776	129047469	MSTRG.41671.2	2	2276	MSTRG.41671	CSMD3	0.0001	0.0001	1.94952	1.07132	0.0001	0.0001	0.0001	0.0001	0.0001	0.0001	0.0001	0.0001	0.0001	0.0001	0.0001	0.0001
312	chr1	-	97023565	97027072	MSTRG.4513.1	1	3508	MSTRG.4513	.	1.24481	3.504	3.06583	1.45451	0.012288	0.0001	0.048919	0.055881	0.192164	0.067578	0.095137	0.0001	0.065707	0.013502	0.050869	0.026467
313	chr13	.	57204332	57204711	MSTRG.15413.1	1	380	MSTRG.15413	.	0.0001	0.0001	0.0001	0.0001	0.0001	0.0001	3.23583	0.0001	0.0001	4.56639	11.1525	0.0001	0.0001	0.0001	0.0001	0.0001
314	chr12	.	30494579	30500584	MSTRG.10810.1	1	6006	MSTRG.10810	.	0.432335	1.33743	1.69464	0.267577	0.0001	0.0001	0.0001	0.0001	0.065855	0.0001	0.007162	0.0001	0.0001	0.016785	0.0001	0.0001
315	chr12	-	140506284	140560869	MSTRG.13170.2	4	3774	MSTRG.13170	.	0.0001	0.0001	0.0001	0.0001	0.397296	0.34779	0.0001	0.098659	0.0001	0.736475	0.0001	0.884068	0.466476	0.0001	0.281422	1.17574
316	chr14	.	142119292	142123837	MSTRG.20978.1	1	4546	MSTRG.20978	ENSOCUG00000012802	1.24407	1.83938	0.720164	0.881155	0.122902	0.050365	0.130292	0.0001	0.071374	0.097261	0.083681	0.092139	0.055958	0.129774	0.122443	0.010212
317	chr12	.	37362776	37365209	MSTRG.11115.1	1	2434	MSTRG.11115	PTCHD4	1.11564	0.065413	2.06717	0.211762	0.0001	0.0001	0.0001	0.0001	0.039051	0.01234	0.035344	0.017657	0.0001	0.0001	0.0001	0.0001
318	chr13	-	54480899	54517546	MSTRG.15365.1	2	344	MSTRG.15365	GSTM3	2.67815	1.15566	0.775974	0.825246	8.181	30.0494	7.41072	5.12559	3.8999	30.8894	28.843	8.54431	7.00429	17.4547	16.9023	57.4964
319	chr7	+	12197359	12199139	MSTRG.46744.2	2	1567	MSTRG.46744	LRGUK	0.005624	0.0001	1.67636	0.57252	0.0001	0.0001	0.0001	0.0001	0.0001	0.0001	0.0001	0.0001	0.0001	0.0001	0.0001	0.0001
320	chr8	+	95183200	95217345	MSTRG.52365.2	2	9070	MSTRG.52365	GPC6	0.321371	0.083236	3.27069	0.075206	0.008165	0.008846	0.0001	0.0001	0.036943	0.029659	0.034325	0.01069	0.0001	0.059927	0.024167	0.0001
321	chr11	.	75898786	75900920	MSTRG.9510.1	1	2135	MSTRG.9510	PDE4D	2.19654	1.08671	0.655612	0.826518	0.020263	0.0001	0.0001	0.0001	0.12587	0.028667	0.080588	0.087929	0.021608	0.020595	0.0001	0.0001
322	chr17	+	10200497	10207352	MSTRG.26522.1	4	4548	MSTRG.26522	ENSOCUG00000033176	0.016387	0.000458	0.036753	0.037368	0.002167	0.924112	0.131102	1.3421	2.88716	0.01115	0.005013	2.87592	2.00604	1.38937	1.23897	0.00029
323	chr15	.	92672290	92676564	MSTRG.23646.1	1	4275	MSTRG.23646	CRACD	0.525744	1.9291	1.811	0.855317	0.0001	0.0001	0.0001	0.0001	0.136264	0.009784	0.02469	0.0001	0.0001	0.0001	0.0001	0.0001
324	chr14	+	65915055	65920891	MSTRG.19439.2	2	1528	MSTRG.19439	SLC2A2	0.0001	0.0001	1.9467	2.0648	0.0001	1.06662	0.0001	1.33817	0.0001	0.0001	0.0001	0.0001	0.0001	0.0001	0.0001	0.000699
325	chr11	.	75920062	75923852	MSTRG.9515.1	1	3791	MSTRG.9515	PDE4D	1.90219	1.70625	0.657317	1.08028	0.022823	0.07281	0.082034	0.007113	0.09365	0.035952	0.146537	0.082986	0.0001	0.0001	0.013531	0.0001
326	chr14	.	124291776	124292541	MSTRG.20795.1	1	766	MSTRG.20795	.	0.269929	0.243822	0.4996	0.416148	0.823314	1.16578	2.04925	0.953812	0.717609	38.597	0.70312	1.13651	1.46892	0.608315	0.491806	41.6586
327	chr8	-	7483446	7495317	MSTRG.50518.2	2	1634	MSTRG.50518	ENSOCUG00000015824	0.0001	0.0001	0.0001	0.0001	0.0001	0.0001	0.0001	0.0001	0.0001	1.52147	1.71145	0.0001	0.0001	0.0001	0.799087	0.031962
328	chr13	+	112878271	112880491	MSTRG.16689.1	1	2221	MSTRG.16689	DIO1	0.26061	0.187412	0.25632	0.159729	1.4994	6.2573	4.1459	1.84272	0.162314	5.76982	5.69079	1.32901	0.28579	2.41606	2.57041	3.37221
329	chr19	+	46438896	46444899	MSTRG.32647.2	2	5349	MSTRG.32647	KANSL1	0.0001	0.0001	0.0001	0.0001	0.0001	0.0001	0.0001	0.0001	0.0001	0.503156	0.0001	0.538495	0.0001	0.720915	0.0001	0.589511
330	chr13	.	141668844	141671967	MSTRG.17855.1	1	3124	MSTRG.17855	.	0.546964	0.146785	0.164866	0.25833	7.85718	5.18939	4.81204	1.29206	0.689986	3.16036	8.74646	1.51078	1.37174	2.52819	1.40469	6.53074
331	chr9	-	73425232	73426855	MSTRG.54592.1	1	1624	MSTRG.54592	.	0.0001	1.31098	0.0001	2.3577	0.0001	3.86979	1.41191	0.0001	0.0001	0.0001	0.0001	0.0001	0.0001	0.0001	0.0001	0.0001
332	chr17	+	22086730	22141761	MSTRG.26919.1	2	3949	MSTRG.26919	GABPB1	0.0001	0.0001	0.000142	0.009439	0.0001	0.023299	0.0001	0.0001	0.0001	3.3237	0.0001	2.4376	0.017897	0.0001	0.383207	0.0001
333	chr7	+	142141381	142142242	MSTRG.49699.1	1	862	MSTRG.49699	TRAK2	1.80075	5.34934	4.95774	3.23598	0.147891	0.0001	0.674822	0.885324	0.238737	0.433129	0.139614	0.272228	0.426821	0.634912	0.16671	0.302127
334	chr19	-	3426259	3430299	MSTRG.30947.1	1	4041	MSTRG.30947	SPECC1	0.767451	2.33511	2.35677	0.681372	0.010706	0.0001	0.0001	0.0001	0.155622	0.01055	0.041898	0.0001	0.0001	0.047858	0.0001	0.011488
335	chr7	.	75515881	75523577	MSTRG.47926.1	1	7697	MSTRG.47926	.	0.113987	0.007211	0.052699	0.035928	0.635235	1.63186	0.907522	0.806787	0.077673	0.823231	1.08683	1.47107	0.522149	0.557832	0.962979	0.916814
336	chr14	+	48404471	48419755	MSTRG.19106.1	2	1785	MSTRG.19106	ARHGEF26	0.260307	0.120282	0.093479	0.170825	0.413785	3.49346	2.96993	0.612065	0.442215	0.363984	3.51378	6.52125	3.70824	3.41634	0.304022	4.82624
337	chr2	-	46205450	46238502	MSTRG.33876.1	2	2495	MSTRG.33876	.	1.01982	5.45445	3.02611	1.2547	0.308774	0.081991	0.24111	0.334263	0.291597	0.082717	0.117005	0.221867	0.148446	0.183997	0.082313	0.128135
338	chr6	+	6002186	6003718	MSTRG.46005.1	1	1533	MSTRG.46005	CPPED1	1.86135	0.0001	0.0001	1.93229	0.0001	0.0001	0.0001	0.0001	0.0001	0.0001	0.0001	0.0001	0.0001	0.0001	0.0001	0.0001
339	chr7	.	75592975	75599065	MSTRG.47934.1	1	6091	MSTRG.47934	.	0.206393	0.05286	0.06742	0.156461	1.15248	1.75054	1.0196	1.03234	0.249382	1.292	1.5884	2.68896	1.68532	1.37112	1.11777	1.3532
340	chr16	+	71241124	71243512	MSTRG.25953.2	2	2320	MSTRG.25953	ENSOCUG00000006240	2.38091	0.0001	0.559083	0.0001	0.0001	0.0001	0.0001	0.0001	0.0001	0.0001	0.0001	0.0001	0.0001	0.0001	0.0001	0.0001
341	chr13	+	101459989	101510486	MSTRG.16393.2	2	951	MSTRG.16393	JAK1	3.21944	0.0001	3.15028	0.0001	0.0001	0.0001	0.0001	1.8491	0.0001	0.0001	0.0001	0.0001	0.0001	0.0001	2.0117	0.0001
342	chr3	.	54800207	54802376	MSTRG.39657.1	1	2170	MSTRG.39657	.	0.495336	1.72753	1.02429	0.397116	0.0001	0.0001	0.0001	0.0001	0.060785	0.0001	0.0001	0.0001	0.0001	0.0001	0.0001	0.0001
343	chr18	-	42806921	42988943	MSTRG.30307.11	3	2784	MSTRG.30307	ENSOCUG00000021501	0.298304	0.040329	0.0001	0.019492	50.0434	0.69402	5.94905	1.35101	0.317944	2.58386	5.7183	2.09568	28.9674	3.78573	34.7476	84.9374
344	chr15	-	81041083	81043582	MSTRG.23570.18	2	2365	MSTRG.23570	UGT2B16	0.10901	0.094066	0.026824	1.73631	0.913164	62.8863	33.274	0.092896	11.2169	52.0441	0.013942	25.2539	40.8527	0.002733	32.6499	0.018756
345	chr3	-	80608110	80637412	MSTRG.40337.3	2	5467	MSTRG.40337	CYP7B1	0.589664	0.38059	0.612801	0.429603	6.85643	8.74579	4.15201	3.28918	0.659436	6.66874	4.22759	5.46408	12.8469	13.3382	9.97119	11.7094
346	chr12	-	92607998	92648866	MSTRG.12021.17	3	5247	MSTRG.12021	.	0.0001	0.0001	0.0001	0.02018	0.0001	0.041512	0.051456	1.83041	0.0001	1.93968	1.1182	0.249105	0.10671	0.051918	0.022009	1.35291
347	chr19	+	3531620	3591533	MSTRG.30956.1	3	6033	MSTRG.30956	SPECC1	0.873644	2.04112	2.24645	0.705011	0.088303	0.050862	0.020121	0.0001	0.241437	0.079606	0.048897	0.046419	0.013802	0.024324	0.008503	0.0001
348	chr3	-	138428341	138469502	MSTRG.41843.2	2	3390	MSTRG.41843	.	0.0001	0.003657	0.0001	0.0001	1.80215	0.017204	2.99564	1.04952	0.0001	0.632614	0.455132	0.007882	1.80887	3.59224	2.60978	2.53906
349	chr20	+	26957648	27011945	MSTRG.37686.2	2	49856	MSTRG.37686	NRXN3	0.0001	0.0001	0.0001	0.0001	0.010916	0.221579	0.0001	0.0001	0.062402	0.04025	0.0001	0.0001	0.0001	0.029232	0.005646	0.005265
350	chr19	.	3395014	3395945	MSTRG.30945.1	1	932	MSTRG.30945	SPECC1	0.669936	3.22363	4.59997	1.29935	0.0001	0.0001	0.0001	0.0001	0.162081	0.0001	0.0001	0.0001	0.0001	0.0001	0.0001	0.0001
351	chr12	+	140506289	140514838	MSTRG.13171.1	2	8528	MSTRG.13171	.	0.223379	0.335516	0.201858	0.618795	2.78092	0.995154	3.13431	0.992254	0.340957	3.07682	5.11937	4.56186	2.2924	1.95556	3.04817	2.31418
352	chr14	.	142108931	142110510	MSTRG.20976.1	1	1580	MSTRG.20976	ENSOCUG00000012802	1.50984	2.61464	2.64132	2.25414	0.109521	0.186984	0.095865	0.032237	0.128631	0.142885	0.232852	0.193782	0.043797	0.449898	0.159224	0.058139
353	chr8	-	14294349	14298389	MSTRG.50746.1	1	4041	MSTRG.50746	.	0.0001	0.0001	0.0001	0.012814	0.218931	0.265147	0.348441	0.0001	0.0001	0.247405	0.60639	0.919121	1.76414	0.006237	0.648121	0.262761
354	chr1	+	97013811	97023451	MSTRG.4512.2	3	3228	MSTRG.4512	.	0.611729	10.3981	5.48345	2.74206	0.0001	0.041289	0.02238	0.171291	0.371566	0.143179	0.156269	0.0001	0.0001	0.027907	0.039728	0.042839
355	chr7	+	110824380	110826845	MSTRG.48760.2	2	2192	MSTRG.48760	TLK1	0.402852	0.0001	2.49499	0.0001	0.0001	0.0001	0.0001	0.0001	0.0001	0.0001	0.0001	0.0001	0.0001	0.0001	0.0001	0.0001
356	chr15	+	44672285	44688443	MSTRG.22523.1	2	15803	MSTRG.22523	.	0.04986	0.0001	0.031494	0.035161	9.7122	10.9694	6.16641	8.40441	0.025398	1.14936	0.820745	0.795901	4.04286	9.18965	2.78138	1.32556
357	chr9	+	41190818	41197221	MSTRG.53948.1	1	6404	MSTRG.53948	.	0.065849	0.0001	0.0001	0.015885	0.04034	0.035918	0.0001	0.0001	0.064811	1.08476	0.866363	1.23909	2.14768	1.08309	0.223858	0.0001
358	chr1	+	146227605	146238353	MSTRG.5697.1	2	212	MSTRG.5697	ENSOCUG00000038269	0.0001	0.000727	0.015425	0.0001	1.9929	0.0001	0.0001	0.98321	0.0001	8.73573	28.4332	0.0001	0.494643	1.06449	0.0001	1.18381
359	chr15	.	92717715	92718619	MSTRG.23636.1	1	905	MSTRG.23636	.	0.122785	1.3735	1.66551	0.573593	0.0001	0.050833	0.0001	0.0001	0.056848	0.0001	0.0001	0.0001	0.0001	0.0001	0.0001	0.0001
360	chr21	-	11283743	11344106	MSTRG.38147.3	2	14901	MSTRG.38147	MED13L	2.86614	4.26201	4.1921	3.61957	1.13204	1.76191	0.681951	0.410175	0.493322	0.46852	0.405522	0.558924	2.06521	2.71142	0.426967	0.522995
361	chr5	+	23457510	23465123	MSTRG.45464.2	2	2835	MSTRG.45464	.	0.0001	1.09003	0.0001	0.626131	0.0001	0.0001	0.0001	0.0001	0.0001	0.0001	0.0001	0.0001	0.0001	0.0001	0.0001	0.0001
362	chr15	-	47384064	47405273	MSTRG.22598.3	4	2808	MSTRG.22598	.	0.0001	0.007233	0.0001	0.0001	0.376637	0.058692	0.06014	0.028869	0.0001	0.073676	0.488118	0.975926	0.66798	0.403524	0.060302	0.0001
363	chr14	-	83650611	83657068	MSTRG.19857.1	2	2469	MSTRG.19857	.	0.048924	0.0001	0.351946	0.041648	0.367644	0.286969	0.848253	0.887232	0.809559	2.72022	1.74105	4.5647	0.190107	1.22116	0.096371	0.856226
364	chr9	+	5643208	5654473	MSTRG.52878.2	3	3485	MSTRG.52878	ENSOCUG00000032365	0.0001	0.168634	0.374656	0.0001	5.66249	3.81076	6.11697	9.46969	1.01034	6.196	6.99042	4.71892	10.8699	6.05145	5.37355	3.46399
365	chr4	-	1826187	1849423	MSTRG.42218.2	2	907	MSTRG.42218	RALGAPB	1.95712	0.529039	0.0001	2.11215	0.887351	1.93823	1.07134	0.0001	0.017298	0.0001	0.0001	0.0001	0.042386	1.37199	0.0001	0.0001
366	chr3	+	80554279	80561224	MSTRG.40336.1	2	6579	MSTRG.40336	CYP7B1	0.652852	0.195578	0.442096	0.458596	4.84879	9.38268	3.96612	2.69579	0.672991	4.87172	3.61936	5.25035	10.0807	11.8024	6.41257	9.26594
367	chr3	+	15511379	15529340	MSTRG.38701.9	2	5339	MSTRG.38701	ENSOCUG00000031093	0.0001	0.44306	0.462148	0.0001	0.0001	0.050576	0.099082	0.032549	0.0001	0.0001	0.0001	0.0001	0.0001	0.0001	0.0001	0.046577
368	chr7	-	75535360	75551381	MSTRG.47929.1	1	16022	MSTRG.47929	.	0.230333	0.05304	0.109678	0.139499	0.863132	1.55725	0.912548	1.19128	0.172316	1.05988	1.6051	2.26822	1.05398	0.799913	1.34144	1.17515
369	chr11	.	75839539	75841212	MSTRG.9506.1	1	1674	MSTRG.9506	PDE4D	1.78815	2.10301	0.883151	1.14463	0.051686	0.0001	0.0001	0.027358	0.061031	0.120874	0.118818	0.167086	0.0001	0.12044	0.0001	0.0001
370	chr11	-	27886500	27890579	MSTRG.8669.1	2	1939	MSTRG.8669	ENSOCUG00000012609	0.0001	0.0001	0.0001	0.0001	0.274278	0.0001	0.0001	0.0001	0.0001	1.27907	0.0001	0.952711	0.129302	0.0001	0.0001	0.0001
371	chr20	-	31572264	31634951	MSTRG.37755.1	2	1659	MSTRG.37755	NUMB	0.0001	1.28151	1.61282	0.0001	1.81398	2.5061	3.11182	1.85584	0.0001	0.0001	0.0001	0.0001	2.18814	4.01345	0.0001	0.0001
372	chr12	-	92585467	92594086	MSTRG.12027.1	2	5367	MSTRG.12027	.	0.03388	0.031022	0.019415	0.08153	0.623313	1.33303	0.344717	2.23546	0.022095	1.81532	2.41487	0.051474	0.05575	1.49059	0.2765	0.059383
373	chr12	-	113167076	113178508	MSTRG.12508.2	2	11359	MSTRG.12508	NKAIN2	0.204317	0.0001	0.0001	0.209183	3.03328	0.068706	0.0001	0.0001	0.0001	0.0001	0.0001	0.0001	0.0001	0.0001	0.0001	0.156454
374	chr4	+	11406656	11408291	MSTRG.42634.1	1	1636	MSTRG.42634	ENSOCUG00000030506	1.56759	3.81291	2.09024	4.66633	0.0001	0.0001	0.0001	0.0001	0.502264	0.019446	0.091743	0.043188	0.0001	0.0001	0.035024	0.0001
375	chr15	+	33241144	33263143	MSTRG.22136.1	2	375	MSTRG.22136	.	0.0001	0.0001	0.267183	0.0001	16.6175	13.639	7.72825	0.0001	0.0001	8.33222	12.3488	6.4171	3.98581	9.38577	10.4911	9.60108
376	chr8	.	9314734	9317621	MSTRG.50598.1	1	2888	MSTRG.50598	.	0.085028	0.046782	0.0001	0.013238	0.04041	0.394225	0.0001	0.0001	0.354057	1.25565	0.738203	0.351414	3.13895	0.026179	0.219381	0.047392
377	chr1	+	54011466	54012760	MSTRG.3523.2	2	1265	MSTRG.3523	KANK1	0.0001	1.35566	0.0001	2.11665	0.0001	1.22176	0.0001	0.772016	0.0001	0.0001	0.0001	0.0001	0.0001	1.53987	0.0001	0.0001
378	chr13	.	111763800	111767469	MSTRG.16619.1	1	3670	MSTRG.16619	.	1.1826	3.24218	2.8341	1.02058	0.0209	0.0001	0.0001	0.0001	0.188205	0.017645	0.113007	0.0001	0.01257	0.0001	0.0001	0.012649
379	chr9	+	39937797	39948202	MSTRG.53894.1	2	2909	MSTRG.53894	RYBP	0.170339	4.35647	0.125071	4.44488	0.014706	0.130095	0.382735	0.248162	0.032694	0.099421	0.0001	0.091351	0.089625	0.059893	0.127713	0.625737
380	chr7	+	58239248	58277835	MSTRG.47553.2	3	5362	MSTRG.47553	ENSOCUG00000022291	2.85001	9.6134	5.91231	2.71313	0.357037	0.297167	0.383362	0.21146	0.703028	0.501558	0.556581	0.575278	0.324737	0.266485	0.258469	0.206469
381	chr3	-	105505544	105506127	MSTRG.40850.2	2	503	MSTRG.40850	.	0.0001	0.0001	0.0001	0.0001	6.14466	0.0001	0.0001	0.0001	3.53254	4.56684	0.0001	0.0001	0.0001	3.45585	0.0001	4.47889
382	chr14	.	125727867	125728174	MSTRG.20808.1	1	308	MSTRG.20808	.	6.41868	6.92363	8.41797	0.152622	0.0001	0.0001	0.0001	0.0001	0.0001	0.0001	0.0001	0.264567	0.323467	0.114903	0.0001	0.0001
383	chr15	+	44647921	44915451	MSTRG.22522.6	4	6101	MSTRG.22522	ENSOCUG00000034203	0.023075	0.009097	0.0001	0.0001	4.62364	5.1536	2.75338	3.96812	0.028617	0.410148	0.265265	0.364698	3.98005	3.67917	0.927813	1.66524
384	chr19	-	37891586	37897403	MSTRG.32179.1	2	4848	MSTRG.32179	FAM117A	1.27282	3.55464	3.14204	1.8276	0.053414	0.081884	0.259818	0.122003	0.314303	0.294493	0.139034	0.071417	0.08468	0.246944	0.031743	0.109239
385	chr1	-	20147729	20149752	MSTRG.2837.1	2	1343	MSTRG.2837	NFX1	2.19331	1.18751	0.0001	0.0001	0.014895	0.0001	0.0001	0.0001	0.0001	0.0001	0.0001	0.0001	0.320755	0.0001	0.0001	0.0001
386	chr7	-	72175518	72180787	MSTRG.47831.1	1	5270	MSTRG.47831	CCNT2	0.118315	0.031444	0.0295	0.032927	1.56156	2.16201	0.904969	2.62518	0.028872	0.841722	1.90297	0.607076	4.06194	3.32857	2.89673	1.53383
387	chr4	-	7520274	7528825	MSTRG.42480.1	2	8356	MSTRG.42480	BCL2L1	0.950651	7.99161	5.60575	2.77702	0.435966	0.411791	0.667442	0.478469	0.568911	0.34861	0.324939	0.551986	0.977618	0.360662	0.390701	0.948206
388	chr8	+	14309952	14329695	MSTRG.50748.1	2	4228	MSTRG.50748	.	0.067154	0.026253	0.0001	0.06736	1.16699	1.11141	1.17548	0.156	0.088976	0.883135	0.802995	1.4826	2.95798	0.431836	1.45063	1.02621
389	chr1	-	97030291	97043901	MSTRG.4514.1	2	2207	MSTRG.4514	GRIK4	0.559877	2.34106	2.17835	0.644679	0.011992	0.0001	0.0001	0.081259	0.081589	0.094609	0.082175	0.0001	0.121935	0.005264	0.088356	0.032298
390	chr2	.	40979258	40980809	MSTRG.33770.1	1	1552	MSTRG.33770	ENSOCUG00000039035	0.868872	0.097642	2.1241	1.68987	0.0001	0.0001	0.0001	0.0001	0.065476	0.027678	0.05543	0.0001	0.0001	0.0001	0.0001	0.0001
391	chr12	.	37320612	37324218	MSTRG.11111.1	1	3607	MSTRG.11111	PTCHD4	0.923014	0.030664	1.63012	0.062769	0.011058	0.0001	0.0001	0.0001	0.014263	0.012625	0.033407	0.0001	0.0001	0.0001	0.0001	0.0001
392	chr15	.	92787910	92788594	MSTRG.23654.1	1	685	MSTRG.23654	.	1.60996	2.5553	2.03823	0.670156	0.0001	0.0001	0.0001	0.0001	0.093483	0.002358	0.125588	0.0001	0.0001	0.0001	0.0001	0.0001
393	chr10	+	3193779	3196503	MSTRG.6887.1	2	1661	MSTRG.6887	.	0.380953	0.066826	0.17554	0.23138	0.549072	1.09744	0.501707	0.40046	0.517551	4.7922	1.23789	3.72235	1.21837	2.06953	2.02646	0.645258
394	chr3	-	80591529	80635677	MSTRG.40337.2	2	2418	MSTRG.40337	CYP7B1	0.379288	0.117593	0.515003	0.252348	3.30469	5.65111	2.39712	2.63916	0.480418	5.36912	3.68081	3.63636	6.94192	8.55743	6.19597	8.62834
395	chr1	+	147698538	147730556	MSTRG.5762.1	2	6280	MSTRG.5762	ENSOCUG00000027246	5.82578	15.2835	15.3711	7.34818	1.08696	0.982807	1.2531	0.833967	0.868339	1.07157	1.06758	2.35596	1.43053	0.841643	1.11571	0.66926
396	chr3	+	971111	972281	MSTRG.38331.2	2	1045	MSTRG.38331	ENSOCUG00000005911	0.0001	1.90732	0.0001	1.73256	0.0001	1.8121	0.0001	0.0001	0.0001	0.0001	0.0001	0.0001	0.0001	0.0001	0.997129	0.0001
397	chr16	.	78689817	78690305	MSTRG.26133.1	1	489	MSTRG.26133	RGS18	2.95324	2.57375	1.48592	0.59255	0.0001	0.360961	0.278993	0.0001	0.10521	0.093127	0.0001	0.09914	0.0001	0.206151	0.209804	0.0001
398	chr11	-	63342858	63413153	MSTRG.9280.2	3	26305	MSTRG.9280	GHR	0.006736	0.200318	0.001616	0.011428	7.84693	5.04112	0.223504	0.024581	0.0001	4.38358	4.75233	3.22207	20.4961	5.83579	3.19316	4.28608
399	chr7	.	75606788	75612716	MSTRG.47936.1	1	5929	MSTRG.47936	.	0.303712	0.095763	0.048669	0.215863	1.40064	1.81312	1.24559	1.31057	0.213117	1.58531	2.3323	3.44048	2.49508	1.79793	2.01389	1.7293
400	chr14	-	78464975	78469262	MSTRG.19653.5	2	2207	MSTRG.19653	ENSOCUG00000030521	0.0001	0.443058	1.48735	0.0001	0.87003	0.0001	0.0001	0.0001	0.0001	0.0001	0.0001	0.0001	0.0001	0.0001	0.0001	0.0001
401	chr14	-	28461403	28479555	MSTRG.18689.1	3	3159	MSTRG.18689	.	0.191528	0.120861	0.184857	0.256979	4.27507	2.57447	4.36214	3.78357	0.207965	2.39944	1.07921	5.31424	3.96144	3.86829	3.20483	3.42404
402	chr7	-	43596058	43598331	MSTRG.47387.1	1	2274	MSTRG.47387	PRKAR2B	0.563419	1.53506	1.02401	0.595119	0.0001	0.0001	0.0001	0.0001	0.022624	0.0001	0.075662	0.0001	0.060862	0.0001	0.0001	0.0001
403	chr9	+	7978225	7997060	MSTRG.52960.2	2	2463	MSTRG.52960	.	0.826107	0.245227	1.38515	0.159125	0.0001	0.42058	0.372722	0.005127	0.0001	0.040716	0.0001	0.017938	0.404779	0.858355	0.502065	1.15728
404	chr10	+	31002824	31006065	MSTRG.7783.2	4	539	MSTRG.7783	RPA3	2.3072	0.0001	0.0001	4.82303	0.0001	1.34845	0.0001	0.0001	0.0001	0.0001	0.0001	0.0001	0.0001	0.0001	1.95398	0.0001
405	chr18	+	43180169	43192486	MSTRG.30319.1	2	12261	MSTRG.30319	.	0.823301	0.021798	0.121155	0.008447	3.93108	3.99585	5.39739	2.75219	0.993382	4.3086	6.78943	2.31123	5.28519	4.61098	2.5822	4.0497
406	chr3	-	54803172	54804579	MSTRG.39658.1	1	1408	MSTRG.39658	.	0.528784	1.27294	1.19318	0.330208	0.0001	0.0001	0.0001	0.0001	0.03654	0.0001	0.061099	0.034431	0.0001	0.0001	0.0001	0.0001
407	chr7	+	168544365	168545266	MSTRG.50229.1	1	902	MSTRG.50229	.	0.0001	0.0001	0.0001	0.0001	0.0001	0.0001	9.28223	0.0001	1.31894	0.0001	0.0001	2.7527	4.50714	0.0001	3.22144	0.0001
408	chr10	+	21404378	21510512	MSTRG.7558.1	2	502	MSTRG.7558	STARD3NL	0.0001	4.02594	3.22425	0.0001	6.96283	0.0001	0.0001	0.0001	0.0001	0.0001	0.0001	0.0001	0.0001	0.0001	0.0001	0.0001
409	chr15	+	76706148	76713060	MSTRG.23358.3	3	1463	MSTRG.23358	.	0.022164	0.0001	0.0001	0.0001	0.148643	0.081947	0.279874	1.37858	0.003051	0.814915	0.698963	0.316522	0.037965	0.255851	0.107454	0.385775
410	chr12	.	37424851	37435158	MSTRG.11130.1	1	10308	MSTRG.11130	PTCHD4	0.701743	0.073773	1.86172	0.146945	0.010269	0.0001	0.0001	0.032097	0.047574	0.030486	0.024505	0.058255	0.026726	0.0001	0.0001	0.0001
411	chr13	+	8013960	8019329	MSTRG.13979.1	2	5087	MSTRG.13979	.	0.02383	0.0001	0.072262	0.101828	14.5823	6.30128	6.66591	1.56654	0.075959	2.08818	1.25263	0.766862	6.01481	4.64066	8.8264	10.8731
412	chr15	-	73541757	73547832	MSTRG.23213.8	2	1494	MSTRG.23213	.	0.0001	0.0001	0.0001	0.0001	0.0001	0.0001	0.0001	0.0001	0.0001	1.24818	0.812378	0.0001	0.0001	3.24763	1.10225	1.01805
413	chr7	.	75581344	75588398	MSTRG.47932.1	1	7055	MSTRG.47932	.	0.140384	0.0236	0.14149	0.146222	1.14697	1.69365	1.12128	1.32948	0.120299	1.2728	1.31521	2.44401	1.33801	0.889406	1.43412	1.60059
414	chr7	.	75640624	75642407	MSTRG.47939.1	1	1784	MSTRG.47939	.	0.067709	0.030668	0.190378	0.138849	0.706673	0.907427	0.374085	0.752743	0.20596	1.19748	1.47214	1.92158	2.57512	1.65701	1.38366	1.35486
415	chr16	-	21325575	21393637	MSTRG.24351.5	2	3913	MSTRG.24351	SMYD3	0.45531	0.455432	0.0001	0.0001	0.0001	0.0001	0.0001	0.0001	0.0001	0.0001	0.0001	0.0001	0.0001	0.0001	1.47743	0.0001
416	chr1	-	55154253	55155973	MSTRG.3548.1	1	1721	MSTRG.3548	PIP5K1B	0.942408	1.91968	1.52321	0.672821	0.075411	0.026731	0.0001	0.0001	0.132403	0.0001	0.085439	0.056139	0.0001	0.029288	0.030018	0.05395
417	chr7	-	75589865	75592705	MSTRG.47933.1	1	2841	MSTRG.47933	.	0.126191	0.0001	0.111018	0.104706	0.894311	1.55829	0.707931	1.348	0.161376	1.02434	2.25507	2.87071	1.58617	1.53232	1.84965	1.32312
418	chr13	-	54421016	54421578	MSTRG.15361.1	2	252	MSTRG.15361	GSTM3	0.0001	0.0001	0.093943	0.38109	0.86931	1.23832	0.917574	0.0001	1.23943	11.9468	7.08855	0.215281	0.0001	1.24139	2.98843	1.34115
419	chr12	-	97137168	97168882	MSTRG.12140.1	2	2565	MSTRG.12140	ENSOCUG00000038642	0.121083	0.206741	0.042478	0.044349	2.97687	1.69166	0.782954	0.31371	0.067001	1.57964	2.07527	2.16471	3.1266	2.79747	1.43535	1.99588
420	chr14	.	128471855	128472188	MSTRG.20841.1	1	334	MSTRG.20841	.	0.267701	0.193859	0.248394	0.0001	3.45553	1.74833	0.0001	0.542066	0.223542	4.49596	3.89889	7.31434	7.78126	2.35775	3.45455	0.689543
421	chr12	-	27767914	27768398	MSTRG.10761.1	1	485	MSTRG.10761	ZFAND3	0.0001	0.0001	2.72923	4.07529	0.0001	0.0001	0.0001	1.19491	0.0001	0.0001	0.0001	0.0001	0.0001	0.0001	0.0001	0.0001
422	chr6	-	18181400	18209199	MSTRG.46298.1	2	240	MSTRG.46298	ENSOCUG00000027492	0.085302	0.591518	0.796913	0.0001	5.15016	0.003143	44.0764	9.08162	0.104388	231.9	0.0001	4.31841	0.05565	10.6487	4.41011	2.62986
423	chr14	+	82599063	82602310	MSTRG.19827.1	2	2151	MSTRG.19827	.	0.846658	3.14375	3.03633	1.61718	0.0001	0.0001	0.0001	0.0001	0.159216	0.0001	0.099986	0.0001	0.0001	0.0001	0.0001	0.0001
424	chr13	-	38521024	38525921	MSTRG.14763.3	5	856	MSTRG.14763	ENSOCUG00000011792	0.034216	0.0001	0.098409	0.169828	1.44353	3.7e-05	1.37836	0.694427	2.35407	0.152167	0.061762	8.772	0.000896	0.992179	2.40575	3.50528
425	chr13	-	119609123	119718150	MSTRG.16889.1	2	479	MSTRG.16889	CYP4A5	0.66701	0.893971	0.788927	0.504156	5.06504	7.70702	3.06989	4.16072	4.01443	5.95296	4.70902	9.62237	5.61888	6.9658	9.07379	6.12618
426	X	+	99209717	99217856	MSTRG.2019.2	2	3362	MSTRG.2019	TENM1	0.776347	3.08006	1.86838	0.570684	0.031633	0.032312	0.0001	0.0001	0.19462	0.052404	0.012522	0.0001	0.088949	0.029984	0.058927	0.013808
427	chr14	.	73348826	73349240	MSTRG.19533.1	1	415	MSTRG.19533	ENSOCUG00000035916	0.0001	0.0001	0.0001	0.248665	1.54975	2.03525	0.0001	0.352725	0.264866	2.15163	3.68003	6.15971	6.76065	2.51934	2.1079	1.14562
428	X	+	62861153	62861455	MSTRG.1375.3	1	303	MSTRG.1375	ENSOCUG00000021705	53.6772	52.0211	1.20642	1.15082	1.90772	27.7646	2.50167	111.133	1.44235	1.02541	0.526562	1.74636	1.19968	1.67589	1.89619	14.8884
429	X	+	99209672	99256309	MSTRG.2019.1	4	763	MSTRG.2019	TENM1	2.65188	0.197567	5.21508	0.291268	0.0001	0.022456	0.0001	0.0001	0.0001	0.099594	0.0001	0.0001	0.0001	0.0001	0.0001	0.0001
430	chr7	-	75003025	75005730	MSTRG.47908.1	2	1956	MSTRG.47908	THSD7B	0.0001	2.37051	2.83861	1.44664	0.013476	0.023519	0.0001	0.0001	0.041858	0.069845	0.0001	0.02373	0.0001	0.005209	0.0001	0.0001
431	chr12	+	10874724	10968337	MSTRG.10197.1	2	353	MSTRG.10197	ENSOCUG00000014438	104.28	444.527	130.96	74.2226	10.9759	6.74308	10.661	7.94336	17.6799	32.4763	20.7277	13.213	28.4729	12.2695	8.89444	13.9681
432	chr10	+	36529475	36531592	MSTRG.7913.2	2	2018	MSTRG.7913	.	0.0001	0.540445	0.0001	0.914557	0.0001	0.0001	0.0001	0.0001	0.0001	0.0001	0.0001	0.0001	0.627976	0.0001	0.0001	0.0001
433	chr13	-	64140610	64163307	MSTRG.15537.11	2	3330	MSTRG.15537	ENSOCUG00000015538	0.998179	0.0001	3.45304	0.0001	3.99928	0.0001	0.0001	0.0001	0.005542	0.0001	0.007972	0.007206	1.24613	0.0001	0.0001	0.0001
434	chr14	-	67655969	67668229	MSTRG.19480.1	2	11315	MSTRG.19480	NCEH1	3.10549	7.90691	7.22973	3.86039	0.432212	0.262137	0.320746	0.067726	1.24158	0.561454	0.445517	0.736146	0.376106	0.318883	0.343883	0.280702
435	chr15	-	80720457	81160840	MSTRG.23570.3	5	2466	MSTRG.23570	ENSOCUG00000032994	0.902504	0.78055	7.4e-05	0.000301	6.12194	7.16427	9.1232	4.91088	5.02672	12.011	11.0535	4.66638	10.973	10.2879	12.1803	7.80506
436	chr11	.	15466593	15467515	MSTRG.8487.1	1	923	MSTRG.8487	.	0.261506	1.38702	1.55083	0.448812	0.017618	0.0001	0.0001	0.0001	0.05574	0.0001	0.0001	0.052524	0.0001	0.0001	0.048876	0.099166
437	chr1	+	102201612	102204514	MSTRG.4650.1	1	2903	MSTRG.4650	ZBTB16	0.322584	0.298698	0.192379	0.316264	7.01617	4.30417	5.55951	5.2738	0.433002	2.36589	1.38944	7.42783	9.144	7.27868	4.5597	5.58833
438	chr14	.	161666057	161667062	MSTRG.21340.1	1	1006	MSTRG.21340	.	0.633262	1.84871	0.857547	0.662758	0.043003	0.0001	0.0001	0.0001	0.088499	0.0001	0.042757	0.045798	0.022929	0.0001	0.0001	0.0001
439	chr7	+	15417198	15417768	MSTRG.46901.1	1	571	MSTRG.46901	TSPAN33	1.33778	4.7664	6.40411	2.91417	0.0001	0.0001	0.0001	0.0001	0.340915	0.0001	0.0001	0.0001	0.0001	0.0001	0.0001	0.0001
440	chr14	.	48353735	48354293	MSTRG.19102.1	1	559	MSTRG.19102	.	0.0001	0.099282	0.0001	0.0001	0.07739	0.482395	0.0001	1.03481	0.092035	1.68362	0.769208	1.79232	0.165056	1.24349	1.31336	0.967122
441	chr7	+	39538874	39542199	MSTRG.47327.1	2	1427	MSTRG.47327	NAPEPLD	0.769687	2.08507	1.96916	0.918423	0.0001	0.084232	0.0001	0.105579	0.146544	0.0001	0.036753	0.0001	0.071892	0.052853	0.017974	0.074364
442	chr4	.	69095945	69096177	MSTRG.44190.1	1	233	MSTRG.44190	.	0.0001	0.0001	0.0001	0.0001	4.73259	0.0001	0.0001	0.0001	0.0001	4.39618	5.61684	0.0001	0.0001	0.0001	0.0001	0.0001
443	chr15	.	92742365	92743895	MSTRG.23640.1	1	1531	MSTRG.23640	.	0.64157	1.63807	0.603418	1.1647	0.0001	0.0001	0.0001	0.0001	0.089253	0.051895	0.0001	0.0001	0.0001	0.0001	0.0001	0.0001
444	chr12	.	131647035	131658230	MSTRG.12982.1	1	11196	MSTRG.12982	.	0.010712	0.004986	0.0001	0.004067	1.11322	0.737027	0.055884	0.030545	0.01702	0.400644	0.124862	0.01276	1.96757	2.08561	1.54591	1.24079
445	X	.	73391621	73391929	MSTRG.1631.1	1	309	MSTRG.1631	.	1.72364	0.166233	0.606577	0.356252	17.4927	32.4484	31.9432	20.8743	1.32135	10.7211	10.6432	9.96703	9.38095	10.1904	15.8086	19.8637
446	chr7	.	75696588	75699077	MSTRG.47943.1	1	2490	MSTRG.47943	.	0.048511	0.112392	0.07621	0.053096	0.484251	0.668845	0.595681	0.435234	0.10895	0.620005	0.958132	1.35887	3.17153	1.79807	1.36362	0.945358
447	chr14	-	45163015	45190332	MSTRG.19037.2	2	1834	MSTRG.19037	MED12L	0.219189	1.67474	1.20069	0.109798	0.0001	0.0001	0.0001	0.0001	0.020473	0.0001	0.04825	0.038338	0.073414	0.122927	0.0001	0.026569
448	chr11	.	75945067	75946140	MSTRG.9519.1	1	1074	MSTRG.9519	PDE4D	2.4281	1.57077	0.949565	0.815873	0.04028	0.0001	0.0001	0.0001	0.0001	0.0001	0.096717	0.078753	0.0001	0.0001	0.047763	0.0001
449	chr17	-	40939206	40941691	MSTRG.27383.1	1	2486	MSTRG.27383	.	3.54994	0.0001	0.0001	2.14612	0.0001	0.0001	3.55549	0.0001	0.0001	0.013222	0.0001	0.0001	0.0001	0.0001	4.90329	0.0001
450	chr4	+	39150208	39153601	MSTRG.43371.1	1	3394	MSTRG.43371	.	0.0001	0.057232	0.013072	0.007628	0.025086	0.7765	1.02877	0.767784	0.015158	1.47948	1.07215	0.037128	1.06832	0.0001	0.666821	0.365155
451	chr7	+	40225198	40237870	MSTRG.47338.2	2	1472	MSTRG.47338	ENSOCUG00000009050	0.0001	0.669519	0.0001	1.05374	0.0001	0.241256	0.0001	0.0001	0.0001	0.0001	0.0001	0.0001	0.498724	0.0001	0.0001	0.0001
452	chr2	+	140497888	140503148	MSTRG.36070.2	2	2284	MSTRG.36070	PRKCE	0.0001	0.0001	0.0001	0.0001	2.55806	0.642597	0.0001	0.0001	0.727993	0.0001	0.0001	0.398364	0.0001	0.184975	0.918562	1.415
453	chr15	-	50402198	50425490	MSTRG.22666.2	2	1605	MSTRG.22666	ENSOCUG00000038623	0.075528	0.0001	0.0001	0.016131	1.1854	0.997022	1.09604	0.363612	0.030236	0.937544	0.884399	1.25881	2.75289	2.23454	1.32988	1.1605
454	chr1	+	144517666	144547859	MSTRG.5656.2	2	1967	MSTRG.5656	ENSOCUG00000013630	1.58508	9.9835	7.71293	2.78221	0.0001	0.0001	0.0001	0.0001	0.0001	0.0001	0.31178	0.0001	0.0001	0.0001	0.0001	0.0001
455	chr12	-	25692127	25704679	MSTRG.10687.1	2	12332	MSTRG.10687	FKBP5	0.907105	0.721034	0.532624	1.1773	1.53582	0.519241	1.75045	0.969331	3.20454	3.86696	3.24737	8.40997	2.05077	1.19086	1.34515	1.56718
456	chr1	.	160535053	160535593	MSTRG.6112.1	1	541	MSTRG.6112	NELL1	0.221687	0.306302	0.141614	0.174119	13.3448	5.62432	1.61817	0.0001	0.0001	4.53341	8.7452	4.52687	1.67312	3.73202	4.22958	5.24095
457	chr21	+	8291927	8297969	MSTRG.38092.1	1	6043	MSTRG.38092	HECTD4	2.97246	7.64044	6.73006	3.43642	0.543819	0.363979	0.561381	0.413282	0.930105	0.625477	0.454566	0.802182	0.661382	0.75491	0.522444	0.49602
458	chr1	+	144572174	144572596	MSTRG.5661.1	1	423	MSTRG.5661	ENSOCUG00000023526	1.25166	5.02566	3.8703	0.345107	0.051136	0.0001	0.0001	0.0001	0.209611	0.0001	0.0001	0.0001	0.0001	0.0001	0.0001	0.0001
459	chr9	.	41262878	41264602	MSTRG.53958.1	1	1725	MSTRG.53958	.	0.070274	0.0001	0.0001	0.0001	0.0001	0.035085	0.0001	0.0001	0.05965	1.151	0.814829	0.816808	1.43269	0.579628	0.059264	0.0001
460	chr12	+	125428567	125431015	MSTRG.12790.1	1	2449	MSTRG.12790	ENSOCUG00000011619	0.330036	0.49	0.152688	0.194811	0.104989	0.291484	2.01051	3.02485	2.18972	3.36652	0.859178	3.383	0.033162	3.45031	0.207648	2.45637
461	chr17	.	43330574	43334178	MSTRG.27491.1	1	3605	MSTRG.27491	.	1.73258	0.368443	0.16076	0.098	0.0001	0.0001	0.0001	0.0001	0.028542	0.012632	0.041677	0.0001	0.0001	0.012098	0.0001	0.0001
462	chr3	+	80530716	80590916	MSTRG.40335.1	2	6301	MSTRG.40335	CYP7B1	0.719538	0.158934	0.204824	0.328491	4.26367	9.61325	3.62392	2.43208	0.355719	4.12205	3.07595	3.81601	10.0006	12.2156	5.06935	9.35067
463	chr3	+	112427399	112431064	MSTRG.41026.2	2	1596	MSTRG.41026	.	0.624814	0.0001	0.772226	0.0001	0.500799	0.0001	2.10397	0.0001	0.0001	0.0001	0.0001	0.0001	0.0001	0.0001	1.47706	0.0001
464	chr19	+	3529858	3531150	MSTRG.30955.1	2	903	MSTRG.30955	SPECC1	1.00649	3.24085	2.57605	1.05001	0.0001	0.02475	0.0001	0.0001	0.282851	0.050431	0.0001	0.053687	0.0001	0.0001	0.051167	0.0001
465	chr14	-	35546710	35552631	MSTRG.18820.1	2	5558	MSTRG.18820	.	0.08877	0.00995	0.036263	0.0001	0.266734	0.377258	2.20399	0.0001	0.0001	1.71926	1.77923	1.60755	1.13955	0.0001	0.026573	0.03503
466	chr13	+	32381698	32385527	MSTRG.14518.1	2	3112	MSTRG.14518	ENSOCUG00000013551	2.50628	5.01067	3.28333	1.61851	0.368928	0.155794	0.352321	0.210775	0.260058	0.099736	0.23914	0.620644	0.182044	0.364631	0.315644	0.268993
467	chr15	-	80989104	81160296	MSTRG.23570.5	4	2246	MSTRG.23570	UGT2B16	0.028914	0.063653	0.0001	0.0001	0.034043	0.0001	0.364678	0.034791	0.141303	1.51176	0.047698	1.59201	1.69538	0.313766	2.72331	0.077098
468	chr15	.	21827510	21828496	MSTRG.21939.1	1	987	MSTRG.21939	.	0.842311	1.06478	2.03178	0.339898	0.0001	0.0001	0.183392	0.0001	0.052125	0.092278	0.03709	0.079425	0.0001	0.102136	0.0001	0.047035
469	chr9	.	41271963	41278229	MSTRG.53960.1	1	6267	MSTRG.53960	.	0.048186	0.0001	0.0001	0.0001	0.068051	0.081241	0.0001	0.0001	0.015895	0.690422	0.639163	0.815782	1.56542	0.507122	0.143242	0.007408
470	chr15	-	23879957	23883629	MSTRG.22006.2	2	3637	MSTRG.22006	TBC1D9	0.0001	0.0001	0.0001	0.000101	0.001139	0.0001	0.0001	0.0001	0.512489	0.0001	0.625345	0.0001	0.0001	0.626156	0.0001	1.4525
471	chr13	+	33477749	33516475	MSTRG.14561.3	2	4034	MSTRG.14561	.	0.284458	0.0001	0.23885	0.0001	0.0001	0.0001	0.0001	0.079491	0.0001	0.0001	0.0001	0.0001	0.0001	0.0001	0.0001	0.0001
472	chr13	+	65459106	65469664	MSTRG.15571.1	1	10559	MSTRG.15571	.	0.0001	0.0104	0.0001	0.014712	2.13159	2.00586	3.37429	2.23151	0.004872	0.061817	0.604621	0.15288	0.039275	2.16836	0.081434	0.063688
473	chr1	-	148038324	148038528	MSTRG.5751.1	1	205	MSTRG.5751	.	2.92337	14.3661	14.9811	9.44932	0.070343	0.157085	0.341265	0.09813	0.16019	0.449274	1.56976	0.68178	0.11252	0.049175	0.050135	0.168638
474	chr17	.	59368887	59371203	MSTRG.28128.1	1	2317	MSTRG.28128	.	0.0001	0.0001	0.022687	0.0001	1.21481	0.019855	0.851574	0.984414	0.0001	0.417203	1.02697	0.296191	0.139375	0.282802	0.645026	1.99068
475	chr4	.	39168459	39169376	MSTRG.43374.1	1	918	MSTRG.43374	.	0.0001	0.0001	0.0001	0.056007	0.047125	1.91583	1.91911	2.53708	0.0001	2.92558	2.47191	0.15768	1.53292	0.0001	2.43768	0.716234
476	X	+	57965401	57971808	MSTRG.1294.3	3	4773	MSTRG.1294	NXT2	2.49958	9.06145	10.8394	5.46891	0.502713	0.242282	0.401346	0.0001	1.84486	0.771739	0.285328	0.425009	0.418353	0.361337	0.09256	0.340007
477	chr8	.	23026276	23028688	MSTRG.50996.1	1	2413	MSTRG.50996	.	1.28826	0.964042	0.213908	1.24533	0.071713	0.573027	1.69605	0.061107	0.0001	0.018872	0.127184	0.019948	0.038237	0.059629	0.14881	0.134536
478	chr21	+	7404568	7410191	MSTRG.38058.1	2	5470	MSTRG.38058	CUX2	0.0001	0.0001	0.026445	0.0001	2.787	2.66114	3.02101	3.95625	0.018744	0.910023	0.485453	0.008863	0.0001	2.4254	2.79175	2.52337
479	chr7	+	75599750	75684550	MSTRG.47935.1	2	7856	MSTRG.47935	.	0.041123	0.007065	0.003346	0.032302	0.030072	0.095698	0.125561	0.009913	0.006549	0.11649	0.183464	1.59348	0.394704	0.174234	0.138097	0.097602
480	chr18	-	42421281	42454719	MSTRG.30299.1	2	2234	MSTRG.30299	ENSOCUG00000015280	3.57672	3.77424	10.7585	6.58307	44.4398	14.9469	11.8077	7.43586	4.95624	61.2952	44.5625	42.2492	23.0174	18.1077	17.7851	25.8771
481	chr12	+	25568511	25573167	MSTRG.10684.1	2	1374	MSTRG.10684	FKBP5	0.831575	2.53884	1.18389	0.50098	0.0001	0.0001	0.0001	0.021391	0.0001	0.056562	0.105513	0.0001	0.0001	0.073368	0.0001	0.044091
482	chr15	-	44580683	44588305	MSTRG.22516.3	2	5598	MSTRG.22516	.	0.0001	0.018035	0.0001	0.00925	0.0001	0.126834	0.0001	2.38292	0.047321	0.269741	0.168896	0.103033	1.21321	1.98536	0.471781	0.386246
483	chr18	-	42943818	43071587	MSTRG.30307.18	2	657	MSTRG.30307	ENSOCUG00000021501	0.124433	0.0001	0.0001	0.0001	3.38612	44.9044	1.67585	4.10888	0.209315	2.42469	0.730333	1.57277	12.6306	3.15817	3.02253	4.8203
484	chr15	+	76648670	76649290	MSTRG.23355.1	1	621	MSTRG.23355	AFP	4.55928	15.2528	3.92145	5.39248	0.025691	0.0001	0.0001	0.0001	0.897505	0.0001	0.034633	0.0001	0.074288	0.037992	0.0001	0.0001
485	chr1	-	114069074	114085572	MSTRG.4929.9	5	992	MSTRG.4929	ENSOCUG00000038533	1.48113	1.51817	0.0001	0.012571	0.0001	0.0001	0.0001	0.117272	0.005639	0.0001	0.000808	0.0001	0.0048	1.26059	0.013049	0.000569
486	chr7	-	75621313	75636324	MSTRG.47938.1	3	13188	MSTRG.47938	.	0.212645	0.060707	0.136284	0.204166	0.839128	1.59918	1.63871	0.549401	0.175026	0.99619	1.34328	2.14431	1.48442	1.43349	1.23302	1.11938
487	chr3	+	149086718	149179752	MSTRG.42048.2	2	5974	MSTRG.42048	ENSOCUG00000000157	4.44683	5.59727	4.53027	0.042773	0.0001	0.0001	0.0001	0.0001	0.31963	0.173016	0.0001	0.10816	0.0001	3.06627	0.150815	0.0001
488	chr15	.	92749449	92751844	MSTRG.23648.1	1	2396	MSTRG.23648	.	0.413719	1.46634	1.22651	0.788061	0.0001	0.0001	0.0001	0.0001	0.13721	0.017658	0.0001	0.0001	0.0001	0.0001	0.042819	0.0001
489	chr15	-	44628139	44654072	MSTRG.22516.9	2	6152	MSTRG.22516	.	0.028579	0.017403	0.077932	0.010133	5.26864	7.30268	3.31535	4.50113	0.038463	0.577906	0.417119	0.293883	3.12238	6.23008	2.27813	1.47913
490	chr4	.	66877151	66878386	MSTRG.44136.1	1	1236	MSTRG.44136	.	2.28827	7.21904	6.13153	3.59387	0.181706	0.018346	0.15818	0.0001	0.477205	0.361908	0.786476	0.097083	0.088414	0.0001	0.110379	0.031033
491	chr18	+	41394797	41400866	MSTRG.30161.1	1	6070	MSTRG.30161	FRA10AC1	0.07262	0.931218	0.014925	1.28291	0.0001	0.423386	0.765944	1.05424	0.009069	0.030935	0.051843	0.010734	0.0001	1.08293	0.0001	1.05911
492	chr7	-	169076683	169080317	MSTRG.50247.1	1	3635	MSTRG.50247	COL4A3	1.16963	4.83993	2.83288	2.13912	0.313779	0.19926	0.215364	0.201585	0.388366	0.231501	0.376651	0.228807	0.150946	0.277228	0.239453	0.230698
493	chr16	.	1392031	1392599	MSTRG.23905.1	1	569	MSTRG.23905	.	1.13095	2.00091	1.61968	1.20597	0.0001	0.0001	0.0001	0.0001	0.170576	0.0001	0.0001	0.0001	0.0001	0.0001	0.0001	0.0001
494	chr1	+	147800424	147802642	MSTRG.5771.1	2	448	MSTRG.5771	.	1.63565	5.30494	2.75554	1.12478	0.016265	0.0001	0.0001	0.101271	0.227404	0.169417	0.274316	0.131974	0.159385	0.301592	0.146009	0.0001
495	chr4	-	39170071	39176162	MSTRG.43375.1	1	6092	MSTRG.43375	.	0.059484	0.017025	0.0001	0.022154	0.028405	1.63358	1.58111	1.58008	0.0001	2.42142	1.50396	0.07876	1.8999	0.0001	1.1512	0.601419
496	chr7	-	2713704	2713946	MSTRG.46549.1	1	243	MSTRG.46549	ZNF777	986.215	2088.86	185.929	168.864	104.432	1099.23	507.92	33.5891	134.288	96.3019	88.7317	94.5738	219.202	1856.72	867.229	1020.49
497	chr6	+	7986094	7988241	MSTRG.46089.1	2	1755	MSTRG.46089	ACSM5	0.069073	0.420971	0.209456	0.458482	1.08408	0.613213	1.27974	0.397285	2.83149	3.06226	1.57051	1.80836	1.46581	0.893997	0.89812	0.684568
498	chr14	.	45138158	45139124	MSTRG.19034.1	1	967	MSTRG.19034	MED12L	1.31938	7.23212	5.45766	3.84658	0.514479	0.040319	0.0001	0.436866	0.470153	0.454734	0.429203	0.474137	0.464217	0.599242	0.474983	0.142832
499	chr14	-	143679656	143682784	MSTRG.20991.1	2	663	MSTRG.20991	.	1.31656	6.13149	0.169456	3.8303	0.186812	0.0001	1.95428	0.940501	0.0001	0.218449	0.0001	0.0001	0.0001	0.0001	0.251813	0.807546
500	chr19	-	26721461	26721731	MSTRG.31892.1	1	271	MSTRG.31892	ENSOCUG00000009402	16.6815	35.5236	12.2024	11.367	1.65918	3.07003	2.36153	2.44884	2.62349	1.40571	1.5135	2.73791	1.56107	3.21794	2.15466	3.00026
501	chr12	+	10794439	10804744	MSTRG.10182.1	2	291	MSTRG.10182	ENSOCUG00000027407	19.2763	83.5347	48.8469	30.5038	1.90798	3.07666	4.35212	2.87834	11.2785	2.0085	3.088	3.5385	0.8625	1.59102	1.06738	0.985623
502	chr1	.	58755317	58761880	MSTRG.3609.1	1	6564	MSTRG.3609	.	0.0001	0.058496	0.023059	0.0001	0.264747	0.135099	0.0001	0.145019	0.015676	0.407751	0.348541	1.69055	0.230635	0.077497	0.053152	0.200587
503	chr1	.	58752819	58754692	MSTRG.3608.1	1	1874	MSTRG.3608	.	0.0001	0.028985	0.056101	0.025378	0.566233	0.303372	0.005016	0.175522	0.0001	0.570373	0.783089	1.96406	0.159228	0.247123	0.012036	0.38696
504	chr14	-	108104609	108109343	MSTRG.20550.2	2	4380	MSTRG.20550	NECTIN3	0.0001	0.0001	0.0001	0.032929	0.969206	0.426946	1.04007	0.410357	0.0001	0.954969	0.331654	0.799312	0.0001	0.594201	1.79761	0.0001
505	chr14	.	83633707	83636075	MSTRG.19856.1	1	2369	MSTRG.19856	.	0.0001	0.0001	0.13172	0.0001	0.065339	0.019419	0.544825	0.287631	0.190294	1.07308	0.745468	1.59489	0.0001	0.500148	0.0001	0.269762
506	chr11	.	75763715	75764698	MSTRG.9502.1	1	984	MSTRG.9502	PDE4D	1.70767	0.982824	0.624009	0.629431	0.087929	0.0001	0.0001	0.0001	0.0001	0.0001	0.116104	0.024634	0.0001	0.0001	0.0001	0.0001
507	chr12	+	10829390	11011645	MSTRG.10189.1	3	327	MSTRG.10189	ENSOCUG00000014438	30.7613	39.4397	46.5117	24.3363	0.568609	0.076522	0.313627	0.448511	8.61947	2.64878	0.205708	1.04458	0.0001	0.127151	0.036715	0.216552
508	chr18	-	43158087	43179226	MSTRG.30318.1	2	1227	MSTRG.30318	.	0.360324	0.0001	0.022595	0.077206	1.59352	1.64718	2.39135	0.793368	0.538873	1.80973	3.55994	0.83317	2.02295	1.7463	1.38309	2.09287
509	chr13	+	65499406	65518560	MSTRG.15574.1	1	19155	MSTRG.15574	.	0.0001	0.0001	0.015853	0.00528	1.58259	1.53975	2.56329	1.69395	0.017934	0.050267	0.405015	0.028042	0.036521	1.41481	0.065442	0.025063
510	chr8	-	34706402	34905586	MSTRG.51454.1	2	1310	MSTRG.51454	ENSOCUG00000036451	0.456027	0.392001	0.539258	0.225157	1.27203	1.69257	1.48578	0.896302	1.41333	7.36312	3.9042	0.604905	2.85377	1.26425	2.5983	1.13154
511	chr14	-	89675624	89686163	MSTRG.19956.1	4	3160	MSTRG.19956	ENSOCUG00000031521	1.52719	4.6929	4.0763	2.00609	0.0001	0.103951	0.0001	0.0001	0.211155	0.144074	0.689981	0.161358	0.0001	0.0001	0.012856	0.053242
512	chr14	+	161496834	161500105	MSTRG.21321.1	1	3272	MSTRG.21321	.	0.461856	1.87259	0.546631	0.627415	0.026443	0.104999	0.039069	0.0001	0.155229	0.038003	0.069926	0.10051	0.040698	0.015405	0.029687	0.042464
513	chr7	-	151498949	151500114	MSTRG.49969.1	2	912	MSTRG.49969	CPS1	7.10964	3.2904	6.44886	3.73711	41.6058	27.96	16.1052	28.5399	6.61969	38.3239	43.6617	25.6585	30.2333	25.12	16.7333	19.8003
514	chr2	+	90322059	90322377	MSTRG.34848.1	1	319	MSTRG.34848	.	7.11839	3.41971	5.2755	3.15785	27.4013	27.8819	15.0696	58.8955	3.27075	82.3952	51.879	14.9095	16.2779	35.7789	45.9334	13.7277
515	chr15	+	44673182	44705098	MSTRG.22523.3	2	5548	MSTRG.22523	.	0.049162	0.046576	0.031449	0.0001	4.06479	0.677643	3.60684	2.79602	0.018546	0.800796	0.575348	0.421229	2.01864	2.20198	0.45943	0.822634
516	chr12	.	37421022	37424267	MSTRG.11129.1	1	3246	MSTRG.11129	PTCHD4	0.66612	0.084761	1.95107	0.142893	0.026655	0.0001	0.046663	0.0001	0.031699	0.067958	0.062827	0.014564	0.014212	0.0001	0.0001	0.0001
517	chr1	.	15531361	15533721	MSTRG.2630.1	1	2361	MSTRG.2630	TSTD2	0.430958	1.94963	1.21011	0.906915	0.034567	0.019485	0.0001	0.019216	0.087163	0.113061	0.0001	0.0001	0.0001	0.021349	0.019878	0.017083
518	chr8	+	40630962	40662631	MSTRG.51638.1	2	727	MSTRG.51638	ENSOCUG00000010087	0.812243	5.0127	3.34453	1.46292	0.0001	0.0001	0.0001	0.0001	0.282567	0.0001	0.0001	0.0001	0.0001	0.0001	0.0001	0.0001
519	chr19	+	26707867	26714826	MSTRG.31891.1	1	6960	MSTRG.31891	ENSOCUG00000009402	3.10537	8.15007	8.55088	4.16982	0.894415	0.74556	0.968854	0.731648	1.08003	0.826018	0.79288	1.08853	1.07471	1.32189	1.06675	0.949419
520	chr15	+	18989767	19008752	MSTRG.21856.1	2	3344	MSTRG.21856	MMAA	0.358866	0.162966	0.366742	0.126239	0.188149	0.23987	0.0001	3.21924	0.334773	1.61304	3.51377	2.11202	2.71485	0.302221	4.00502	2.45343
521	chr17	.	27518014	27520030	MSTRG.27021.1	1	2017	MSTRG.27021	.	1.62207	5.45433	4.38505	2.94953	0.086173	0.176559	0.0001	0.060266	0.352667	0.224016	0.686431	0.289021	0.047934	0.104301	0.266859	0.018119
522	chr16	.	66862712	66864431	MSTRG.25775.1	1	1720	MSTRG.25775	.	1.93646	4.71044	1.99369	1.46279	0.149305	0.340967	0.506357	0.0001	0.302138	0.269645	0.187561	0.397198	0.120317	0.509714	0.176775	0.140839
523	chr9	-	7581310	7586892	MSTRG.52935.2	2	4876	MSTRG.52935	.	0.0001	0.016468	0.0001	0.0001	0.0001	0.0001	0.617768	0.0001	2.59619	0.0001	0.0001	1.13032	0.018288	0.006232	0.0001	1.09918
524	chr12	+	10866811	11012761	MSTRG.10196.1	2	418	MSTRG.10196	ENSOCUG00000014438	25.9156	232.963	39.721	76.4083	2.03148	7.44324	5.77282	7.18106	11.298	9.93148	10.4135	17.7683	3.27405	2.86261	1.02109	3.53712
525	chr20	-	4876253	4878736	MSTRG.37098.1	2	2442	MSTRG.37098	PLEK2	2.05333	4.43464	3.87073	2.56053	0.033923	0.058787	0.210661	0.061696	0.857134	0.287131	0.063492	0.1136	0.061591	0.14441	0.147043	0.124411
526	chr7	-	75634087	75640620	MSTRG.47938.2	2	2191	MSTRG.47938	.	0.211074	0.047966	0.138083	0.120212	1.2112	1.51163	0.666493	0.617931	0.031445	1.2658	1.98536	1.89859	2.17315	1.11507	1.07734	1.57457
527	chr9	.	41221881	41223770	MSTRG.53950.1	1	1890	MSTRG.53950	.	0.064025	0.0001	0.0001	0.0001	0.068668	0.02434	0.035666	0.0001	0.0001	1.07239	1.44728	1.30608	2.88339	1.46243	0.10818	0.0001
528	chr19	+	29937658	29938887	MSTRG.32016.1	1	1230	MSTRG.32016	.	3.3733	5.71566	2.24961	1.36538	0.469328	0.187934	0.892355	0.093606	0.331356	0.287	0.164551	0.606166	0.268664	0.148076	0.423852	0.403259
529	chr8	.	23083740	23106199	MSTRG.51007.1	1	22460	MSTRG.51007	.	2.19735	1.42409	0.481214	1.78397	0.112071	0.419795	2.06289	0.129424	0.17733	0.124264	0.358905	0.150925	0.136781	0.07136	0.112512	0.494784
530	chr9	-	25246147	25248459	MSTRG.53584.1	3	2141	MSTRG.53584	.	0.084728	0.103688	0.0001	0.024186	2.79146	3.98529	5.79727	0.263786	0.204815	0.964319	1.67065	0.281034	3.39013	4.90537	2.47589	3.6553
531	chr12	.	37396145	37398485	MSTRG.11123.1	1	2341	MSTRG.11123	PTCHD4	0.72945	0.030601	1.88637	0.153816	0.0001	0.0001	0.0001	0.0001	0.022133	0.038906	0.0001	0.044502	0.05912	0.0001	0.0001	0.0001
532	chr7	.	75620027	75620929	MSTRG.47937.1	1	903	MSTRG.47937	.	0.290148	0.087396	0.116014	0.13543	1.00505	1.41888	2.11278	0.629223	0.182035	0.865196	1.60471	4.1318	2.26493	1.16565	1.74048	1.35581
533	chr7	+	109949720	109980432	MSTRG.48730.1	2	1730	MSTRG.48730	ENSOCUG00000004647	0.615851	1.20863	1.65137	2.62275	0.0001	0.0001	0.0001	0.017442	0.322063	0.117615	0.069389	0.173353	0.024794	0.0001	0.016824	0.0001
534	chr15	.	45050166	45060290	MSTRG.22537.1	1	10125	MSTRG.22537	.	0.005817	0.008183	0.006419	0.020457	1.71488	0.338091	1.68328	1.12258	0.006595	0.145609	0.13001	0.211457	1.00261	0.793286	0.199852	0.886085
535	chr7	-	151416907	151477374	MSTRG.49968.1	2	9139	MSTRG.49968	CPS1	11.8501	3.2918	8.1917	5.24361	50.0696	54.5144	24.7866	37.6252	7.08026	56.8721	48.3498	33.9809	35.2906	22.268	0.150391	29.5188
536	chr11	+	42682439	42731864	MSTRG.8956.1	2	298	MSTRG.8956	U6	5.73051	2.02667	3.02004	8.85456	40.9925	77.8738	32.1244	36.3782	11.509	29.3365	74.5804	20.9114	18.2269	14.4346	14.0878	36.0225
537	chr9	+	16318796	16321990	MSTRG.53272.2	3	652	MSTRG.53272	SLC26A6	5.06183	2.79852	1.24358	1.01313	0.78436	0.49756	0.0001	0.083254	0.111863	0.115458	0.144492	0.454836	0.131931	0.212414	0.214262	0.379211
538	chr8	.	14374068	14376450	MSTRG.50758.1	1	2383	MSTRG.50758	.	0.0001	0.0001	0.0001	0.035445	0.5864	0.612895	0.285575	0.086034	0.0001	0.433025	0.704795	1.14127	1.68892	0.126684	0.981733	0.290421
539	X	+	87846846	87847059	MSTRG.1819.1	1	214	MSTRG.1819	.	8.14937	2.33407	0.0001	5.78927	0.0001	0.642622	0.0001	0.411014	0.0001	0.196199	0.0001	0.0001	0.0001	0.0001	0.0001	0.0001
540	chr15	+	44618576	44628007	MSTRG.22522.5	3	2670	MSTRG.22522	ENSOCUG00000037821	0.0001	0.0001	0.0001	0.074687	6.11753	6.94702	7.0844	6.16962	0.07482	0.794457	0.675572	0.706155	4.96825	6.28769	1.48697	2.45009
541	chr1	+	140022347	140028446	MSTRG.5425.1	2	5175	MSTRG.5425	ACER3	0.939622	2.78546	2.87891	1.3657	0.16556	0.076508	0.106813	0.172859	0.450307	0.17364	0.190014	0.192344	0.138892	0.187215	0.084833	0.110136
542	chr7	+	481740	493277	MSTRG.46500.2	2	1922	MSTRG.46500	ENSOCUG00000039249	0.157198	2.75163	0.445105	2.94093	0.0001	0.0001	0.0001	0.0001	0.194932	0.0001	0.036866	0.0001	0.0001	0.0001	0.0001	0.0001
543	chr19	.	51433045	51433697	MSTRG.32824.1	1	653	MSTRG.32824	CEP112	0.092819	0.0001	0.057093	0.158596	8.15034	3.74806	7.17889	2.62576	0.039393	0.997359	2.69325	1.90789	1.08953	2.85186	2.75753	1.50505
544	chr19	.	54507429	54507712	MSTRG.32902.1	1	284	MSTRG.32902	.	0.0001	0.173937	0.0001	0.0001	0.694926	0.971905	0.815446	0.0001	0.844101	6.83058	3.70659	0.0001	4.38503	0.0001	4.40466	0.0001
545	chr18	+	13194874	13208676	MSTRG.29168.5	2	13366	MSTRG.29168	ADK	1.06922	0.057607	0.244744	0.5574	3.874	0.794827	0.245563	1.56387	0.385577	1.93542	6.35133	5.46989	4.0036	6.80028	0.960307	4.37329
546	chr5	-	22544545	22569590	MSTRG.45593.1	2	579	MSTRG.45593	ENSOCUG00000025164	0.36082	0.0001	0.077267	0.0001	1.57912	2.94879	2.44717	0.834221	0.4906	4.39333	1.16177	2.38302	3.07831	0.0001	2.04148	4.31431
547	chr15	-	44721394	44728407	MSTRG.22524.4	2	3503	MSTRG.22524	.	0.025586	0.0001	0.067422	0.011585	4.32641	3.45831	3.60355	2.03895	0.034894	0.69601	0.425504	0.321546	2.72607	2.84175	0.476233	1.84618
548	chr3	+	80614892	80618315	MSTRG.40340.1	2	3336	MSTRG.40340	CYP7B1	0.943519	0.0001	0.67227	0.890813	5.38451	15.9639	5.02426	2.97762	0.795594	9.39631	7.78491	10.5377	21.868	22.6843	12.6071	16.3921
549	chr2	.	40971637	40973478	MSTRG.33767.1	1	1842	MSTRG.33767	ENSOCUG00000039035	1.35366	0.149901	1.74476	2.06471	0.0001	0.0001	0.0001	0.0001	0.139454	0.0001	0.093407	0.0001	0.0001	0.0001	0.0001	0.0001
550	chr17	+	59133049	59141264	MSTRG.28097.4	2	3864	MSTRG.28097	.	0.0001	0.0001	0.037532	0.0001	2.37723	0.207167	0.063034	1.40678	0.061568	0.737742	1.34158	0.0001	0.473352	0.17271	0.978946	2.16291
551	chr4	+	40563746	40564691	MSTRG.43468.1	1	946	MSTRG.43468	.	0.234813	0.133977	0.123115	0.109475	0.44532	0.678485	0.66744	0.419531	1.32146	1.84643	1.42376	0.346292	1.58653	0.654559	0.103028	0.572329
552	chr3	.	80472893	80482069	MSTRG.40304.1	1	9177	MSTRG.40304	.	0.025037	0.021235	0.028547	0.032655	0.1956	2.86131	0.502292	0.123887	0.018966	0.480025	0.074978	0.358202	0.50347	0.877623	0.378794	1.69172
553	chr18	-	42755029	42948108	MSTRG.30307.7	2	4652	MSTRG.30307	ENSOCUG00000015280	0.0001	0.859356	0.242861	0.785496	5.82909	2.15318	0.759846	0.930711	0.46871	5.44772	12.2671	5.82322	3.27613	4.78694	19.085	1.72656
554	chr8	.	23039851	23041497	MSTRG.51001.1	1	1647	MSTRG.51001	.	1.19433	1.00123	0.261672	1.46553	0.052533	0.22801	1.22164	0.164891	0.031237	0.0001	0.13864	0.058557	0.02801	0.091811	0.0001	0.112747
555	chr15	-	44549779	44695327	MSTRG.22516.2	3	17030	MSTRG.22516	ENSOCUG00000037821	0.057453	0.0001	0.037019	0.034501	4.00461	5.87316	5.45426	2.35947	0.056423	0.378832	0.402515	0.682774	2.30934	4.01227	0.975161	0.279648
556	chr15	-	81041070	81160827	MSTRG.23570.13	4	2452	MSTRG.23570	UGT2B16	0.183804	0.0001	0.0001	0.0001	0.080832	0.657197	0.167915	0.347783	0.531391	5.70243	1.47624	0.035603	0.107223	0.022514	0.921313	0.107559
557	chr8	+	21018027	21018755	MSTRG.50927.1	1	729	MSTRG.50927	.	0.189282	0.239027	4.33198	0.079574	4.06898	0.105667	0.039786	3.2926	2.8995	17.6011	20.0235	11.353	3.74726	3.92522	5.6404	4.54167
558	chr1	-	55267827	55270960	MSTRG.3551.1	1	3134	MSTRG.3551	PIP5K1B	0.893062	2.4973	2.19196	1.52939	0.031474	0.014314	0.052358	0.0001	0.387988	0.024733	0.10099	0.254961	0.058515	0.029771	0.131175	0.014498
559	chr5	-	22494798	22592270	MSTRG.45588.2	2	275	MSTRG.45588	ENSOCUG00000025164	1.95355	2.1069	2.11878	0.307868	0.06149	6.92776	11.7656	7.34	5.39616	6.3567	15.1138	20.4047	20.262	20.2565	1.53016	6.73798
560	chr9	+	98109231	98111213	MSTRG.55016.1	1	1983	MSTRG.55016	FECH	1.43581	4.225	4.53421	2.21338	0.276644	0.356293	0.278986	0.074142	0.446299	0.295692	0.242913	0.56914	0.295011	0.859166	0.299963	0.305586
561	chr15	-	81026367	81116754	MSTRG.23584.2	2	810	MSTRG.23584	UGT2B16	0.0001	0.88669	0.0001	1.64211	19.8559	38.2916	0.0001	0.0001	5.81057	11.2372	38.3776	1.75584	7.53428	0.0001	17.4083	3.76424
562	chr2	-	17806485	17857369	MSTRG.33316.1	2	4141	MSTRG.33316	ENSOCUG00000034992	1.48264	2.10939	1.23178	0.953666	0.079464	0.039907	0.064529	0.223671	0.125641	0.104668	0.081367	0.385497	0.099752	0.089034	0.187455	0.137152
563	chr8	.	22931609	22934305	MSTRG.50967.1	1	2697	MSTRG.50967	LMO3	1.13659	0.531526	0.089091	1.04332	0.103296	0.152003	3.15658	0.0001	0.03044	0.013293	0.125837	0.017975	0.0001	0.0001	0.01902	0.079107
564	chr18	-	42881236	42927103	MSTRG.30311.1	2	337	MSTRG.30311	ENSOCUG00000015280	7.20759	0.0001	0.285359	0.120962	5.93636	3.68201	1.97082	2.34881	87.9577	22.3649	15.6382	14.9037	16.5031	7.47356	5.22553	148.669
565	chr19	.	37916757	37917736	MSTRG.32181.1	1	980	MSTRG.32181	.	1.13607	3.18422	1.6206	0.67903	0.107698	0.038619	0.0001	0.0001	0.0001	0.0001	0.175567	0.0001	0.023537	0.051433	0.0001	0.0001
566	chr3	+	80666924	80679022	MSTRG.40344.1	1	12099	MSTRG.40344	CYP7B1	0.090733	0.004993	0.024635	0.004374	0.290544	0.600182	0.352401	0.137726	0.03574	0.504685	0.358672	0.372494	0.788199	0.892584	0.357753	0.791911
567	chr10	.	44571118	44572182	MSTRG.8159.1	1	1065	MSTRG.8159	.	0.0001	0.081124	0.018028	0.291383	1.25881	0.897461	0.0001	0.083995	1.09155	0.695984	1.58418	1.79741	0.083256	0.354287	0.422564	0.063994
568	chr12	-	72729255	72730963	MSTRG.11733.2	6	539	MSTRG.11733	ENSOCUG00000018664	0.0001	5.79265	1.98799	0.172244	0.0001	0.0001	0.109324	0.0001	0.0001	0.023369	0.0001	0.072193	0.0001	0.0001	0.0001	0.052116
569	chr21	+	8237049	8243067	MSTRG.38089.1	2	2962	MSTRG.38089	HECTD4	1.83523	5.67489	4.67264	1.70013	0.408821	0.253456	0.569231	0.294784	0.483049	0.289875	0.495038	0.544525	0.762642	0.02532	0.470052	0.028181
570	chr14	-	45153680	45158283	MSTRG.19036.1	1	4604	MSTRG.19036	MED12L	1.00048	4.23891	3.82369	2.3455	0.208753	0.054212	0.108905	0.142145	0.382591	0.499367	0.369217	0.251708	0.523021	0.248851	0.479336	0.174885
571	chr7	.	8368725	8368965	MSTRG.46644.1	1	241	MSTRG.46644	.	0.0001	0.369383	0.215283	0.0001	0.742001	1.56533	0.0001	0.560326	0.844821	7.64414	4.41171	0.352623	3.80098	0.106798	1.42165	0.180334
572	chr3	+	536259	543803	MSTRG.38301.1	2	4322	MSTRG.38301	.	0.179164	0.025728	0.0001	0.045715	1.89705	2.19818	2.61596	0.94455	0.067074	2.4183	1.37552	0.159346	2.1164	5.27039	2.23003	0.767582
573	chr14	-	161514681	161522280	MSTRG.21325.1	1	7600	MSTRG.21325	.	0.608939	1.65492	0.485615	0.472225	0.049918	0.053297	0.065655	0.021682	0.096669	0.076069	0.079236	0.150423	0.040769	0.038993	0.025275	0.006108
574	chr15	.	11026765	11027853	MSTRG.21673.1	1	1089	MSTRG.21673	.	0.111315	0.0001	0.096541	0.0001	5.27038	0.042244	1.14082	0.476554	0.047243	2.41192	1.04727	0.744165	0.912754	1.44188	0.0001	0.498252
575	chr8	.	23018295	23020900	MSTRG.50992.1	1	2606	MSTRG.50992	.	1.93233	0.76781	0.2216	1.40768	0.066402	0.275936	1.74748	0.015685	0.0001	0.03495	0.18806	0.035227	0.030383	0.0001	0.039368	0.191028
576	chr1	+	147792586	147801074	MSTRG.5770.1	2	685	MSTRG.5770	.	0.673159	2.87109	1.81154	2.26942	0.088228	0.0001	0.0001	0.27663	0.0001	0.05037	0.259986	0.0001	0.063291	0.226531	0.157834	0.005768
577	chr13	+	123908205	123908468	MSTRG.17053.1	1	264	MSTRG.17053	ERMAP	1.93277	7.31309	7.94278	1.35561	0.0001	0.0001	0.0001	0.0001	0.581869	0.0001	0.0001	0.0001	0.0001	0.0001	0.0001	0.0001
578	chr14	+	80250688	80268459	MSTRG.19728.1	2	17717	MSTRG.19728	.	1.21014	0.307018	0.511661	1.83444	3.05797	2.82325	1.90947	3.34308	0.927395	9.62439	3.71505	7.32681	4.52316	7.16873	1.98136	0.959339
579	chr3	-	80585479	80636533	MSTRG.40337.1	2	2238	MSTRG.40337	CYP7B1	0.957157	0.260782	0.640605	0.478801	5.10751	8.54185	5.367	2.29318	0.455249	5.20284	3.80773	6.18161	7.99405	11.3249	8.96424	13.8476
580	chr8	.	23068377	23081874	MSTRG.51005.1	1	13498	MSTRG.51005	.	1.85247	1.12997	0.264551	1.44464	0.104117	0.283543	2.10835	0.108605	0.146351	0.076568	0.24672	0.121083	0.113102	0.027199	0.076007	0.198394
581	chr19	-	40434430	40436808	MSTRG.32292.1	3	1742	MSTRG.32292	.	0.745762	2.93417	2.27657	0.584526	0.154158	0.461055	0.0001	0.276889	0.095088	0.363057	0.124789	0.060399	0.150304	0.034851	0.579419	0.357694
582	chr14	+	67652812	67653377	MSTRG.19479.1	1	566	MSTRG.19479	NCEH1	3.0645	7.32072	7.66212	5.20016	0.328769	0.365464	0.0001	0.0001	1.55202	0.241374	0.220443	0.728046	0.434127	0.602845	0.440298	0.489796
583	chr3	.	63628989	63633060	MSTRG.39802.1	1	4072	MSTRG.39802	.	0.212663	0.013629	0.025819	0.075938	1.09258	0.311724	0.104996	1.07487	0.036963	0.980817	1.73973	0.654635	1.27283	0.353305	0.312793	0.308951
584	chr15	.	92707497	92708859	MSTRG.23635.1	1	1363	MSTRG.23635	.	0.386501	1.53372	0.79035	0.496711	0.0001	0.0001	0.0001	0.0001	0.113238	0.0001	0.0001	0.0001	0.0001	0.0001	0.0001	0.0001
585	chr13	+	78321692	78322474	MSTRG.15935.1	1	783	MSTRG.15935	.	0.574527	2.11785	2.0531	0.523431	0.0001	0.0001	0.0001	0.0001	0.131412	0.113845	0.0001	0.0001	0.0001	0.0001	0.0001	0.0001
586	X	+	23243598	23296874	MSTRG.363.1	2	1687	MSTRG.363	LANCL3	0.609845	2.88123	2.65705	1.01335	0.612573	0.197613	0.772621	0.470096	0.152375	0.229307	0.249544	0.22751	0.384544	0.554294	0.701753	0.551066
587	chr8	-	33029398	33032493	MSTRG.51368.2	2	2532	MSTRG.51368	.	0.081321	0.118145	0.520624	0.490894	2.57316	2.52932	1.82422	3.18597	0.416612	1.79981	2.74052	4.04532	3.19584	4.69148	4.83884	2.69836
588	chr19	+	50864836	50869021	MSTRG.32790.1	2	2700	MSTRG.32790	PRKCA	0.006766	0.044969	0.013343	0.008285	0.02612	0.765094	1.23013	0.013313	0.0001	0.0001	1.45964	1.46126	0.0001	0.0001	0.0001	0.006341
589	chr4	.	17138199	17140894	MSTRG.42798.1	1	2696	MSTRG.42798	SLC24A3	1.61128	0.791088	0.462906	0.598817	0.387445	0.212267	0.195541	0.645911	0.090407	0.08296	0.170693	0.080026	0.205219	0.170782	0.339181	0.556518
590	chr7	.	119427018	119431085	MSTRG.49082.1	1	4068	MSTRG.49082	ZNF385B	0.055952	0.039235	0.023828	0.030875	0.751765	0.4266	1.32497	0.82883	0.227824	0.192291	0.33431	0.316018	0.543137	0.422283	0.376597	1.1908
591	chr17	+	7855184	7863683	MSTRG.26439.3	2	1217	MSTRG.26439	ENSOCUG00000032107	0.0001	2.55691	4.37232	0.020123	0.833424	0.410446	0.0001	0.0001	0.064088	0.059211	0.0001	0.030271	0.287262	0.330892	0.774246	0.076292
592	chr8	.	65604184	65604526	MSTRG.52013.1	1	343	MSTRG.52013	.	1.32469	7.35727	3.51202	1.16116	0.410802	0.0001	0.0001	0.0001	0.149993	0.0001	0.0001	0.459436	0.280445	0.0001	0.211338	0.0001
593	chr1	+	139950720	139955318	MSTRG.5422.1	1	4599	MSTRG.5422	ACER3	1.01167	3.86647	4.0025	2.6255	0.125321	0.204599	0.147856	0.065286	0.719521	0.208258	0.221916	0.461087	0.244233	0.094246	0.085988	0.279633
594	chr8	-	51561640	51568368	MSTRG.51848.1	2	6705	MSTRG.51848	.	0.550035	0.189723	0.323328	0.276927	2.1839	1.10199	1.87858	1.36703	0.961852	1.66048	2.63251	1.68149	1.80284	2.93967	1.66655	1.64583
595	chr12	-	92648936	92690623	MSTRG.12021.21	4	744	MSTRG.12021	.	0.0001	0.253823	0.0001	0.0001	0.577186	1.27845	15.0926	5.08692	0.062026	3.7712	1.92172	1.77899	0.989465	1.16126	1.76218	1.64178
596	chr15	+	50446403	50447298	MSTRG.22671.1	1	896	MSTRG.22671	ADH6	0.635923	0.123882	0.0001	0.172351	4.73269	3.11883	10.5562	4.63005	0.486028	3.8591	3.03702	2.38701	14.4049	2.69583	5.61325	5.21612
597	chr1	+	11762742	11766317	MSTRG.2528.1	1	3576	MSTRG.2528	PLPPR1	0.101456	0.045239	0.073239	0.065932	1.24404	1.07565	1.0134	0.726882	0.395182	0.435041	0.549601	0.411561	0.706523	1.66607	0.65045	1.46986
598	chr3	-	54866014	54870637	MSTRG.39663.1	2	4576	MSTRG.39663	CPEB4	5.90925	15.7747	19.1982	10.9651	2.19215	1.78375	1.53241	1.70223	2.15758	2.27819	2.40897	2.50016	2.77804	4.03691	2.12072	2.5305
599	chr11	.	75949271	75949873	MSTRG.9520.1	1	603	MSTRG.9520	PDE4D	2.02814	1.72555	0.448861	0.971709	0.0001	0.057624	0.0001	0.0001	0.0001	0.0001	0.071333	0.171912	0.0001	0.0001	0.0001	0.0001
600	chr19	-	26628121	26691531	MSTRG.31886.1	2	5562	MSTRG.31886	ENSOCUG00000009402	2.28283	5.6996	5.29932	2.56966	0.602471	0.449009	0.592236	0.45401	0.962943	0.41623	0.498073	0.720885	0.701213	0.698573	0.588561	0.75206
601	chr8	-	34744441	34939005	MSTRG.51460.1	2	300	MSTRG.51460	ENSOCUG00000036451	1.36179	2.46333	2.24865	0.426005	3.28789	2.25037	22.2325	0.238224	2.54146	41.4581	11.2644	1.82932	10.6364	1.0932	11.3729	0.903208
602	chr15	-	11032730	11052556	MSTRG.21676.1	2	5722	MSTRG.21676	.	0.065754	0.0001	0.018374	0.0001	1.22828	0.025568	1.83138	0.824902	0.0001	0.392513	0.93561	1.56002	1.04468	1.04605	0.013447	0.516268
603	chr7	-	75487260	75533342	MSTRG.47923.1	2	2382	MSTRG.47923	.	0.117658	0.034453	0.019955	0.0001	0.415313	1.43095	1.01493	0.445459	0.021458	0.755909	0.697993	1.0926	0.314724	0.502742	0.648689	0.321011
604	chr13	+	8063304	8085024	MSTRG.13981.1	3	12103	MSTRG.13981	.	0.039868	0.013757	0.01303	0.0001	0.422142	2.11573	1.91401	0.29192	0.075038	1.40845	0.247936	0.0001	0.756893	1.63185	0.941439	2.06881
605	chr7	.	81084612	81086282	MSTRG.47987.1	1	1671	MSTRG.47987	ENSOCUG00000037796	0.126953	0.026382	0.0001	0.030988	0.726001	0.863697	0.088877	0.42366	0.0001	0.728188	1.04061	2.49967	3.11511	2.03243	0.671445	0.602631
606	chr6	-	4552253	4559476	MSTRG.45941.2	2	691	MSTRG.45941	ENSOCUG00000037700	0.0001	0.0001	0.141325	0.0001	3.2366	0.0001	0.0001	0.0001	0.0001	1.4927	0.603836	3.65096	0.0001	0.042637	1.04801	0.0001
607	chr16	.	74457320	74458142	MSTRG.26054.1	1	823	MSTRG.26054	KCNT2	1.72129	0.544262	2.64005	1.01896	0.052192	0.247375	0.0001	1.6018	0.191971	0.0001	0.163467	0.058906	0.488591	0.332717	0.062329	0.0001
608	chr2	-	159192210	159198631	MSTRG.36647.1	3	2198	MSTRG.36647	CENPA	7.34681	14.8581	13.0688	9.06409	0.106227	0.037258	0.0347	0.027457	3.59243	1.76978	1.06685	0.844467	0.060436	0.04473	0.294787	0.126725
609	chr17	+	6460298	6537894	MSTRG.26371.1	2	8561	MSTRG.26371	ENSOCUG00000027579	2.95512	6.56759	6.84566	3.71984	1.06961	0.926301	0.958446	1.87925	0.689868	0.993952	0.814104	1.12319	1.13617	1.87635	1.97104	1.45075
610	chr17	-	6544684	6549333	MSTRG.26376.1	1	4650	MSTRG.26376	.	2.78132	4.85934	5.73905	2.9262	0.617293	0.682422	0.707376	1.34047	0.485523	0.764682	0.595333	0.7915	1.00425	1.72049	1.49963	0.980514
611	X	.	55936166	55937137	MSTRG.1255.1	1	972	MSTRG.1255	.	0.030957	0.0001	0.226872	0.173233	0.984305	0.997388	1.55084	1.88794	0.2298	1.91972	2.01642	0.945253	0.644861	1.56668	1.07982	0.725305
612	chr7	+	81070397	81103449	MSTRG.47986.2	5	2405	MSTRG.47986	ENSOCUG00000037796	0.066632	0.041323	0.065572	0.077617	0.317237	0.456733	0.239654	0.314157	0.0001	0.722573	0.447649	2.10347	1.55233	0.78087	0.224009	0.400863
613	chr2	-	170129062	170168165	MSTRG.36862.6	2	4683	MSTRG.36862	APOB	0.362077	0.19214	0.243385	0.149832	2.91872	5.15849	3.41731	2.15395	0.29006	0.889189	1.66049	3.02093	2.04308	2.33394	2.90067	0.0001
614	chr2	+	170165301	170181565	MSTRG.36872.1	2	1965	MSTRG.36872	APOB	0.107959	0.056487	0.080255	0.079056	0.073921	0.107008	1.07458	0.086147	0.193487	0.069525	0.753	2.19133	0.608285	0.793639	0.66454	0.722184
615	chr2	.	23897553	23898192	MSTRG.33364.1	1	640	MSTRG.33364	.	0.142057	0.086717	0.550775	0.0001	0.262231	1.90483	0.807353	0.358629	2.26531	3.13612	2.43201	0.608006	1.68462	0.4153	0.17018	0.761723
616	chr1	+	144517884	144518275	MSTRG.5657.1	1	392	MSTRG.5657	.	5.84057	18.1405	15.2621	6.67834	0.0001	0.11153	0.0001	0.0001	0.934999	0.214217	2.72962	0.095166	0.0001	0.062923	0.0001	0.0001
617	chr8	-	34619542	34624892	MSTRG.51448.1	2	1793	MSTRG.51448	A2M	41.5871	43.4478	39.4215	28.0274	5.35244	2.70018	5.92661	4.5978	11.5933	6.45602	6.02279	6.12939	8.62685	27.5967	23.0383	11.0184
618	chr8	-	51554591	51559999	MSTRG.51847.1	1	5409	MSTRG.51847	.	0.464794	0.106898	0.45043	0.311782	1.87572	1.05637	1.01244	1.18034	0.841145	1.88941	2.71484	1.65672	1.56103	2.7047	1.7105	1.29442
619	chr2	+	170158757	170164857	MSTRG.36871.8	2	5726	MSTRG.36871	TDRD15	0.603026	0.0001	0.394365	0.381436	5.0707	0.0001	5.98491	4.37094	0.409555	2.07556	3.9277	7.77832	2.59168	5.61138	0.266344	4.43622
620	chr18	+	11924568	12031474	MSTRG.29138.8	3	35558	MSTRG.29138	LRMDA	0.950687	0.815734	0.571866	0.569439	2.29847	3.17381	2.95398	2.08262	0.505191	6.12445	2.29944	4.58683	4.82867	4.20704	6.95687	4.86164
621	chr21	+	8140574	8142682	MSTRG.38088.1	2	2052	MSTRG.38088	HECTD4	2.02877	4.92194	3.76221	2.33466	0.54231	0.28588	0.218825	0.785735	0.678545	0.325413	0.413612	0.481975	0.580626	0.322826	0.495928	0.500934
622	chr18	-	42405794	42559523	MSTRG.30297.1	2	4098	MSTRG.30297	ENSOCUG00000015280	2.79024	1.49382	5.0735	2.77309	20.5961	10.9231	5.02154	3.5601	1.23752	24.5242	24.6691	11.126	8.67419	3.72236	3.57949	8.33401
623	chr2	+	48282725	48401665	MSTRG.33956.1	2	5388	MSTRG.33956	U6	0.056246	0.030901	0.036257	0.06724	0.608335	0.953035	1.53706	1.98592	0.118667	0.424083	0.431881	0.23019	0.369668	1.13977	0.391663	1.49559
624	chr14	.	161533774	161534909	MSTRG.21327.1	1	1136	MSTRG.21327	.	0.662395	2.10387	0.790425	0.451945	0.038082	0.0001	0.0001	0.0001	0.0001	0.0001	0.075729	0.128026	0.0001	0.043898	0.044996	0.040866
625	chr13	+	21684581	21685177	MSTRG.14248.5	3	408	MSTRG.14248	F5	7.74703	4.97195	3.21941	0.369286	0.41128	0.652823	12.9662	0.676571	0.007675	0.322113	0.0001	0.568354	2.08994	0.884932	0.0001	0.399097
626	chr1	+	140012556	140015365	MSTRG.5424.1	1	2810	MSTRG.5424	ACER3	0.851012	3.97251	4.70827	2.26425	0.346286	0.319009	0.413446	0.121626	0.686061	0.305905	0.247851	0.39601	0.236831	0.210414	0.193039	0.120977
627	chr2	-	141826537	141894322	MSTRG.36179.1	2	7682	MSTRG.36179	CAMKMT	0.028246	1.37471	1.56468	0.065791	1.07613	0.033977	0.004195	0.859604	0.032726	0.068948	0.058991	0.080748	0.039721	0.04799	0.014375	1.18834
628	chr12	+	115997161	115997901	MSTRG.12547.1	1	741	MSTRG.12547	.	0.447559	0.071976	4.67929	0.346678	3.37838	0.504149	0.051102	2.42281	2.86215	16.4307	16.1899	11.1539	3.60831	4.32781	5.27224	6.00684
629	chr7	-	142027445	142029988	MSTRG.49677.1	1	2544	MSTRG.49677	.	0.0001	0.0001	0.032963	0.0001	0.518391	0.576043	0.0001	0.176806	0.0001	0.370987	0.252722	0.592212	0.763066	1.09428	0.888771	0.477856
630	chr7	.	104324456	104325888	MSTRG.48427.1	1	1433	MSTRG.48427	SLC38A11	2.41856	0.587942	1.41477	1.49089	0.0001	0.0001	0.0001	0.0001	0.457179	0.063558	0.11517	0.067661	0.160967	0.070348	0.0001	0.0001
631	chr9	.	41268639	41271051	MSTRG.53959.1	1	2413	MSTRG.53959	.	0.050237	0.0001	0.0001	0.0001	0.017928	0.008721	0.062771	0.0001	0.0001	0.801611	0.527003	0.705389	1.77355	0.88117	0.134788	0.0001
632	X	+	58663091	58669281	MSTRG.1323.1	1	6191	MSTRG.1323	AMMECR1	1.93926	4.73905	4.90761	2.55559	0.714853	0.440441	0.482676	0.663038	0.800715	0.65448	0.475408	0.50824	0.938273	0.451766	0.776626	0.30199
633	chr3	-	80512329	80530669	MSTRG.40333.1	2	8060	MSTRG.40333	BHLHE22	0.289817	0.029911	0.107217	0.179017	1.28862	6.37985	1.29508	1.48692	0.332608	1.43684	0.730767	1.18034	2.60675	4.86449	2.3114	6.16133
634	chr8	.	23107282	23109513	MSTRG.51008.1	1	2232	MSTRG.51008	.	1.75779	1.00219	0.465517	1.73232	0.238359	0.450662	1.43893	0.154369	0.167154	0.139854	0.218615	0.155892	0.18756	0.067107	0.244006	0.401305
635	chr21	+	5819438	5821934	MSTRG.37957.1	2	1160	MSTRG.37957	.	2.19213	3.28817	0.510691	0.68257	0.0001	0.0001	0.0001	0.0001	0.292846	0.0001	0.107298	0.11794	0.0001	0.0001	0.0001	0.0001
636	chr7	.	119411185	119413635	MSTRG.49074.1	1	2451	MSTRG.49074	ZNF385B	0.012189	0.045287	0.064189	0.082035	1.17644	0.654662	1.20155	0.95251	0.287243	0.447564	0.531652	0.232513	0.447994	0.311022	0.704239	1.35352
637	chr12	-	92608332	92690523	MSTRG.12021.18	7	5705	MSTRG.12021	.	0.084331	0.005725	0.187007	0.00959	1.25898	0.502565	0.600238	0.118936	2.25233	0.198399	0.141179	0.421935	0.30944	1.16082	0.741004	0.972718
638	chr13	+	139023628	139024220	MSTRG.17704.1	1	593	MSTRG.17704	CRYBG2	10.0249	8.15462	1.21809	1.71701	0.397101	0.077578	0.464655	0.0001	0.258737	0.0001	0.0001	0.828832	0.135178	0.242939	0.056749	0.156017
639	chr19	+	26618014	26626641	MSTRG.31884.1	2	5689	MSTRG.31884	ENSOCUG00000009402	2.65035	6.60596	5.82356	3.18534	0.584305	0.968134	0.39899	0.571997	0.914728	0.645662	0.915527	0.809385	0.914579	0.70923	0.727596	1.21063
640	chr15	.	45038145	45047700	MSTRG.22535.1	1	9556	MSTRG.22535	.	0.053643	0.010524	0.0001	0.008685	2.11998	3.39819	2.52761	1.36982	0.010768	0.278089	0.200354	0.341792	1.21765	0.878164	0.330325	1.18974
641	chr3	-	80482388	80485243	MSTRG.40329.1	1	2856	MSTRG.40329	.	0.06299	0.0001	0.01834	0.018131	0.280764	3.44036	0.648075	0.263987	0.018014	0.649226	0.209838	0.464693	0.960076	1.27263	0.37763	2.26817
642	chr12	.	37417916	37420535	MSTRG.11128.1	1	2620	MSTRG.11128	PTCHD4	0.823226	0.021108	1.66315	0.136315	0.0001	0.0001	0.0001	0.0001	0.038368	0.060835	0.029924	0.0001	0.008242	0.0001	0.0001	0.0001
643	chr7	+	101528558	101533257	MSTRG.48393.4	4	1625	MSTRG.48393	ENSOCUG00000002868	4.78506	3.5374	0.941788	1.68738	0.1972	0.133427	0.278344	0.109886	0.593582	0.441796	0.204057	0.14948	0.269791	0.0001	0.679268	0.314294
644	chr7	-	493310	501458	MSTRG.46501.1	1	8149	MSTRG.46501	ENSOCUG00000039249	0.250144	2.71368	0.427897	2.92508	0.0001	0.0001	0.0001	0.018199	0.413504	0.025148	0.05621	0.002975	0.002831	0.000522	0.006295	0.000828
645	chr15	-	80396199	80396572	MSTRG.23569.1	1	374	MSTRG.23569	.	0.0001	0.0001	0.559221	0.863125	0.529454	1.27907	3.28252	4.52445	4.02091	2.74366	7.4948	4.3233	5.59306	4.1902	2.73857	4.52487
646	chr18	-	42748266	42806716	MSTRG.30307.5	2	1247	MSTRG.30307	ENSOCUG00000015280	0.557031	0.0001	0.0001	0.041525	3.44841	2.99265	3.749	0.792283	1.60289	4.06055	1.69305	1.39983	2.81078	1.87753	1.42675	15.8131
647	chr8	-	33026079	33032493	MSTRG.51368.1	2	778	MSTRG.51368	.	0.0001	0.071335	0.107203	0.0001	0.407739	1.62942	0.0001	0.206187	0.0001	1.75771	1.25079	1.37414	3.31063	0.570777	0.96707	1.79594
648	chr6	+	11428828	11431778	MSTRG.46143.1	1	2951	MSTRG.46143	ENSOCUG00000022047	0.305611	0.262362	0.104542	0.198681	5.44865	4.25113	6.99006	5.50044	0.099906	0.458467	2.50631	3.6616	2.65718	1.31331	2.76401	3.71481
649	chr4	.	17156226	17158462	MSTRG.42802.1	1	2237	MSTRG.42802	SLC24A3	2.23676	1.4708	0.589053	0.895869	0.370798	0.486409	0.766537	0.657519	0.113851	0.051832	0.174897	0.320155	0.222901	0.706241	0.432765	0.661729
650	X	+	36385608	36405399	MSTRG.784.1	2	15050	MSTRG.784	PFKFB1	0.356051	0.298408	0.173637	0.470163	5.04155	4.70741	5.69224	4.71044	1.63055	3.16172	1.60161	0.205224	3.81565	5.09672	4.17793	4.03826
651	chr4	.	17192488	17204315	MSTRG.42810.1	1	11828	MSTRG.42810	SLC24A3	2.09818	1.1283	0.673464	0.883867	0.493024	0.306295	0.397774	0.64535	0.161755	0.141157	0.254654	0.18152	0.285379	0.492647	0.387308	0.467772
652	chr7	-	9599425	9619430	MSTRG.46680.5	2	11769	MSTRG.46680	.	0.006407	0.0001	0.289069	0.070242	1.14145	0.741422	0.0001	1.32357	0.219101	1.34721	1.41551	1.25184	0.266575	0.16054	0.898601	1.13784
653	chr1	+	48687873	48695914	MSTRG.3369.1	2	5286	MSTRG.3369	.	0.0001	0.0001	0.014917	0.052013	0.482197	2.43266	1.95617	0.940279	0.0001	0.054582	0.331149	2.02457	0.015041	0.20917	0.164939	2.91048
654	chr3	-	80485353	80542438	MSTRG.40330.1	2	1500	MSTRG.40330	CYP7B1	0.702687	0.101814	0.173234	0.31069	2.44481	6.6847	1.78573	2.17388	0.303335	3.08644	2.20073	3.21018	6.05102	6.16627	3.56551	6.00862
655	chr12	.	114606641	114608959	MSTRG.12532.1	1	2319	MSTRG.12532	TPD52L1	0.182401	0.093607	0.067521	0.088605	0.343927	0.284129	0.756572	0.222313	0.357168	0.540517	0.333215	1.70941	1.55	0.727591	0.419188	0.650682
656	X	-	23268913	23277051	MSTRG.365.1	1	8139	MSTRG.365	XK	1.18262	3.49347	3.21573	1.4852	0.522875	0.476371	0.712228	0.683213	0.640565	0.30333	0.392902	0.162091	0.575016	0.557888	0.750078	0.465005
657	chr12	.	131618667	131631878	MSTRG.12979.1	1	13212	MSTRG.12979	.	0.018269	0.004201	0.0001	0.0001	1.38588	0.83063	0.051041	0.022353	0.0001	0.468803	0.140375	0.027494	2.49485	0.344517	1.89187	1.33976
658	chr1	-	3896885	3988314	MSTRG.2369.1	2	764	MSTRG.2369	EPB41L4B	0.040445	0.0001	0.090962	0.0001	0.024981	2.78244	0.0001	0.083924	1.76186	0.042672	1.34371	0.008484	0.016702	3.49796	0.018571	0.076309
659	X	+	29273171	29297256	MSTRG.545.1	2	13162	MSTRG.545	MAOB	4.43225	2.6001	2.98567	3.82482	4.61159	3.16783	2.81286	2.43296	0.4001	0.918843	0.613115	0.723323	1.29622	7.28179	1.44652	4.26842
660	chr3	-	54848951	54899396	MSTRG.39662.1	2	8537	MSTRG.39662	CPEB4	3.82296	10.0035	12.0008	5.63839	1.31008	1.04973	1.23597	0.976376	1.76957	1.40297	1.55452	1.44074	1.33957	1.56559	1.47949	1.32979
661	chr14	-	67624517	67672509	MSTRG.19476.1	2	2977	MSTRG.19476	NCEH1	1.27352	3.041	3.0431	2.05704	0.159849	0.125318	0.274131	0.112959	0.657551	0.135912	0.301832	0.276601	0.240072	0.332538	0.050239	0.086542
662	chr17	-	21817904	21819691	MSTRG.26901.2	2	1288	MSTRG.26901	TRPM7	0.874708	2.25302	0.0001	0.970815	0.0001	0.846711	0.854472	0.429304	0.044588	0.0001	0.0001	0.075976	0.0001	0.0001	0.0001	0.0001
663	chr8	.	23041862	23048640	MSTRG.51002.1	1	6779	MSTRG.51002	.	1.56848	1.01114	0.247562	1.53995	0.096765	0.377571	2.44365	0.052973	0.084424	0.062122	0.304096	0.047321	0.053381	0.037177	0.071484	0.333374
664	chr2	+	37255100	37259568	MSTRG.33628.1	2	4429	MSTRG.33628	FRYL	1.87155	3.5401	4.43534	2.39792	0.458214	0.701629	0.746008	0.411924	0.560178	0.432648	0.552579	0.491918	0.517733	0.398518	0.913217	0.337496
665	chr8	.	22961805	22963975	MSTRG.50974.1	1	2171	MSTRG.50974	.	1.05546	0.590052	0.024127	0.742357	0.069744	0.266603	2.74199	0.055596	0.021345	0.0001	0.076231	0.0001	0.0001	0.023217	0.0001	0.112832
666	chr11	+	56537587	56544022	MSTRG.9135.1	2	6062	MSTRG.9135	PRLR	0.382082	0.310112	0.419387	0.639066	1.78387	2.07734	1.31479	1.86148	0.707251	2.156	2.26853	3.28156	2.39788	2.95322	3.29166	3.00968
667	chr14	+	161505607	161509332	MSTRG.21322.1	1	3726	MSTRG.21322	.	0.385795	1.72223	0.561072	0.571271	0.023221	0.016287	0.069915	0.016197	0.158642	0.055693	0.143812	0.07922	0.080391	0.068118	0.037299	0.0001
668	chr4	.	39139611	39140840	MSTRG.43368.1	1	1230	MSTRG.43368	.	0.0001	0.0001	0.0001	0.083899	0.027564	1.38782	1.50371	1.34737	0.040492	2.5486	1.89598	0.0001	2.13123	0.0001	1.00136	0.458802
669	chr13	-	23480252	23485652	MSTRG.14302.1	1	5401	MSTRG.14302	.	0.0001	0.019932	0.116517	0.0001	2.12467	0.838439	1.5834	0.161268	0.0001	1.57008	2.13381	0.361236	1.21833	1.25149	0.497012	1.24398
670	chr14	-	18699279	18754700	MSTRG.18492.2	2	1575	MSTRG.18492	STT3B	0.0001	0.021478	0.003196	0.0001	1.12566	0.0001	0.015858	0.0001	0.0001	0.0001	1.41269	0.670222	1.49962	0.0001	0.01901	0.0001
671	chr9	+	13260611	13263714	MSTRG.53116.1	1	3104	MSTRG.53116	SLC6A20	0.334725	3.25026	1.75177	0.629902	0.104825	0.088556	0.0001	0.094869	0.4166	0.022007	0.132188	0.062473	0.230948	0.0001	0.036158	0.021426
672	chr3	+	28432673	28434727	MSTRG.39210.1	2	1680	MSTRG.39210	.	1.65626	2.02662	1.98484	2.42579	0.186098	0.069234	0.0001	0.087896	0.662009	0.15495	0.179316	0.043285	0.0001	0.166183	0.090844	0.108181
673	chr11	+	56517952	56563242	MSTRG.9134.1	2	19866	MSTRG.9134	PRLR	1.18166	0.735379	0.748647	0.82976	3.36263	3.18251	2.99267	2.30199	1.74127	3.50664	3.31921	4.40223	4.57683	4.63702	4.31966	3.81988
674	chr7	-	75644978	75675658	MSTRG.47940.1	3	2615	MSTRG.47940	.	0.223907	0.035795	0.077699	0.175999	0.729663	0.752875	0.740358	0.488439	0.117766	0.692509	1.26354	1.21213	1.90193	0.873999	1.39238	0.931393
675	chr2	.	146425966	146426508	MSTRG.36266.1	1	543	MSTRG.36266	.	4.13281	9.12732	0.036389	8.03138	1.77845	0.084721	0.0001	0.0001	0.671631	0.0001	0.0001	0.0001	0.0001	0.0001	1.58119	0.0001
676	chr4	-	39201935	39203272	MSTRG.43380.1	2	852	MSTRG.43380	.	0.137486	0.0001	0.0001	0.006681	0.030205	2.74155	1.52762	2.98781	0.050963	4.20645	1.67114	0.0001	4.32906	0.162454	1.3739	1.31256
677	chr14	-	45158343	45190352	MSTRG.19037.1	2	6399	MSTRG.19037	MED12L	0.81389	3.16623	2.69796	1.79726	0.251772	0.121273	0.182354	0.122297	0.346116	0.391111	0.371185	0.259897	0.0001	0.192406	0.298028	0.128066
678	chr9	-	5649106	5654398	MSTRG.52879.2	2	3419	MSTRG.52879	.	0.22579	0.343529	0.100108	0.15055	0.535712	1.40108	1.13651	0.45965	0.331952	1.12587	1.67658	1.40133	1.47482	0.614768	0.671285	1.9191
679	chr14	.	161657145	161658693	MSTRG.21337.1	1	1549	MSTRG.21337	.	0.64577	1.66236	0.496043	0.575881	0.090222	0.0001	0.0001	0.038961	0.12037	0.0001	0.083307	0.0001	0.029783	0.0001	0.0001	0.0001
680	chr2	.	103463687	103464623	MSTRG.35257.1	1	937	MSTRG.35257	.	0.064686	3.05562	1.0512	1.44899	0.0001	0.0001	0.0001	0.0001	0.199962	0.0001	0.0001	0.0001	0.0001	0.0001	0.0001	0.0001
681	chr5	.	12380645	12381064	MSTRG.45193.1	1	420	MSTRG.45193	.	0.359245	0.328477	0.187739	0.974513	4.00896	5.4901	2.52368	4.61465	0.352715	4.8139	4.4374	4.24949	11.8938	11.5498	5.66675	8.87566
682	chr1	.	58762135	58766297	MSTRG.3610.1	1	4163	MSTRG.3610	.	0.078064	0.118471	0.116018	0.054959	0.394335	0.084936	0.138375	0.18198	0.09615	0.462465	0.19628	1.71553	0.312724	0.167746	0.090799	0.191711
683	chr2	-	42890789	42895133	MSTRG.33817.1	1	4345	MSTRG.33817	ADRA1A	3.09602	1.53571	1.03251	1.0367	6.00334	6.10181	6.08938	5.41987	2.72352	7.82026	8.15531	9.04896	9.07644	6.85756	6.52662	6.5496
684	chr10	.	12835835	12836751	MSTRG.7221.1	1	917	MSTRG.7221	.	0.799963	2.05068	1.27354	1.32341	0.324214	0.133246	0.0001	0.101052	0.056105	0.193537	0.224057	0.158602	0.150926	0.2185	0.22376	0.151877
685	chr19	.	33666534	33667170	MSTRG.32095.1	1	637	MSTRG.32095	.	0.232816	0.0001	0.162411	0.0001	0.0001	0.0001	3.66011	0.142111	0.1011	8.41433	3.2691	0.0001	0.0001	0.0001	4.25575	0.0001
686	chr14	.	123603287	123603540	MSTRG.20788.1	1	254	MSTRG.20788	EPHA6	1.42922	2.57628	1.20431	0.815459	6.91422	19.556	21.8505	7.60399	0.805892	8.00757	4.20964	31.6508	13.9202	6.77303	7.20599	8.469
687	chr5	-	22540307	22546652	MSTRG.45592.1	2	503	MSTRG.45592	ENSOCUG00000025164	0.437344	0.110336	0.258487	0.296276	1.02345	3.38433	3.82175	2.39748	0.264773	4.55993	1.55413	1.98075	3.7828	0.200413	3.03433	4.41231
688	chr13	+	12026648	12029326	MSTRG.14062.1	1	2679	MSTRG.14062	.	0.363356	0.114013	0.116757	0.115081	3.9066	1.97343	2.36429	1.92782	0.217851	1.5192	1.29974	1.0024	1.43466	5.95392	1.85632	2.06703
689	chr8	-	51500118	51519870	MSTRG.51845.1	2	14252	MSTRG.51845	.	1.20096	0.203288	0.538124	0.342147	3.72957	1.66601	1.21978	1.51173	1.2701	2.35548	2.8702	3.04995	1.3858	4.83501	1.29463	3.00703
690	chr13	+	21684578	21685177	MSTRG.14248.4	3	492	MSTRG.14248	F5	31.1445	17.0702	5.03533	2.09834	1.34612	1.40657	22.0007	3.02874	0.977229	1.76795	0.510027	3.26415	2.08335	4.83462	0.696104	2.20186
691	chr1	.	22174296	22174843	MSTRG.2874.1	1	548	MSTRG.2874	.	0.331813	0.047046	0.399347	0.0001	0.508933	3.81934	1.03576	0.957564	2.09738	1.14043	2.87973	1.10535	1.9552	0.89858	0.414928	1.60027
692	chr14	.	32780330	32781372	MSTRG.18742.1	1	1043	MSTRG.18742	.	1.73327	0.723064	0.978146	1.43395	0.155467	0.638455	0.0001	0.201901	0.202379	0.105438	0.123722	0.0001	0.0001	0.62104	0.32823	0.351027
693	chr18	.	44277646	44280234	MSTRG.30218.1	1	2589	MSTRG.30218	.	0.334063	0.064005	0.049176	0.067733	2.63098	1.73574	0.591678	0.82346	0.167923	0.822153	1.43606	0.786123	1.5728	1.65144	1.58086	1.40244
694	chr2	-	42888904	42890529	MSTRG.33816.1	1	1626	MSTRG.33816	ADRA1A	1.89963	0.915396	0.766952	0.977289	5.95459	4.49057	4.91679	4.69973	2.17805	6.03479	5.64996	7.93102	7.46661	6.31155	5.94366	5.85909
695	X	-	73825201	73826178	MSTRG.1643.1	1	978	MSTRG.1643	.	1.82605	0.988048	1.17105	0.33927	0.018039	0.0001	0.0001	0.0001	0.046822	0.0001	0.175926	0.0001	0.0001	0.0001	0.0001	0.0001
696	chr18	-	58496857	58498166	MSTRG.30648.1	1	1310	MSTRG.30648	.	0.155047	0.14828	0.318742	0.237168	1.79311	1.57367	0.958404	0.753926	0.078407	0.849715	2.31487	2.40979	0.965446	0.67088	0.518497	1.05786
697	chr2	.	4446240	4446498	MSTRG.33056.1	1	259	MSTRG.33056	.	0.0001	0.318383	0.387208	0.108472	1.48018	0.784802	1.16755	0.274326	0.978408	5.22026	4.47819	0.145362	1.45844	0.0001	0.478289	0.0001
698	chr9	-	72832182	72854045	MSTRG.54559.5	5	3910	MSTRG.54559	.	0.172253	0.014194	0.028233	0.0001	3.6953	1.51824	0.572558	0.26684	0.025663	0.446284	1.41133	0.528472	6.20248	5.47963	3.85872	4.82342
699	chr12	+	97129738	97131400	MSTRG.12139.1	1	1663	MSTRG.12139	.	0.255128	0.0001	0.0001	0.0001	2.54859	1.47624	1.08699	0.552326	0.061873	1.39269	1.46634	2.37876	3.40526	2.19425	1.4846	1.79848
700	chr4	.	17218207	17223663	MSTRG.42814.1	1	5457	MSTRG.42814	SLC24A3	2.18923	1.36328	0.772682	0.822584	0.500226	0.198349	0.469595	0.544802	0.233189	0.098898	0.201643	0.263303	0.296817	0.27618	0.486578	0.582168
701	chr1	-	58580236	58636752	MSTRG.3613.1	2	1361	MSTRG.3613	GDA	0.436414	0.0001	0.0001	0.156808	2.16676	1.37014	0.62677	0.283772	0.588842	2.22228	1.26098	2.92183	1.06076	1.49412	1.1293	1.6404
702	chr10	+	21222404	21257221	MSTRG.7534.1	2	3429	MSTRG.7534	EPDR1	0.77342	1.94291	1.44113	0.597005	0.222752	0.080496	0.05921	0.0528	0.178395	0.098663	0.194657	0.243806	0.08578	0.357548	0.183791	0.14153
703	chr1	-	75694075	75695883	MSTRG.4004.1	1	1809	MSTRG.4004	CTSV	0.0001	1.00124	0.0001	0.0001	0.030595	28.6557	0.0001	0.0001	0.0001	22.6406	0.584959	57.0675	0.0001	0.153022	26.4586	0.707885
704	chr15	.	11023170	11026161	MSTRG.21672.1	1	2992	MSTRG.21672	.	0.162062	0.018549	0.016697	0.0001	1.15481	0.045309	2.49107	0.946223	0.0001	0.168071	1.66995	2.19746	1.63718	1.25511	0.0001	0.556592
705	chr12	+	104893702	104897016	MSTRG.12363.1	1	3315	MSTRG.12363	.	1.05768	0.428755	0.391764	0.403749	9.87493	14.2661	8.62959	6.39026	1.44999	3.82848	6.84695	0.436964	0.650373	9.2949	4.069	5.66402
706	chr8	.	22939767	22943219	MSTRG.50969.1	1	3453	MSTRG.50969	LMO3	1.18036	0.704861	0.086698	0.817874	0.018704	0.252424	1.89585	0.050883	0.043325	0.026377	0.172366	0.075078	0.0001	0.0001	0.0001	0.061263
707	chr15	.	92739336	92740470	MSTRG.23639.1	1	1135	MSTRG.23639	.	0.36264	1.36376	1.32604	0.480008	0.0001	0.0001	0.0001	0.0001	0.149809	0.064026	0.0001	0.0001	0.0001	0.0001	0.0001	0.0001
708	chr9	-	10567683	10591269	MSTRG.53042.1	4	6716	MSTRG.53042	MRPS25	5.25141	5.87825	5.22555	2.62486	3.56513	1.98489	1.10678	1.46093	2.27873	0.225188	0.223533	0.496985	0.186699	5.74944	1.15871	1.35408
709	chr13	.	50201257	50202104	MSTRG.15187.1	1	848	MSTRG.15187	HIPK1	0.607033	2.49742	1.65502	0.304234	0.051015	0.428609	0.073473	0.142335	0.23816	0.091598	0.050724	0.169074	0.02913	0.304149	0.0001	0.161128
710	chr10	.	12828162	12835153	MSTRG.7220.1	1	6992	MSTRG.7220	.	0.914664	1.88735	1.6016	0.890986	0.172935	0.110614	0.245397	0.044626	0.265883	0.154419	0.189487	0.286611	0.194383	0.215804	0.161508	0.221388
711	chr4	+	43837806	43879530	MSTRG.43578.1	5	605	MSTRG.43578	WIF1	1.23837	2.86184	1.04805	1.68775	0.058202	0.28582	0.0001	0.077215	0.506949	0.105691	0.071344	0.057967	0.099127	0.0001	0.202897	0.186935
712	chr19	.	37606509	37609543	MSTRG.32172.1	1	3035	MSTRG.32172	.	0.487441	2.23988	0.969501	1.37896	0.0001	0.0001	0.0001	0.0001	0.281142	0.0001	0.0001	0.013934	0.0001	0.0001	0.0001	0.0001
713	chr8	.	23029028	23030686	MSTRG.50997.1	1	1659	MSTRG.50997	.	1.4049	0.960891	0.188767	1.24939	0.156459	0.207972	1.95664	0.036377	0.0001	0.023654	0.172299	0.087252	0.027808	0.0001	0.071928	0.127015
714	chr10	+	3160225	3163048	MSTRG.6900.3	2	2494	MSTRG.6900	SNX13	1.06422	0.132613	0.678162	2.03983	0.045709	0.0001	0.0001	0.0001	0.0001	0.147204	0.0001	0.084615	1.11666	0.441235	0.12048	0.125258
715	chr1	+	140007539	140043534	MSTRG.5423.1	2	6153	MSTRG.5423	ACER3	1.10112	1.90823	4.10686	0.870024	0.23334	0.083197	0.232855	0.0001	0.508439	0.257171	0.180607	0.331867	0.24859	0.201713	0.131469	0.25567
716	chr13	.	98300474	98301562	MSTRG.16275.1	1	1089	MSTRG.16275	.	2.61502	6.82428	28.2363	3.71559	1.39159	0.82278	0.539336	0.314526	1.91025	1.14464	1.58106	0.998797	0.499942	0.643636	0.369989	0.938607
717	chr1	+	97013811	97036732	MSTRG.4512.3	3	725	MSTRG.4512	.	0.272162	3.44113	5.62509	0.788474	0.05967	0.0001	0.0001	0.329835	0.066044	0.22661	0.458191	0.130347	0.12234	0.0001	0.153997	0.192085
718	chr8	-	34745152	34940374	MSTRG.51461.1	2	954	MSTRG.51461	ENSOCUG00000036451	1.04853	1.30793	1.55602	0.860625	5.733	3.1392	2.55474	1.47012	4.01388	21.9995	3.01585	0.667182	7.26842	0.821186	6.87409	0.558147
719	chr3	-	28426792	28432589	MSTRG.39209.1	1	5798	MSTRG.39209	.	1.67731	2.00196	1.61786	2.57446	0.062575	0.086856	0.188935	0.050198	0.744072	0.229223	0.176498	0.173247	0.128013	0.112119	0.05117	0.14611
720	chr2	+	143368345	143371201	MSTRG.36227.1	1	2857	MSTRG.36227	.	0.603046	0.409384	0.258569	0.208432	2.85917	1.25202	2.89304	2.96479	1.21622	2.14553	2.67905	1.10856	2.65178	2.12921	2.06048	2.58487
721	chr12	.	151936630	151937302	MSTRG.13565.1	1	673	MSTRG.13565	PACRG	0.353218	0.0001	0.139265	0.038471	3.5351	1.69072	1.51318	1.67294	0.076445	2.44473	1.33244	2.05268	0.736045	2.25985	1.20697	1.95541
722	chr11	.	30767909	30768778	MSTRG.8697.1	1	870	MSTRG.8697	.	0.417513	1.80993	1.14415	0.586538	0.0001	0.0001	0.0001	0.0001	0.059135	0.157032	0.098883	0.0001	0.0001	0.0001	0.0001	0.0001
723	chr1	+	186436299	186436810	MSTRG.6555.1	1	512	MSTRG.6555	C11orf49	0.0001	1.42338	0.166201	1.56008	6.32552	24.7704	19.2127	2.09305	5.80354	5.05313	3.99934	14.0217	14.8387	10.8204	8.47175	0.472326
724	chr2	.	40957786	40958975	MSTRG.33763.1	1	1190	MSTRG.33763	.	1.43228	0.286607	0.540424	2.09453	0.0001	0.0001	0.0001	0.0001	0.228892	0.0001	0.036146	0.0001	0.0001	0.0001	0.0001	0.0001
725	chr12	-	96486741	96534192	MSTRG.12109.2	2	6118	MSTRG.12109	ENSOCUG00000035963	3.86479	2.78511	5.32312	2.09548	0.765549	0.885144	0.003734	2.0655	0.0001	0.069768	0.533818	0.649391	2.54262	4.83141	0.080516	2.24908
726	chr9	+	16165428	16168910	MSTRG.53235.2	3	396	MSTRG.53235	TMA7	0.394653	0.472492	2.12919	0.0001	2.50438	8.38705	0.0001	0.0001	0.452308	0.927768	19.2646	14.1939	0.409632	7.13915	1.71964	0.0001
727	chr9	.	22361330	22364834	MSTRG.53501.1	1	3505	MSTRG.53501	.	1.28776	1.27567	1.61177	1.3367	0.024685	0.049754	0.012873	0.154964	0.269	0.346517	0.141478	0.041494	0.026324	0.0001	0.0001	0.0001
728	chr15	.	45069083	45077503	MSTRG.22539.1	1	8421	MSTRG.22539	.	0.014395	0.0001	0.024173	0.01836	1.67227	0.790125	1.80815	1.30641	0.004485	0.129385	0.17175	0.308712	0.828803	0.754663	0.269044	0.856015
729	X	.	88240669	88241301	MSTRG.1833.1	1	633	MSTRG.1833	CENPI	0.812195	1.59962	1.09547	2.01057	0.0001	0.0001	0.0001	0.0001	0.157941	0.219397	0.01253	0.200429	0.029721	0.079627	0.141385	0.0001
730	chr2	-	46893790	46895876	MSTRG.33898.1	1	2087	MSTRG.33898	PALLD	0.058084	0.03772	0.137907	0.118779	0.540198	1.14373	0.958033	1.37746	0.245204	0.478656	0.772672	0.623811	1.92674	0.757173	0.954235	1.25995
731	chr3	.	81707233	81711287	MSTRG.40356.1	1	4055	MSTRG.40356	PDE7A	1.82351	3.06307	2.86143	1.89917	0.383651	0.258317	0.431481	0.138168	0.317187	0.222776	0.338918	0.75934	0.209625	0.248073	0.305536	0.239647
732	chr7	-	151442698	151479290	MSTRG.49968.2	2	6311	MSTRG.49968	CPS1	14.4327	1.86074	2.51056	3.54792	32.7041	27.1325	21.626	28.3825	7.18865	25.0933	41.6398	22.5591	10.1847	8.54167	5.4446	19.7775
733	chr15	+	73932705	73975191	MSTRG.23232.1	2	5440	MSTRG.23232	.	0.814944	0.893038	0.696234	1.02768	1.57022	2.21543	2.57965	1.71104	2.75415	3.78677	3.00565	3.64141	1.59386	3.5091	3.17836	1.79987
734	chr17	+	59209056	59235773	MSTRG.28110.1	2	1570	MSTRG.28110	.	0.077212	0.0001	0.0001	0.0001	2.60104	0.090606	0.973138	0.849987	0.0001	0.637924	1.02382	0.697833	0.581848	0.277442	1.03616	2.50185
735	chr7	.	49683390	49683860	MSTRG.47489.1	1	471	MSTRG.47489	.	0.056129	0.481984	0.0001	0.324491	1.01523	2.03501	0.413386	1.76188	1.68068	2.08973	3.50127	0.881584	3.03133	0.773201	1.92197	1.41345
736	chr18	-	66812962	66816703	MSTRG.30827.1	1	3742	MSTRG.30827	BAG3	0.902868	0.753822	0.703485	0.75147	4.66877	3.02759	3.01249	5.25135	1.4677	3.31828	4.22075	4.09073	3.59239	3.888	1.61366	4.4021
737	chr3	.	81742312	81751560	MSTRG.40359.1	1	9249	MSTRG.40359	PDE7A	2.23496	3.92561	3.81513	2.34304	0.456989	0.29741	0.464467	0.293765	0.597794	0.306736	0.493696	1.0895	0.304474	0.382559	0.62155	0.337451
738	chr12	.	42850941	42853278	MSTRG.11212.1	1	2338	MSTRG.11212	.	1.00176	1.74397	0.901977	0.645193	0.138513	0.087776	0.092238	0.111489	0.206473	0.164388	0.15201	0.186324	0.227126	0.250141	0.248193	0.196449
739	chr15	-	41703849	41713200	MSTRG.22433.1	2	1438	MSTRG.22433	HADH	3.50018	1.02658	0.437189	0.416977	0.322003	0.13532	0.297798	0.169549	0.106662	0.152194	0.033174	0.301582	0.324441	0.440152	0.176619	0.329273
740	chr6	.	6761568	6762004	MSTRG.46006.1	1	437	MSTRG.46006	.	0.0001	5.28265	0.0001	4.53838	0.0001	0.0001	0.253553	0.0001	0.0001	0.090905	0.0001	0.0001	0.0001	0.0001	0.0001	0.0001
741	chr17	+	14227857	14240705	MSTRG.26671.2	4	10882	MSTRG.26671	AQP9	0.758152	1.75753	1.91422	1.75193	0.018146	0.394043	0.0001	0.071379	0.475126	0.031086	0.047429	0.0001	0.121856	2.16167	0.364049	0.0001
742	chr15	-	24764473	24766588	MSTRG.22023.1	1	2116	MSTRG.22023	MAML3	1.65638	1.42609	1.01088	1.07241	0.060682	0.130059	0.053179	0.198837	0.484722	0.092191	0.143593	0.061664	0.19359	0.095282	0.072727	0.080755
743	chr19	+	26569138	26660099	MSTRG.31881.1	3	4333	MSTRG.31881	ENSOCUG00000009402	2.43356	5.33103	3.19915	3.70011	0.829674	0.839069	0.0001	0.0001	0.943932	0.015443	0.009927	0.653411	0.020602	0.0001	0.048729	0.0001
744	chr2	.	129857322	129857833	MSTRG.35863.1	1	512	MSTRG.35863	CCDC85A	0.215772	0.315195	0.381188	0.290138	2.14471	0.157557	0.850259	0.973899	0.223238	1.93721	1.85466	3.8133	0.0001	8.93706	3.09433	0.006752
745	chr4	.	17163718	17166218	MSTRG.42803.1	1	2501	MSTRG.42803	SLC24A3	2.28116	1.48198	0.849304	1.00526	0.31847	0.267301	0.42587	0.457278	0.165005	0.290108	0.171499	0.266976	0.223378	0.344468	0.545058	0.408759
746	chr8	.	22920477	22921810	MSTRG.50961.1	1	1334	MSTRG.50961	LMO3	1.42059	0.670375	0.04765	0.916738	0.0001	0.077776	1.95238	0.13572	0.031865	0.0001	0.11457	0.0001	0.0001	0.0001	0.0001	0.069477
747	chr8	.	14302667	14304853	MSTRG.50747.1	1	2187	MSTRG.50747	.	0.0001	0.049674	0.0001	0.0001	0.358723	0.179692	0.357832	0.0001	0.0001	0.12944	0.865602	0.631525	1.82413	0.0001	0.859699	0.145202
748	chr8	-	22976997	22990212	MSTRG.50977.1	1	13216	MSTRG.50977	.	1.79933	1.05366	0.238002	1.44042	0.116077	0.433433	2.14629	0.072221	0.079389	0.052395	0.39466	0.073976	0.033372	0.007628	0.059914	0.242525
749	chr16	.	74412245	74414507	MSTRG.26050.1	1	2263	MSTRG.26050	KCNT2	1.84901	1.46182	2.94685	0.99601	0.206758	0.126008	0.032161	0.783495	0.583756	0.22257	0.089376	0.226608	0.255112	0.464418	0.133755	0.164041
750	chr14	+	35412770	35429288	MSTRG.18811.2	2	2593	MSTRG.18811	TFDP2	2.76815	4.92124	5.49754	3.34799	0.852979	1.19295	0.988379	0.738006	0.876593	0.524066	0.653284	0.924999	0.933909	1.36931	0.990968	1.28426
751	chr7	.	12666928	12667566	MSTRG.46750.1	1	639	MSTRG.46750	LRGUK	1.48704	1.06256	2.03823	0.822136	0.0001	0.143986	0.0001	0.0001	0.302066	0.0001	0.0001	0.075868	0.216587	0.236639	0.180481	0.165396
752	chr8	.	22993984	22997378	MSTRG.50979.1	1	3395	MSTRG.50979	.	1.44369	0.56943	0.204801	1.00216	0.038002	0.199844	1.32618	0.053202	0.024343	0.037244	0.199527	0.0001	0.010938	0.024323	0.032523	0.149057
753	chr16	+	6532905	6552517	MSTRG.24062.1	2	989	MSTRG.24062	ABCB10	11.1015	25.7455	21.2229	11.2307	3.51048	2.50143	2.33036	3.17653	4.1996	2.86329	3.60735	2.45492	2.51024	3.63344	2.64359	2.62065
754	chr13	+	100852927	100864763	MSTRG.16374.1	1	11837	MSTRG.16374	LEPR	0.348737	0.032022	0.027291	0.229556	4.11714	3.04481	0.136559	1.72948	0.084107	0.57596	2.04118	1.44521	0.114433	2.04803	0.008498	0.55584
755	chr2	+	57165516	57171000	MSTRG.34201.1	2	2267	MSTRG.34201	.	6.81234	6.37738	4.02172	6.54457	1.43887	6.30185	2.06502	10.1368	21.3595	28.5091	11.5242	22.4785	7.14465	5.03701	8.48128	15.5184
756	chr7	.	134806754	134807111	MSTRG.49433.1	1	358	MSTRG.49433	.	1.12089	2.75197	2.46495	2.30708	1.36567	0.0001	2.11171	1.66722	0.0001	0.40507	0.108221	0.257389	0.0001	2.88526	2.05938	0.233599
757	chr19	.	37610143	37612632	MSTRG.32168.1	1	2490	MSTRG.32168	.	0.399223	1.62012	0.731255	0.890608	0.0001	0.0001	0.0001	0.0001	0.196433	0.0001	0.0001	0.0001	0.0001	0.0001	0.0001	0.0001
758	chr15	+	45030093	45036240	MSTRG.22534.1	2	4574	MSTRG.22534	.	0.043372	0.017942	0.0001	0.0001	2.40086	3.58641	2.12099	1.33696	0.011208	0.247561	0.273207	0.322965	1.3278	1.01071	0.276118	1.38307
759	chr1	-	97041490	97043535	MSTRG.4515.2	2	1039	MSTRG.4515	GRIK4	0.547247	1.69715	0.833059	0.702422	0.080026	0.0001	0.0001	0.0001	0.262651	0.10258	0.055982	0.03496	0.04896	0.04478	0.0001	0.021513
760	chr13	+	65479185	65494701	MSTRG.15572.1	1	15517	MSTRG.15572	.	0.021883	0.000894	0.026268	0.04001	1.77777	1.88808	2.97423	2.23493	0.015684	0.037101	0.637572	0.086509	0.024206	1.74246	0.01885	0.008076
761	chr2	-	63709096	63726266	MSTRG.34386.1	1	17171	MSTRG.34386	.	2.84267	1.98728	2.47637	3.08886	0.362841	0.383602	0.274767	0.48198	0.58444	0.49646	0.143347	0.946134	0.296355	0.185941	0.452732	0.055731
762	chr2	.	92958664	92960100	MSTRG.34928.1	1	1437	MSTRG.34928	.	0.380956	1.53951	2.13441	0.792249	0.0001	0.0001	0.050833	0.02085	0.0001	0.0001	0.236281	0.013877	0.0001	0.0001	0.006583	0.0001
763	chr14	-	54848929	54854381	MSTRG.19252.1	1	5453	MSTRG.19252	.	0.650159	1.73335	1.23628	0.64172	0.035447	0.0001	0.0001	0.048939	0.318875	0.178367	0.114238	0.056842	0.041461	0.026058	0.008573	0.008513
764	chr7	-	72142531	72146252	MSTRG.47830.1	2	2484	MSTRG.47830	CCNT2	0.081885	0.071272	0.0001	0.043585	1.30587	2.23918	0.702459	2.70688	0.04113	0.487905	0.74374	0.459125	2.33282	2.33208	2.33661	0.673769
765	chr2	.	63779075	63779420	MSTRG.34358.1	1	346	MSTRG.34358	.	2.08038	1.02043	0.38736	0.98339	6.57791	3.65375	0.437765	4.10325	1.09569	4.73655	7.85935	10.3555	7.7794	7.66316	5.23527	5.2508
766	chr8	.	23005406	23009104	MSTRG.50986.1	1	3699	MSTRG.50986	.	1.31055	0.588924	0.22608	0.903817	0.122552	0.18342	1.16477	0.178513	0.070835	0.127707	0.185273	0.035252	0.047499	0.197302	0.085489	0.164178
767	chr12	.	85101344	85102099	MSTRG.11932.1	1	756	MSTRG.11932	ENSOCUG00000035626	0.410391	0.317335	0.401515	0.651788	0.0001	0.741306	0.605144	0.834118	1.01676	4.39812	1.00558	2.63874	0.434603	0.595374	0.770719	1.54512
768	chr8	.	23016278	23017883	MSTRG.50991.1	1	1606	MSTRG.50991	.	1.07935	0.619825	0.161568	0.490613	0.127139	0.320882	1.52874	0.0001	0.038964	0.09281	0.068098	0.0001	0.0001	0.046632	0.0001	0.095842
769	chr4	.	17183344	17185795	MSTRG.42806.1	1	2452	MSTRG.42806	SLC24A3	2.42738	1.36094	1.0447	0.985887	0.402726	0.157411	0.510282	0.717255	0.225965	0.146339	0.204412	0.385751	0.330588	0.66735	0.560105	0.580342
770	chr8	.	23031236	23032543	MSTRG.50998.1	1	1308	MSTRG.50998	.	1.59329	1.19226	0.253388	1.5862	0.066148	0.523447	2.08872	0.138417	0.039333	0.0001	0.236144	0.11842	0.0001	0.005466	0.0001	0.567369
771	chr11	+	63544558	63547494	MSTRG.9290.1	1	2937	MSTRG.9290	.	0.689805	0.291756	0.357074	0.334172	1.63671	2.84625	0.549186	0.566168	0.629871	2.74318	3.73061	0.940865	2.42348	2.89047	1.35031	4.10346
772	chr9	.	78997137	78999842	MSTRG.54670.1	1	2706	MSTRG.54670	.	2.53201	0.909549	0.315845	0.908478	0.0001	0.0001	0.0001	0.0001	0.43014	0.029898	0.012739	0.013723	0.013905	0.0001	0.0001	0.0001
773	chr13	.	50287504	50288666	MSTRG.15181.1	1	1163	MSTRG.15181	.	1.13177	3.93593	4.42969	1.1881	0.092467	0.079112	0.072047	0.008281	0.971177	0.151628	0.146105	0.290315	0.039527	0.108349	0.087902	0.285648
774	chr16	.	35939286	35939750	MSTRG.24658.1	1	465	MSTRG.24658	.	4.44038	2.80549	0.0001	10.5648	0.734927	0.0001	0.0001	0.0001	0.0001	0.0001	0.381329	0.0001	0.0001	4.35745	4.57344	1.15094
775	chr2	-	42921676	42945874	MSTRG.33819.1	2	9354	MSTRG.33819	ADRA1A	1.18004	0.686985	0.497353	0.588598	2.78115	2.09936	2.58018	2.0913	1.17248	3.23318	2.78597	3.73797	4.09274	2.75202	2.35363	2.38646
776	chr16	+	22729888	22735882	MSTRG.24333.1	3	335	MSTRG.24333	.	0.0001	0.0001	0.0001	2.10481	37.1913	39.4361	28.6247	0.0001	0.0001	24.9714	28.718	24.9653	45.6598	46.3766	41.529	41.736
777	chr18	+	41313354	41345775	MSTRG.30157.1	2	3073	MSTRG.30157	PDE6C	0.195493	0.126594	0.19424	0.210137	1.3942	1.0457	0.774763	0.537908	0.256206	0.403224	1.70831	1.28297	1.08399	2.24812	1.15751	0.764823
778	chr2	.	48652685	48653076	MSTRG.33941.1	1	392	MSTRG.33941	.	3.2048	6.8239	1.31222	2.10136	1.75088	0.451529	0.0001	0.319919	0.365343	0.389133	0.66147	0.301417	0.755114	0.480221	0.977967	0.409457
779	chr17	.	58446837	58448245	MSTRG.27999.1	1	1409	MSTRG.27999	ENSOCUG00000035826	1.38372	4.15385	4.54786	1.74982	0.214923	0.125968	0.048603	0.0001	0.305705	0.296498	0.57765	0.0001	0.032742	0.098946	0.086627	0.032831
780	chr8	.	23023734	23024672	MSTRG.50994.1	1	939	MSTRG.50994	.	1.55054	1.37512	0.449442	1.09548	0.184285	0.373868	4.40275	0.319073	0.0001	0.0001	0.196228	0.0001	0.09826	0.0001	0.109259	0.222653
781	chr4	.	67708903	67710201	MSTRG.44147.1	1	1299	MSTRG.44147	.	1.66933	6.74636	3.75555	1.5767	0.016652	0.035038	0.0001	0.230482	0.453499	0.134013	0.697842	0.0001	0.051131	0.02862	0.024086	0.0001
782	chr3	-	9064418	9066543	MSTRG.38538.1	2	2082	MSTRG.38538	ENSOCUG00000037121	0.0001	0.2366	0.161696	0.289722	2.35792	0.400624	2.27271	0.558082	1.06365	1.29383	1.49938	0.707714	3.01554	2.1384	1.39075	2.46902
783	X	-	57964492	57967693	MSTRG.1295.1	2	1754	MSTRG.1295	NXT2	0.697749	0.845516	1.48217	0.621312	0.0001	0.0001	0.0001	0.0001	0.19153	0.0001	0.07357	0.0001	0.0001	0.020864	0.0001	0.0001
784	chr14	.	135523564	135524916	MSTRG.20906.1	1	1353	MSTRG.20906	.	0.401907	1.4332	2.36791	0.874278	0.047961	0.014227	0.0001	0.022302	0.07605	0.065645	0.369661	0.066325	0.165406	0.110439	0.0001	0.085536
785	chr18	.	44280740	44281745	MSTRG.30219.1	1	1006	MSTRG.30219	.	0.120499	0.055168	0.052253	0.0001	1.54063	2.82515	0.995747	0.706479	0.0001	1.57345	0.96659	0.641852	0.857642	1.27799	1.89155	1.00606
786	chr17	-	6551169	6551879	MSTRG.26377.1	1	711	MSTRG.26377	.	0.914447	2.17039	2.0434	1.3959	0.606726	0.377661	0.773946	0.652255	0.209125	0.364537	0.142449	0.189079	0.454194	1.0131	0.363297	0.791674
787	chr18	-	42744965	42944247	MSTRG.30307.3	2	10850	MSTRG.30307	ENSOCUG00000015280	0.994492	0.000689	0.0001	0.002098	1.66971	1.6357	1.47882	0.0001	1.26766	3.02426	2.95772	8.87566	2.39945	3.06351	2.78522	1.60541
788	chr4	.	17187781	17188498	MSTRG.42807.1	1	718	MSTRG.42807	SLC24A3	1.61739	2.0352	0.760427	1.54136	0.551883	0.185172	0.499338	0.500741	0.354968	0.190275	0.179724	0.06752	0.096378	0.0001	0.293378	0.59177
789	chr15	+	76705950	76711172	MSTRG.23358.2	3	4692	MSTRG.23358	.	0.0001	0.109182	0.078034	0.0001	0.591029	1.27482	5.80087	0.0001	0.0001	0.095785	4.44886	0.554809	13.4462	0.329874	1.27079	0.288581
790	chr3	.	40982046	40983079	MSTRG.39461.1	1	1034	MSTRG.39461	.	0.284256	0.452708	0.423292	0.485132	0.540537	0.933755	0.569842	0.867567	2.55953	1.79754	0.280428	4.06442	0.119609	0.881588	0.951024	0.527581
791	chr2	-	40986458	40988796	MSTRG.33773.1	1	2339	MSTRG.33773	.	3.04523	3.6724	3.17195	3.36423	0.291599	0.038917	0.176934	0.100645	0.844024	0.181439	0.882666	0.103633	0.012659	0.064648	0.017576	0.09385
792	chr15	+	45077840	45085986	MSTRG.22540.1	1	8147	MSTRG.22540	.	0.013244	0.0001	0.017641	0.009489	1.5597	2.48256	1.57641	0.801233	0.0001	0.168702	0.123306	0.250515	0.670696	0.526538	0.209077	0.766475
793	chr17	+	68680037	68681034	MSTRG.28229.1	2	857	MSTRG.28229	.	0.279604	2.34138	3.10425	5.50032	0.324659	0.180836	5.23638	0.269424	0.23116	0.44086	0.55977	0.288059	0.264192	1.38884	0.271226	0.296782
794	chr8	.	22964302	22965594	MSTRG.50975.1	1	1293	MSTRG.50975	.	1.64433	0.765149	0.36402	1.15698	0.100373	0.281729	1.69796	0.046674	0.0001	0.05283	0.217886	0.074987	0.071358	0.0001	0.039673	0.07168
795	chr14	+	67564395	67638268	MSTRG.19474.1	2	2219	MSTRG.19474	NCEH1	2.10433	4.32518	3.90019	2.58251	0.322854	0.120861	0.298331	0.065774	0.925678	0.172476	0.438898	0.696249	0.368544	0.248654	0.19554	0.041248
796	chr12	.	37373459	37374795	MSTRG.11116.1	1	1337	MSTRG.11116	PTCHD4	0.774048	0.062265	2.47153	0.193649	0.0001	0.0001	0.056644	0.0001	0.15392	0.024398	0.0001	0.0001	0.0001	0.0001	0.0001	0.0001
797	chr10	.	12766695	12767898	MSTRG.7204.1	1	1204	MSTRG.7204	.	1.51667	1.34085	0.930642	1.13575	0.253938	0.140777	0.691247	0.220939	0.156376	0.132113	0.035726	0.374238	0.0001	0.219265	0.375895	0.353583
798	chr12	.	134887001	134888106	MSTRG.13044.1	1	1106	MSTRG.13044	.	1.21847	1.02566	0.457085	1.19704	0.039115	0.062392	0.289198	0.0001	0.065652	0.03402	0.038891	0.328748	0.0001	0.091147	0.185523	0.147059
799	chr14	-	67641288	67692850	MSTRG.19477.1	2	3225	MSTRG.19477	NCEH1	2.23817	4.7821	6.15291	3.37279	0.319563	0.264908	0.102177	0.122133	1.15324	0.481899	0.49846	1.01491	0.226243	0.285759	0.406422	0.39392
800	chr19	-	26662019	26672670	MSTRG.31888.1	2	3749	MSTRG.31888	ENSOCUG00000009402	2.30654	5.30347	5.81265	3.14204	0.962242	0.847228	0.777785	0.569475	1.13653	0.732263	0.608011	0.76072	0.810774	1.05802	0.705437	0.854606
801	chr11	-	63425420	63429861	MSTRG.9284.1	1	4442	MSTRG.9284	GHR	2.67287	1.09567	1.72148	1.29706	12.946	6.77362	3.71205	3.41332	2.3048	9.69701	9.10352	3.9803	20.8701	12.3054	6.37574	5.26893
802	chr15	-	81087047	81161638	MSTRG.23570.20	3	3266	MSTRG.23570	UGT2B16	0.462942	0.320469	0.50363	0.377021	2.87536	2.49494	7.26842	1.07921	0.494519	1.46631	4.47984	1.24803	2.71056	2.4067	1.48954	2.01642
803	chr3	+	75844703	75849603	MSTRG.40242.1	2	4308	MSTRG.40242	ENSOCUG00000026525	0.40043	0.390823	0.418248	0.531816	1.72085	1.9326	2.00409	2.01354	0.55841	3.45434	1.62783	1.96043	1.6076	1.24731	0.977165	0.890522
804	chr14	.	48354616	48355321	MSTRG.19103.1	1	706	MSTRG.19103	.	0.0001	0.235831	0.093996	0.0001	0.116034	0.416613	0.0001	0.361023	0.202853	1.47808	0.726146	1.30444	0.0001	0.678747	1.08163	1.70895
805	chr4	.	17129873	17131345	MSTRG.42797.1	1	1473	MSTRG.42797	SLC24A3	1.89515	0.444514	0.502274	0.737608	0.173404	0.153941	0.282779	0.637081	0.070102	0.060626	0.17521	0.159658	0.391489	0.568369	0.208949	0.613563
806	chr2	+	42896065	42912167	MSTRG.33818.1	2	5041	MSTRG.33818	ADRA1A	2.73599	0.955033	0.611471	0.830173	4.57693	4.16077	4.78702	3.63869	1.70728	5.59955	5.45251	7.43575	6.8899	5.16707	5.01325	4.80102
807	chr11	-	22605890	22677268	MSTRG.8607.1	2	3987	MSTRG.8607	MACIR	0.720688	1.47433	0.804175	0.504142	0.173493	0.053518	0.033612	0.056575	0.178138	0.134147	0.15659	0.133753	0.0001	0.132204	0.082671	0.065816
808	chr12	.	37389661	37392069	MSTRG.11121.1	1	2409	MSTRG.11121	PTCHD4	0.58056	0.069114	2.11873	0.251919	0.017958	0.017945	0.0001	0.0001	0.124276	0.0001	0.0001	0.05916	0.0001	0.0001	0.0001	0.0001
809	chr10	.	8440523	8440898	MSTRG.7054.1	1	376	MSTRG.7054	IGF2BP3	2.90903	2.83273	1.77533	1.85137	0.0001	0.0001	0.0001	0.0001	0.517234	0.0001	0.20608	0.257869	0.0001	0.0001	0.0001	0.0001
810	chr14	-	111198825	111299397	MSTRG.20597.11	11	21559	MSTRG.20597	ENSOCUG00000024027	8.3e-05	0.00672	0.007586	0.033909	0.013444	0.026656	7.2e-05	0.016825	0.003015	0.008422	0.3977	0.096331	0.000268	0.0001	0.005105	0.296007
811	chr12	-	147679035	147687310	MSTRG.13414.1	1	8276	MSTRG.13414	ZDHHC14	1.73351	4.35791	5.88489	3.07719	1.04874	0.740741	0.683694	0.694721	0.824194	0.711743	0.227931	1.30268	0.594575	0.305888	0.691812	0.927982
812	chr1	+	97043380	97046242	MSTRG.4516.1	2	953	MSTRG.4516	GRIK4	2.11059	3.35436	3.09834	1.52801	0.608798	0.0001	0.18898	0.569937	0.705209	0.326845	0.407788	0.347306	0.484809	0.541985	0.428737	0.189739
813	chr19	+	43889962	43900870	MSTRG.32501.2	3	531	MSTRG.32501	ENSOCUG00000037015	11.8148	94.4385	1.05754	2.88626	79.7673	292.722	7.23708	250.441	1.19474	5.31799	0.082346	2.90646	41.9156	255.912	33.9905	138.717
814	chr3	+	10695221	10708672	MSTRG.38570.1	1	13452	MSTRG.38570	.	1.46016	2.97582	2.49012	1.4951	0.403168	0.279104	0.453886	0.453962	0.603776	0.347139	0.247949	0.650844	0.428002	0.532865	0.279293	0.325892
815	chr1	.	92218592	92219993	MSTRG.4337.1	1	1402	MSTRG.4337	CCDC15	0.835241	1.57739	1.567	0.632333	0.0001	0.290428	0.10363	0.073055	0.17089	0.27379	0.140867	0.076453	0.053033	0.080891	0.096985	0.157695
816	chr16	.	2730213	2732452	MSTRG.23934.1	1	2240	MSTRG.23934	.	0.132318	0.024776	0.070402	0.088696	0.268737	0.516564	0.798121	0.197383	0.105228	0.413954	0.724458	0.641218	0.608871	1.36192	0.646734	0.291323
817	chr9	.	63301011	63301622	MSTRG.54359.1	1	612	MSTRG.54359	.	1.46414	1.90823	1.12941	1.78582	0.141376	0.0001	0.0001	0.0001	0.419729	0.0001	0.070284	0.0001	0.075381	0.0001	0.0001	0.0001
818	chr3	+	119763909	119792442	MSTRG.41422.2	2	4154	MSTRG.41422	DPYS	1.85052	0.735729	0.995275	1.82793	3.14322	3.76289	3.24016	1.92928	1.1862	4.85461	5.31691	10.3941	3.88873	3.32721	2.19715	4.09983
819	chr15	+	66754654	66762439	MSTRG.23074.1	2	7671	MSTRG.23074	AFF1	0.839627	3.19815	8.75249	1.1476	1.02599	0.410033	0.230783	0.25264	0.350703	0.434947	0.703503	0.897481	0.314624	0.450724	0.479671	0.74713
820	chr8	-	340717	346559	MSTRG.50393.2	3	5501	MSTRG.50393	.	0.048874	0.14418	0.052922	0.056447	0.014039	1.52111	0.072281	0.054841	0.177239	1.21926	1.43897	0.0001	0.008234	0.00274	0.187037	0.0001
821	chr10	.	12820263	12822030	MSTRG.7219.1	1	1768	MSTRG.7219	.	1.09934	0.993374	1.55083	1.26023	0.179699	0.07806	0.360153	0.079889	0.253227	0.154179	0.235096	0.257091	0.073284	0.107667	0.216371	0.318351
822	chr14	+	67650723	67651866	MSTRG.19478.1	1	1144	MSTRG.19478	NCEH1	1.55695	5.36568	4.96358	3.8641	0.502195	0.146734	0.0001	0.105507	1.30785	0.127326	0.347063	0.736639	0.189333	0.239827	0.134202	0.038566
823	chr7	+	9481084	9562647	MSTRG.46679.1	2	22070	MSTRG.46679	ENSOCUG00000034692	0.481218	0.677385	1.17504	1.27311	5.17144	6.77956	3.40805	4.8968	1.0661	5.30943	2.59475	3.81621	3.48254	3.03164	2.87203	4.14414
824	chr14	-	80378242	80380357	MSTRG.19742.1	1	2116	MSTRG.19742	EHHADH	1.69976	0.967282	1.05431	1.81419	1.34239	1.18788	0.268177	0.315549	3.63033	5.19131	4.77174	8.40657	0.894425	1.27245	1.41423	1.059
825	chr12	.	134875472	134876298	MSTRG.13043.1	1	827	MSTRG.13043	.	1.9869	1.26483	1.14301	0.570186	0.209243	0.333762	0.0001	0.072975	0.10258	0.0001	0.104024	0.301211	0.053212	0.108496	0.062028	0.0001
826	chr9	.	4334255	4335121	MSTRG.52788.1	1	867	MSTRG.52788	SLC25A38	1.17615	2.32511	1.56457	0.458739	0.224538	0.159182	0.0001	0.003456	0.177389	0.026076	0.233988	0.264511	0.213784	0.199972	0.246525	0.042722
827	chr18	+	43114617	43319274	MSTRG.30317.4	3	312	MSTRG.30317	ENSOCUG00000023303	6.37212	0.816955	0.635303	0.0001	0.0001	6.70551	1.15392	16.4989	19.5298	17.4582	12.7845	10.9871	12.2059	14.2294	0.0001	71.3605
828	chr4	.	17169353	17173048	MSTRG.42804.1	1	3696	MSTRG.42804	SLC24A3	1.85641	1.28062	0.563508	0.483848	0.255264	0.215613	0.253663	0.715963	0.160819	0.115479	0.276134	0.108562	0.100696	0.253308	0.435763	0.466609
829	X	+	23291880	23293765	MSTRG.366.1	2	1407	MSTRG.366	XK	0.796157	2.72331	2.62153	1.60797	0.234217	0.032696	0.555066	0.221328	0.60022	0.367265	0.176102	0.166645	0.76182	0.439157	0.875699	0.464804
830	chr11	-	63484817	63532734	MSTRG.9286.1	2	2934	MSTRG.9286	GHR	2.08494	1.45672	1.91945	1.37337	8.75814	6.8408	4.92595	4.33414	1.95672	9.27926	9.02577	5.07305	26.6256	19.9016	9.28586	5.62251
831	chr17	-	6555263	6556621	MSTRG.26378.1	1	1359	MSTRG.26378	DENND4A	3.51769	5.25725	4.73644	3.05295	1.01561	1.39113	1.15861	1.89725	0.401744	0.586057	0.937751	1.00314	1.38783	1.32797	0.924245	1.31068
832	chr4	.	17141986	17145406	MSTRG.42799.1	1	3421	MSTRG.42799	SLC24A3	1.68786	1.01486	0.564289	1.02455	0.337757	0.320258	0.258824	0.597481	0.096419	0.138262	0.199214	0.293171	0.164788	0.403662	0.360671	0.448394
833	chr9	.	16014082	16015554	MSTRG.53224.1	1	1473	MSTRG.53224	.	0.267608	0.042555	0.26259	0.192598	0.762456	0.469575	1.21517	0.115648	0.235821	1.01714	1.16463	1.77666	1.25776	1.38974	0.134072	0.267107
834	chr18	+	42756247	42948379	MSTRG.30308.1	2	3707	MSTRG.30308	ENSOCUG00000015280	1.74677	1.3312	0.0001	0.0001	7.70634	27.0621	23.9856	19.7858	0.210594	4.93841	33.6554	9.21146	14.7364	34.1538	33.4147	10.192
835	chr18	-	42910630	42945409	MSTRG.30307.15	2	2530	MSTRG.30307	ENSOCUG00000015280	0.0001	0.16519	0.414233	0.080719	12.199	3.33391	3.69875	3.17595	0.020191	4.36351	5.54776	0.001907	6.68841	24.2105	11.67	3.33296
836	chr1	.	186681194	186682589	MSTRG.6562.1	1	1396	MSTRG.6562	.	2.38936	2.20602	0.567634	0.620845	0.073517	0.197723	0.789515	0.038632	0.096578	0.096823	0.241363	0.419191	0.0001	0.192309	0.440427	0.281486
837	chr3	+	133736589	133874846	MSTRG.41754.1	4	16245	MSTRG.41754	EXT1	0.718109	0.596607	0.720378	0.713694	0.690348	0.6083	1.0705	0.931247	0.747283	0.592103	9.20753	1.17387	1.08469	0.855569	1.09699	0.683261
838	chr14	.	59434826	59435219	MSTRG.19308.1	1	394	MSTRG.19308	.	1.60654	0.07043	0.532254	0.392412	10.3936	11.0937	11.075	9.87257	1.25114	3.15719	5.71375	5.95541	12.9716	17.6569	7.73555	6.72363
839	chr13	+	138798864	138803013	MSTRG.17690.1	1	4150	MSTRG.17690	RPS6KA1	1.64054	4.55769	1.3601	1.33913	0.193183	0.358735	0.429434	0.22267	0.000377	0.2144	0.351926	0.517148	0.320366	0.00211	0.272681	0.576259
840	chr8	.	92587631	92588101	MSTRG.52331.1	1	471	MSTRG.52331	.	6.40418	3.3601	0.473076	2.70873	0.725673	0.137734	1.08792	0.0001	0.236861	0.482745	0.590372	0.379838	0.137717	3.20893	2.50649	0.961785
841	chr1	+	99366474	99425090	MSTRG.4609.7	3	10769	MSTRG.4609	SIK3	4.69181	0.170581	0.128781	0.115198	0.16819	0.134457	0.104859	0.095163	0.179575	0.127751	0.144685	0.12035	0.176269	0.129959	0.119971	0.121663
842	chr10	.	12813765	12816568	MSTRG.7217.1	1	2804	MSTRG.7217	.	1.22989	1.09506	1.66623	0.567567	0.153134	0.134218	0.02155	0.193477	0.263313	0.199727	0.154164	0.205142	0.160617	0.302401	0.055791	0.462576
843	chr5	+	23375062	23375733	MSTRG.45451.1	1	672	MSTRG.45451	RANBP10	0.315903	0.231266	0.0001	0.171615	1.94042	0.503832	0.311904	1.30124	1.20621	1.64466	1.88181	0.532131	1.56898	0.0001	0.513771	0.375184
844	chr17	-	6597273	6632369	MSTRG.26380.1	2	3819	MSTRG.26380	DENND4A	1.68603	3.9951	3.96462	2.42253	1.0043	0.847506	0.596159	1.16929	0.594123	0.532145	0.488529	0.748195	1.03185	0.976293	0.794923	0.742185
845	chr20	+	27109957	27142627	MSTRG.37690.2	2	32572	MSTRG.37690	NRXN3	0.0001	0.1632	0.0001	2e-06	0.0001	0.000673	3e-06	0.073401	2.84014	0.011574	1.45968	0.050278	0.316347	7.8e-05	0.00023	6e-06
846	chr7	-	69633832	69634448	MSTRG.47775.1	1	617	MSTRG.47775	GPR39	1.18997	0.57925	1.08883	0.946684	4.38169	3.0834	5.17181	2.78313	2.56775	3.70529	4.36928	5.15069	3.88486	4.20946	2.78635	3.29726
847	chr13	-	23554861	23564320	MSTRG.14305.1	2	668	MSTRG.14305	FMO4	0.363354	0.189433	0.274211	0.305392	2.81859	2.04405	2.38184	0.519801	0.368995	1.59861	2.72485	1.39384	1.55261	1.20613	3.35788	2.63495
848	chr10	.	12806348	12810359	MSTRG.7215.1	1	4012	MSTRG.7215	.	1.28965	1.43645	1.67083	0.797011	0.141822	0.052819	0.297877	0.030085	0.179483	0.252293	0.139073	0.378919	0.108668	0.176956	0.195098	0.215749
849	chr18	-	42717921	42948379	MSTRG.30307.2	2	1614	MSTRG.30307	ENSOCUG00000015280	5.23322	0.0001	0.0001	0.0001	0.543767	6.02953	12.9751	1.71454	7.88883	41.3717	43.4656	15.9034	0.778033	14.2609	0.826701	14.1486
850	chr21	-	8031956	8043141	MSTRG.38041.1	2	1339	MSTRG.38041	NAA25	1.21737	0.026663	0.117775	1.11397	0.016154	0.031554	0.0001	1.93082	0.0597	0.0001	0.064808	0.062196	0.0001	0.032088	0.032809	0.0001
851	chr12	-	98754741	98843502	MSTRG.12258.1	2	7914	MSTRG.12258	RPF2	1.1457	3.09341	2.02612	0.329873	0.779142	0.92057	0.0001	0.071275	0.009895	0.166347	0.516742	0.098605	0.126776	0.431107	0.202165	0.099323
852	chr15	-	44595132	44695256	MSTRG.22516.5	5	4819	MSTRG.22516	ENSOCUG00000037821	0.0001	0.022952	0.024159	0.0001	3.0162	4.09204	0.0001	2.80941	0.006156	0.786617	0.318577	0.0001	1.67978	0.119967	0.021973	0.03929
853	chr7	-	88719823	88720105	MSTRG.48134.1	1	283	MSTRG.48134	ENSOCUG00000032599	0.106327	0.098055	2.85473	0.0001	1.3476	0.296291	0.0001	2.2225	1.2039	8.59788	10.6807	6.20009	0.844843	1.76148	2.21467	2.16016
854	chr14	.	21789807	21790093	MSTRG.18572.1	1	287	MSTRG.18572	.	0.765621	0.366123	0.394681	0.114311	2.10178	2.24464	0.0001	0.210279	0.469129	2.50923	4.0874	3.31186	7.80001	4.04806	3.68055	1.26909
855	chr12	-	24440910	24442005	MSTRG.10612.1	1	1096	MSTRG.10612	ENSOCUG00000013398	12.5548	35.5238	15.6548	10.3685	1.69854	1.35329	2.74782	2.0112	8.54333	2.31179	0.766834	2.47375	0.973197	1.45094	1.51581	2.734
856	chr15	-	81041073	81129177	MSTRG.23570.16	2	3792	MSTRG.23570	UGT2B16	0.000837	0.000211	0.092029	0.899772	0.0001	2.7579	4.1334	3.98664	4.14788	5.60291	0.004641	3.73181	6.03302	3.2905	7.88646	0.101919
857	chr16	+	68484980	68487818	MSTRG.25832.1	1	2839	MSTRG.25832	PRELP	0.351696	0.459153	0.197521	0.270045	0.076827	0.379678	0.132813	0.0001	0.044961	0.0001	0.056012	0.0001	0.342084	0.31843	0.207085	0.923012
858	chr3	.	131182558	131183344	MSTRG.41625.1	1	787	MSTRG.41625	TRPS1	1.90736	1.53968	0.887032	1.07631	0.140348	0.172254	0.205428	0.094359	0.228802	0.172977	0.151175	0.285938	0.146132	0.627512	0.097771	0.117976
859	chr11	.	75915843	75916544	MSTRG.9514.1	1	702	MSTRG.9514	PDE4D	2.10095	1.26998	0.890612	0.999724	0.0001	0.196596	0.0001	0.0001	0.194567	0.0001	0.120374	0.276725	0.0001	0.0001	0.007255	0.0001
860	chr17	-	6633941	6634563	MSTRG.26382.1	1	623	MSTRG.26382	DENND4A	3.34888	5.93447	4.08659	1.84536	0.728625	1.15607	0.921633	1.02778	0.712478	0.501567	0.95265	0.54885	1.40616	1.22649	0.831562	1.03768
861	chr15	-	81026407	81147561	MSTRG.23584.4	4	1209	MSTRG.23584	UGT2B16	0.0001	0.0001	1.04129	0.0001	13.4482	8.60005	2.95169	3.951	4.21114	2.97757	2.32607	6.23517	8.41634	1.22445	0.677458	3.42659
862	chr12	.	37393030	37393637	MSTRG.11122.1	1	608	MSTRG.11122	PTCHD4	1.75128	0.0001	1.70342	0.0001	0.0001	0.0001	0.0001	0.0001	0.0001	0.053917	0.0001	0.0001	0.0001	0.0001	0.0001	0.0001
863	chr8	.	23082177	23083434	MSTRG.51006.1	1	1258	MSTRG.51006	.	2.33078	1.2201	0.396819	1.86878	0.095605	0.685081	2.89351	0.182365	0.361252	0.166493	0.169628	0.212089	0.098572	0.071182	0.132307	0.499364
864	chr21	-	7410292	7436280	MSTRG.38059.1	2	5507	MSTRG.38059	CUX2	0.06752	0.024858	0.032041	0.018757	2.98107	3.79215	4.3234	3.79154	0.0001	0.748652	0.640241	0.017606	0.016706	2.50259	2.61381	2.83114
865	chr3	+	75864404	75868755	MSTRG.40245.1	1	4352	MSTRG.40245	ENSOCUG00000026525	0.531011	0.633782	0.450641	0.486946	2.05373	2.3986	2.35976	2.07192	0.736966	4.41632	1.48676	2.00603	2.08254	1.66868	0.898905	0.77322
866	chr8	-	34708646	34908751	MSTRG.51456.1	2	2362	MSTRG.51456	ENSOCUG00000036451	8.53999	3.90907	1.94522	5.52815	6.09003	5.61642	9.74772	2.21132	7.4487	36.1639	14.6428	13.9689	16.7314	5.36209	8.9181	9.21246
867	chr14	.	82975164	82977066	MSTRG.19839.1	1	1903	MSTRG.19839	.	0.513219	0.180982	0.234796	0.228684	0.792633	0.916476	1.01581	0.925077	0.848346	0.747989	0.981878	2.54296	2.05957	0.663104	1.10992	0.739591
868	chr1	+	59457396	59462834	MSTRG.3640.1	1	5439	MSTRG.3640	ALDH1A1	6.25313	2.84631	3.44426	2.36532	10.6625	7.42767	3.52209	4.08777	0.913939	19.1904	18.2526	19.9514	11.4123	6.53031	4.95977	4.56186
869	chr10	-	33771064	33778441	MSTRG.7821.1	2	6426	MSTRG.7821	PON3	0.0558	0.106212	0.089016	0.04816	0.145498	0.123649	1.0195	0.83715	0.228643	0.309123	0.489691	0.203614	2.30879	0.654956	0.321625	1.05149
870	chr12	.	125706198	125707349	MSTRG.12797.1	1	1152	MSTRG.12797	AHI1	1.81984	0.941827	0.684787	0.836026	0.131435	0.116969	0.40004	0.157161	0.073799	0.103032	0.220853	0.227426	0.040046	0.2619	0.146218	0.11818
871	chr19	+	26653300	26707446	MSTRG.31887.1	2	1916	MSTRG.31887	ENSOCUG00000009402	2.564	3.81604	5.52943	2.02201	0.594514	0.42071	0.244821	0.68082	0.731351	0.431916	0.438411	1.0016	0.87316	0.849011	0.585409	0.871665
872	chr8	-	21459275	21465079	MSTRG.51029.2	3	5678	MSTRG.51029	PIK3C2G	0.0001	0.252886	0.75423	0.0001	2.45279	3.16779	0.0001	2.32622	1.18785	2.74849	4.11753	2.51531	1.89793	4.16091	3.49869	5.0143
873	chr14	-	80376402	80377809	MSTRG.19741.1	1	1408	MSTRG.19741	EHHADH	1.20747	0.850675	1.7244	1.16134	1.01774	1.00209	0.543411	0.783679	3.47787	4.69057	3.77592	7.58869	1.21881	1.31641	1.14879	0.599446
874	chr13	+	33463428	33605565	MSTRG.14563.4	6	3687	MSTRG.14563	APCS	19.3893	4.43183	8.42614	0.075064	1.86501	5.35856	3.39021	34.0913	0.013954	1.8307	0.399351	0.952862	0.649039	1.78872	3.9423	0.188054
875	chr4	.	45880772	45881833	MSTRG.43679.1	1	1062	MSTRG.43679	.	0.491593	1.58778	0.124798	1.09983	0.165108	0.127188	0.058921	0.284134	0.144474	0.113132	0.088331	0.064103	0.126931	0.036858	0.0001	0.0001
876	chr13	+	8116489	8120920	MSTRG.13983.1	2	3702	MSTRG.13983	.	0.016373	0.0001	0.0001	0.06397	3.3259	0.306893	2.30767	0.315403	0.025201	0.453052	0.290972	0.152451	1.02831	0.660242	1.61046	1.90592
877	chr7	.	110377210	110378727	MSTRG.48735.1	1	1518	MSTRG.48735	.	0.129554	1.34004	0.701175	1.71091	0.0001	0.0001	0.0001	0.065414	0.210442	0.0001	0.0001	0.0001	0.0001	0.0001	0.0001	0.0001
878	chr8	+	14064470	14066699	MSTRG.50702.1	1	2230	MSTRG.50702	.	0.08125	0.123025	0.13759	0.211043	1.01641	0.668333	0.845296	0.576955	0.353588	1.11838	1.03195	0.236206	0.922648	0.322609	1.58012	1.05358
879	chr7	.	132053434	132055200	MSTRG.49382.1	1	1767	MSTRG.49382	.	0.098891	0.19402	0.211515	0.326198	0.581595	0.594185	0.52055	0.479245	0.325747	0.735052	1.26109	1.44408	0.679368	0.988873	0.490225	0.835784
880	chr4	.	28903938	28904188	MSTRG.43013.1	1	251	MSTRG.43013	.	9.20401	5.8618	4.30667	9.77883	1.81889	1.89325	0.289957	0.711083	2.38116	0.544293	0.910937	1.14175	1.46386	5.79651	8.14003	1.88627
881	chr9	.	17188155	17189848	MSTRG.53297.1	1	1694	MSTRG.53297	.	0.07156	1.66866	0.595754	0.572981	0.025357	0.121916	0.097182	0.070493	0.121482	0.073594	0.111292	0.056628	0.14563	0.029754	0.0001	0.135469
882	chr8	-	15005375	15012532	MSTRG.50813.1	1	7158	MSTRG.50813	ENSOCUG00000015956	2.21953	1.20931	0.566122	0.714174	0.142585	0.09246	0.19641	0.143389	0.152593	0.132271	0.177101	0.398655	0.14748	0.165478	0.234305	0.138105
883	chr3	.	10728008	10738874	MSTRG.38574.1	1	10867	MSTRG.38574	.	1.84658	3.62295	3.42687	2.28147	0.556387	0.287761	0.300908	0.477661	0.714764	0.476539	0.594701	0.843046	0.453354	0.71125	0.432707	0.336699
884	chr10	+	3172097	3178420	MSTRG.6902.1	1	6324	MSTRG.6902	.	0.643269	0.564429	0.593649	0.688237	1.1842	1.57391	1.48246	1.40143	1.23461	2.63335	1.85978	3.2065	1.49988	1.948	1.85741	1.07697
885	chr17	.	33758963	33759310	MSTRG.27241.1	1	348	MSTRG.27241	.	1.94891	0.361883	0.870703	1.00458	7.05951	12.937	6.01346	5.45856	1.8679	4.2048	9.13209	4.22089	3.80022	1.98974	2.27433	6.56835
886	chr8	+	51547789	51590122	MSTRG.51846.1	2	2029	MSTRG.51846	ENOX1	1.03356	0.081172	0.516777	0.260957	3.22111	1.8074	1.67369	0.850965	1.63539	1.99705	2.18874	2.83092	1.55667	2.93767	1.28809	1.62587
887	chr13	-	30170870	30182828	MSTRG.14429.1	4	6341	MSTRG.14429	.	0.993925	0.919622	0.902077	0.793052	5.25116	4.30653	3.63506	2.81576	1.32637	2.38908	2.71431	6.41227	7.48396	5.93382	7.69199	6.20506
888	chr17	.	70221480	70222873	MSTRG.28302.1	1	1394	MSTRG.28302	.	1.96493	1.33161	1.28105	0.666653	0.093101	0.103216	0.590867	0.205103	0.144747	0.156158	0.321914	0.224818	0.030395	0.350936	0.2525	0.146791
889	chr14	.	132429500	132430044	MSTRG.20879.1	1	545	MSTRG.20879	.	0.0001	0.046222	0.149639	0.094675	0.104711	2.1131	0.517898	0.0001	0.0001	1.63289	0.257205	1.83757	3.42269	4.23844	0.129169	1.27258
890	chr6	+	26915228	26937508	MSTRG.46417.1	3	12139	MSTRG.46417	.	4.11421	2.20259	1.48957	1.2381	9.20135	10.2767	8.56124	6.32102	8.96985	4.64501	7.85316	7.5235	4.91056	7.4136	5.17986	8.93005
891	chr2	+	40986454	41007403	MSTRG.33772.1	3	1332	MSTRG.33772	.	0.521708	0.566258	0.670902	1.10371	0.0001	0.0001	0.0001	0.0001	0.073551	0.0001	0.126096	0.13347	0.0001	0.0001	0.0001	0.0001
892	chr2	.	50646444	50646785	MSTRG.34001.1	1	342	MSTRG.34001	GALNTL6	0.343453	0.0001	0.740723	0.371004	2.5541	0.982137	1.62391	0.768423	0.0001	4.93715	5.42335	5.9918	0.850012	3.52667	0.916436	2.05297
893	chr21	-	14847905	14852080	MSTRG.38255.2	2	2898	MSTRG.38255	KSR2	0.018802	0.840203	0.328041	0.507212	0.0001	0.0001	0.0001	0.0001	0.088387	0.0001	0.0001	0.0001	0.0001	0.0001	0.0001	0.0001
894	chr11	-	63366857	63369221	MSTRG.9281.1	2	1950	MSTRG.9281	GHR	6.83267	2.76974	3.46191	3.62928	31.9764	21.0485	13.0242	11.7786	4.62036	21.1591	19.8632	11.5759	63.7254	30.0285	22.9826	18.7586
895	chr10	+	21222227	21260991	MSTRG.7533.1	2	3562	MSTRG.7533	EPDR1	0.392358	1.61389	1.31988	0.48469	0.462161	0.114541	0.116816	0.096679	0.087993	0.166836	0.220918	0.166746	0.294757	0.473838	0.113167	0.239206
896	chr8	.	23003754	23004657	MSTRG.50985.1	1	904	MSTRG.50985	.	1.3847	0.512258	0.407869	1.13383	0.207033	0.0001	1.57124	0.0001	0.0001	0.0001	0.174298	0.097366	0.0001	0.0001	0.0001	0.051536
897	chr3	-	75766878	75819243	MSTRG.40238.1	4	11702	MSTRG.40238	.	1.33589	0.988292	1.60475	1.45648	5.27386	5.12451	4.20075	6.10222	1.75792	6.16345	4.26541	4.83455	4.21025	3.66851	3.67349	4.06326
898	chr2	+	37117278	37175490	MSTRG.33627.1	2	3134	MSTRG.33627	FRYL	1.14418	3.21205	2.9144	1.0255	0.172517	0.472629	0.366076	0.599915	0.279386	0.29017	0.440344	0.510843	0.388734	0.369854	0.529265	0.405968
899	chr9	-	22371776	22373482	MSTRG.53504.1	2	1342	MSTRG.53504	.	1.43774	1.60817	1.35749	2.47727	0.096708	0.0001	0.0001	0.0001	0.584838	0.3906	0.169353	0.117597	0.094596	0.0001	0.0001	0.0001
900	chr13	-	23466145	23479346	MSTRG.14297.2	3	2411	MSTRG.14297	FMO2	0.0001	0.111993	0.0001	0.0001	1.16926	1.00958	1.11945	0.0001	0.0001	1.49438	0.87161	0.49005	2.55785	0.914689	0.871701	1.27684
901	chr14	.	144890836	144892028	MSTRG.21052.1	1	1193	MSTRG.21052	.	0.836671	1.3354	0.28547	2.12282	0.0001	0.0001	0.0001	0.0001	0.362278	0.076344	0.025827	0.0001	0.0001	0.0001	0.0001	0.0001
902	chr3	-	10570625	10614662	MSTRG.38567.1	2	3822	MSTRG.38567	MARCHF3	0.641278	2.21818	2.68442	1.25649	0.097535	0.0001	0.13716	0.319723	0.50357	0.274545	0.171967	0.328909	0.239696	0.371318	0.214744	0.17944
903	chr8	.	93122717	93123258	MSTRG.52334.1	1	542	MSTRG.52334	.	0.223657	0.409586	0.048493	0.133143	0.988942	0.90897	0.71153	0.779428	0.168975	1.71557	1.36603	2.18189	1.15692	1.42495	0.885357	1.23072
904	chr9	-	17209381	17210550	MSTRG.53324.1	1	1170	MSTRG.53324	ENSOCUG00000030741	4.35836	9.49928	10.7566	5.3147	0.853445	0.605684	1.22596	0.856394	2.24743	1.17361	0.727329	1.81595	1.7001	1.43003	0.930355	1.97871
905	chr9	.	5131818	5133202	MSTRG.52824.1	1	1385	MSTRG.52824	.	0.169463	0.040071	0.086138	0.032615	0.103564	0.574558	1.29257	0.306563	0.935115	0.882638	0.138986	0.152425	1.07133	0.637906	0.367749	0.585035
906	chr13	+	50238036	50238785	MSTRG.15188.1	1	750	MSTRG.15188	HIPK1	3.53264	5.90572	5.42544	3.41196	1.63246	0.547692	0.58474	0.71564	0.987359	0.862123	0.633515	1.0521	1.36807	1.95658	0.743139	0.607787
907	chr12	+	4777773	4787949	MSTRG.9948.1	1	10177	MSTRG.9948	ELOVL2	18.0467	27.3617	20.1747	30.5413	1.077	0.92576	1.20703	0.986882	15.6397	1.17192	1.22608	1.8423	1.73996	3.22549	1.53686	1.65821
908	chr3	+	110548619	110554495	MSTRG.41001.1	2	2192	MSTRG.41001	TP53INP1	0.366171	0.279381	0.985903	0.314494	2.43029	1.18	0.541568	0.475421	1.35914	1.94602	1.70327	2.90789	0.577776	1.21694	0.658484	1.00008
909	chr8	.	23013886	23015186	MSTRG.50989.1	1	1301	MSTRG.50989	.	1.39252	0.542007	0.407058	1.29298	0.066504	0.132538	1.65594	0.369125	0.039545	0.076089	0.289236	0.035678	0.0001	0.0001	0.039429	0.230421
910	chr4	-	7436528	7520085	MSTRG.42475.1	2	4194	MSTRG.42475	TPX2	1.67762	3.45465	2.68913	1.17158	0.293504	0.128186	0.14414	0.396198	0.765307	0.453543	0.27037	0.294209	0.185465	0.479041	0.237249	0.310195
911	chr13	.	99492604	99494791	MSTRG.16332.1	1	2188	MSTRG.16332	.	0.109529	0.100201	0.104194	0.081153	0.019772	0.703455	1.14162	0.0001	0.543064	0.092995	1.17606	0.260147	0.977817	4.70395	0.123791	0.082462
912	chr8	-	71882700	71938206	MSTRG.52057.1	2	225	MSTRG.52057	.	0.0001	0.0001	5.52801	9.35619	6.51335	3.20248	0.0001	0.0001	0.0001	0.0001	0.0001	0.266272	0.0001	0.0001	0.0001	0.0001
913	X	.	79709675	79710011	MSTRG.1727.1	1	337	MSTRG.1727	.	0.609083	0.636404	0.0001	0.192068	6.91108	5.39307	4.35231	4.26807	1.57536	2.20571	2.93703	2.8261	3.36651	3.87548	2.11538	1.09862
914	chr10	-	4782171	4843292	MSTRG.6973.1	2	5580	MSTRG.6973	.	0.399128	0.271852	0.536639	0.338188	1.2809	0.672967	0.452217	0.540195	0.223929	2.03518	1.23457	3.04257	1.75345	0.254589	0.706134	0.476904
915	chr15	-	80658324	80842613	MSTRG.23579.1	3	456	MSTRG.23579	ENSOCUG00000032382	0.235856	0.565058	1.40047	2.44555	2.44868	3.62508	1.60379	1.01541	4.0231	4.71503	6.56339	5.40817	1.48253	1.3364	1.64437	1.53604
916	chr13	.	53537822	53540360	MSTRG.15283.1	1	2539	MSTRG.15283	.	0.71523	1.80767	1.9568	1.08879	0.236486	0.054356	0.0001	0.190575	0.101315	0.164985	0.24631	0.476195	0.067782	0.164799	0.053697	0.089735
917	chr8	-	15035354	15038035	MSTRG.50819.1	1	2682	MSTRG.50819	.	2.28717	1.17657	0.814723	1.34886	0.120804	0.245794	0.103738	0.116499	0.129381	0.186775	0.178295	0.531762	0.094362	0.187934	0.263565	0.17205
918	chr2	.	64909917	64910296	MSTRG.34400.1	1	380	MSTRG.34400	.	2.2732	0.553125	0.435555	0.136267	5.10149	2.55575	4.08067	3.61287	0.829137	5.35109	3.302	8.99449	3.87141	3.99789	4.47293	2.12927
919	chr14	.	27403293	27403526	MSTRG.18618.1	1	234	MSTRG.18618	.	0.125837	0.118587	0.591086	0.837289	3.27532	0.196596	3.2709	0.85237	0.0001	3.32842	4.55053	7.27873	0.295725	11.0848	6.40202	0.099196
920	chr17	+	7677434	7691641	MSTRG.26426.14	2	4789	MSTRG.26426	ZNF609	0.299761	0.0001	0.0001	0.0001	0.366953	0.283421	0.0001	0.0001	1.54049	1.94304	0.181802	1.0804	0.0001	0.0001	0.383821	1.02348
921	chr6	+	26919391	26937508	MSTRG.46417.2	3	13305	MSTRG.46417	.	0.792749	0.335298	0.512953	1.14704	1.5953	2.44146	1.97558	2.45628	1.75283	2.44567	3.02081	1.86288	1.3149	3.46668	1.01025	2.05215
922	chr12	+	24435940	24438852	MSTRG.10611.2	3	525	MSTRG.10611	ENSOCUG00000022537	0.660147	2.07873	2.67412	0.616825	0.289512	0.087626	0.117318	0.139185	0.372453	0.043208	0.13579	0.266874	0.0001	0.081431	0.394038	0.326341
923	chr19	+	26617331	26617958	MSTRG.31883.1	1	628	MSTRG.31883	ENSOCUG00000009402	2.39575	8.74058	6.45449	5.24904	0.647585	0.793899	0.929262	0.56262	1.27242	0.947319	0.854712	1.33342	1.07612	1.20449	1.36573	0.551276
924	chr7	.	12669285	12670053	MSTRG.46751.1	1	769	MSTRG.46751	LRGUK	0.725014	1.87847	2.00418	1.21301	0.104533	0.189862	0.0001	0.078479	0.267372	0.173456	0.213822	0.301126	0.102538	0.35701	0.165819	0.030184
925	chr7	-	121446221	121446846	MSTRG.49148.1	1	626	MSTRG.49148	ITGA4	1.71363	2.61678	1.03506	1.0639	0.292112	0.0001	0.24196	0.0001	0.400142	0.072746	0.196147	0.34355	0.066639	0.230703	0.402456	0.362906
926	chr21	+	8300108	8300620	MSTRG.38093.1	1	513	MSTRG.38093	HECTD4	2.09151	4.81347	8.91338	2.04956	0.636059	0.390502	0.696262	0.882727	1.1622	1.21068	0.363341	0.339133	0.438479	0.687774	0.898884	0.090494
927	chr15	+	73939459	73954944	MSTRG.23233.1	3	13911	MSTRG.23233	.	0.880271	0.960067	0.877493	0.970685	1.73892	2.23347	2.40406	1.17605	2.47384	2.49749	2.72376	3.40622	1.78914	3.04959	2.71688	1.19579
928	chr7	.	90834140	90834958	MSTRG.48167.1	1	819	MSTRG.48167	ENSOCUG00000000144	0.0001	1.73472	1.0447	0.379353	0.540017	0.17847	0.0001	0.0001	0.131205	0.0001	0.0001	0.0001	0.0001	0.0001	0.0001	0.0001
929	chr13	.	89692847	89693136	MSTRG.16127.1	1	290	MSTRG.16127	.	0.0001	0.6671	0.60293	0.353949	6.57219	10.7268	3.14213	8.0902	0.854317	6.68193	0.123077	7.06975	11.1435	2.78399	8.23775	5.63407
930	chr14	.	147989441	147989683	MSTRG.21091.1	1	243	MSTRG.21091	ENSOCUG00000034175	4.51094	3.30924	4.76757	4.60682	2.40212	0.37863	0.0001	0.0001	1.03157	0.559554	0.0001	0.610537	0.364886	0.0001	0.311408	0.0001
931	chr3	-	135739901	135740148	MSTRG.41793.1	1	248	MSTRG.41793	DEPTOR	4.51792	5.16771	4.92851	4.80825	2.61783	3.28174	6.0274	3.11518	1.43524	0.795712	0.687623	0.345904	3.99615	3.38953	1.78677	1.94228
932	chr13	.	8693489	8695374	MSTRG.14004.1	1	1886	MSTRG.14004	.	0.608331	1.48741	0.911873	0.491186	0.045876	0.043508	0.0001	0.0001	0.247057	0.112767	0.156818	0.075291	0.100966	0.118842	0.053433	0.0001
933	chr3	.	73222267	73226795	MSTRG.40180.1	1	4529	MSTRG.40180	.	2.35095	2.21104	2.60791	2.77382	11.9169	8.35559	6.4859	6.71164	7.44822	5.76813	9.25536	7.60846	9.9211	3.91259	6.11645	11.4309
934	chr12	.	64826268	64826592	MSTRG.11557.1	1	325	MSTRG.11557	.	0.279743	0.0001	0.080872	0.0001	8.06735	7.95938	9.52266	6.48738	0.0001	3.49374	6.12145	0.0001	1.69381	6.35151	7.98084	3.33906
935	chr1	.	91125535	91126386	MSTRG.4286.1	1	852	MSTRG.4286	CDON	0.744193	1.16997	1.79537	1.69183	0.152327	0.049974	0.12766	0.070833	0.060385	0.072783	0.196215	0.455205	0.161865	0.325378	0.136642	0.045407
936	chr8	-	51656989	51663024	MSTRG.51849.1	1	6036	MSTRG.51849	ENOX1	1.81418	0.369482	0.501811	0.698381	5.22107	3.71734	2.62214	2.34041	2.55423	2.93119	2.53651	3.98637	2.51449	5.38745	3.00465	4.36433
937	chr8	-	34711741	34910856	MSTRG.51457.1	2	1236	MSTRG.51457	ENSOCUG00000036451	13.6946	5.5354	5.29833	9.86811	10.9342	4.39572	11.7771	1.53631	10.4757	44.8551	24.1177	34.4151	30.6589	7.99997	15.4237	15.1876
938	chr4	.	17244550	17245384	MSTRG.42818.1	1	835	MSTRG.42818	SLC24A3	2.97663	1.60743	1.61583	0.359329	0.401248	0.176418	0.109353	1.44833	0.109245	0.251223	0.33557	0.263736	0.321112	0.804212	0.395614	0.42447
939	chr18	+	6624118	6632613	MSTRG.29018.1	2	7766	MSTRG.29018	.	2.09357	3.52092	5.47456	2.59335	1.20547	0.82719	1.52329	0.895714	1.29276	0.483222	0.541159	0.943565	2.32249	1.77589	2.02941	1.30068
940	chr7	.	7853763	7855298	MSTRG.46642.1	1	1536	MSTRG.46642	.	0.202619	0.088921	0.163592	0.094441	1.06367	0.661347	1.06549	1.14179	0.518692	0.681272	0.695728	0.561625	1.16783	0.80525	0.617243	0.855159
941	chr6	.	9908972	9909853	MSTRG.46101.1	1	882	MSTRG.46101	.	2.04479	1.26785	0.970078	0.92082	0.360386	0.0001	0.584921	0.121562	0.30965	0.154895	0.096673	0.311859	0.0001	0.536416	0.290387	0.013252
942	chr2	.	48285006	48289921	MSTRG.33957.1	1	4916	MSTRG.33957	.	0.073976	0.033628	0.149929	0.163378	1.08412	1.32368	1.60731	2.6868	0.352594	0.396457	0.68239	0.277522	0.622757	1.48949	0.84288	1.89638
943	chr3	+	80618441	80630758	MSTRG.40341.1	2	10307	MSTRG.40341	CYP7B1	0.094274	0.119271	0.0001	0.0001	3.86248	7.26777	2.02991	1.08433	0.0001	5.60586	0.0001	3.46185	12.9867	9.66299	5.50861	8.5578
944	X	-	58677378	58681916	MSTRG.1324.1	2	1568	MSTRG.1324	AMMECR1	1.39789	2.97805	4.6855	1.63295	0.02759	0.114131	0.210154	0.47171	0.671417	0.069794	0.472187	0.664623	0.255964	0.176537	0.462387	0.268449
945	chr8	+	21287483	21292746	MSTRG.51022.1	1	5264	MSTRG.51022	PIK3C2G	0.896602	0.169064	0.551466	0.519613	0.844762	1.87222	1.57844	1.56684	1.42194	1.99757	2.58923	1.89097	0.976925	1.72884	1.64457	1.94357
946	chr4	.	17226448	17232333	MSTRG.42815.1	1	5886	MSTRG.42815	SLC24A3	2.18427	1.11924	0.619456	0.707163	0.517275	0.242316	0.207647	0.678998	0.287389	0.152158	0.188112	0.290668	0.180158	0.424798	0.410938	0.648087
947	chr12	.	117706350	117707188	MSTRG.12599.1	1	839	MSTRG.12599	THEMIS	0.336617	0.132298	0.445866	0.447939	0.206799	0.765889	0.486542	0.11185	2.26951	1.77318	0.723026	1.47652	0.553368	0.886445	0.211499	0.507014
948	chr11	-	63417786	63420794	MSTRG.9283.1	1	3009	MSTRG.9283	GHR	2.49469	1.15323	1.52229	1.44225	11.9703	7.43304	3.42102	3.63378	1.80408	9.29911	8.3747	3.55546	22.1364	10.209	7.66924	4.95996
949	chr18	-	49507917	49508677	MSTRG.30454.1	1	761	MSTRG.30454	BTRC	2.03071	2.61846	1.21299	0.530359	0.210255	0.059165	0.141866	0.462604	0.527898	0.108436	0.235312	0.025301	0.308268	0.450719	0.447709	0.488027
950	chr8	+	100436990	100457786	MSTRG.52439.1	2	606	MSTRG.52439	SLC15A1	0.0001	0.212226	0.0001	0.370066	0.761996	0.0001	0.373052	0.0001	0.223527	1.15188	1.46011	2.89301	0.857286	1.82836	1.13974	0.737769
951	chr2	+	15739564	15742552	MSTRG.33271.1	1	2989	MSTRG.33271	.	0.214861	0.127077	0.142128	0.061372	1.51852	0.938901	0.503423	0.568919	0.275459	0.51419	0.970951	0.444789	1.3863	1.08275	1.67901	0.723869
952	chr9	-	26123333	26138145	MSTRG.53614.1	2	1823	MSTRG.53614	.	0.120678	0.0001	0.0001	0.0001	2.27181	0.0001	6.79444	0.0001	0.242393	1.01289	1.25396	0.0001	0.0001	8.21063	0.767394	0.701548
953	chr1	.	91989531	91990994	MSTRG.4318.1	1	1464	MSTRG.4318	PKNOX2	1.24482	1.59044	1.39907	0.673785	0.29225	0.494859	0.151706	0.487363	0.259577	0.352756	0.146072	0.103805	0.18136	0.267984	0.133943	0.260765
954	chr18	+	13209537	13213931	MSTRG.29169.1	1	4395	MSTRG.29169	ADK	6.94369	3.46772	4.36858	6.66998	13.6265	12.0161	9.94403	12.7794	5.95247	20.3419	16.6563	22.8612	14.8947	13.0172	12.9851	11.4312
955	chr14	.	144886444	144887761	MSTRG.21051.1	1	1318	MSTRG.21051	.	0.83152	0.915486	0.43462	1.93514	0.0001	0.0001	0.0001	0.0001	0.454851	0.034552	0.016318	0.018391	0.0001	0.0001	0.0001	0.0001
956	chr18	.	44274406	44276992	MSTRG.30217.1	1	2587	MSTRG.30217	.	0.560055	0.14089	0.048493	0.07247	2.83113	1.64747	1.67654	0.829888	0.255076	1.69964	1.36689	0.610366	1.94294	1.52628	1.20913	1.75383
957	chr10	.	12784336	12785775	MSTRG.7212.1	1	1440	MSTRG.7212	.	1.05645	1.379	1.61501	1.32655	0.264735	0.191681	0.0001	0.159168	0.281007	0.268135	0.029871	0.401726	0.197334	0.34618	0.017559	0.195604
958	chr14	+	35410458	35446611	MSTRG.18810.1	2	1303	MSTRG.18810	TFDP2	1.76878	4.77648	2.38236	2.46581	1.1846	0.573472	0.817494	0.396644	0.571601	0.537628	0.72427	0.38951	0.494803	1.16658	0.486497	1.20012
959	chr1	-	11526964	11569989	MSTRG.2505.2	2	1092	MSTRG.2505	ENSOCUG00000027506	0.300561	0.166891	0.322751	0.980835	0.863373	0.968795	0.680381	0.522965	1.81951	2.69222	2.31362	0.686178	0.891651	4.20846	1.28649	0.862871
960	chr12	-	32191848	32193579	MSTRG.10949.1	1	1732	MSTRG.10949	UBR2	4.08695	8.71907	16.7485	5.23516	0.812299	2.50275	0.97236	2.56364	1.99198	0.607439	2.40422	1.9894	5.00044	3.01687	4.99932	2.62246
961	chr19	-	12246105	12248435	MSTRG.31267.1	1	2331	MSTRG.31267	ZMYND15	2.55052	3.94538	1.59546	0.998375	0.697672	0.429843	1.05534	0.263308	0.678021	0.327546	0.209069	0.583145	0.593102	0.892001	0.554687	0.341958
962	chr2	-	46829430	46838581	MSTRG.33894.1	2	8865	MSTRG.33894	PALLD	0.17988	0.062605	0.220492	0.217308	0.936576	1.02113	1.47584	1.66468	0.246586	0.814985	0.722345	0.841508	2.09413	1.28124	1.20941	1.38831
963	chr10	.	12756383	12760015	MSTRG.7202.1	1	3633	MSTRG.7202	.	0.558305	1.56068	0.961487	0.468837	0.131619	0.068343	0.129142	0.033223	0.14578	0.123749	0.234235	0.169357	0.083035	0.056775	0.169587	0.239616
964	X	+	99209796	99215284	MSTRG.2019.3	3	815	MSTRG.2019	TENM1	0.0001	2.58578	0.0001	2.09923	0.0001	0.0001	0.086334	0.0001	0.031412	0.0001	0.088712	0.0001	0.0001	0.004325	0.0001	0.0001
965	chr2	.	143367015	143367731	MSTRG.36226.1	1	717	MSTRG.36226	.	0.420573	0.364789	0.28832	0.308087	1.23967	0.796326	3.70962	1.88905	0.832807	1.72748	1.95334	1.34389	1.24919	1.12876	1.66428	1.06626
966	chr3	+	14412485	14573303	MSTRG.38719.7	7	3037	MSTRG.38719	CDC42SE2	1.84584	0.0001	4.43061	0.0001	0.0001	0.0001	5.01977	0.0001	0.0001	0.0001	0.086596	0.0001	6.89822	0.253665	0.018925	3.07529
967	chr2	+	57165522	57168233	MSTRG.34201.2	2	1631	MSTRG.34201	.	1.35376	2.17244	1.50999	1.80304	1.46371	3.22999	0.52829	1.67489	11.8937	7.56378	2.10731	4.51784	2.03348	2.47692	2.46471	4.39788
968	chr8	.	22955993	22958635	MSTRG.50952.1	1	2643	MSTRG.50952	.	1.24975	1.08514	0.262437	1.58355	0.04092	0.29201	2.60673	0.318379	0.0001	0.0001	0.286019	0.018343	0.0001	0.0001	0.0001	0.146871
969	chr13	+	138559632	138630358	MSTRG.17682.1	2	1579	MSTRG.17682	ARID1A	2.5763	3.7884	3.36607	2.53641	0.0001	1.86565	0.0001	0.0001	1.07827	0.300476	0.274436	0.0001	2.39846	0.00582	0.0001	0.0001
970	chr21	+	7414368	7418449	MSTRG.38060.1	2	3712	MSTRG.38060	CUX2	0.016328	0.0001	0.018089	0.0001	2.24946	2.54774	3.02409	1.91246	0.0001	0.437182	0.3916	0.0001	0.023447	1.497	1.92812	2.11612
971	chr1	-	96657727	96670474	MSTRG.4474.1	1	12748	MSTRG.4474	.	1.16246	1.2958	0.319237	0.373526	0.325648	0.421103	2.27394	2.45297	1.19737	3.21532	3.30477	2.74546	4.96233	3.69279	2.80666	4.81713
972	chr3	+	80641834	80648917	MSTRG.40343.1	1	7084	MSTRG.40343	CYP7B1	0.0245	0.0001	0.0001	0.0001	0.107166	0.19836	0.125196	0.055826	0.0001	0.182232	0.136985	0.133423	0.324395	0.352131	0.139344	0.291965
973	chr4	.	17120640	17122509	MSTRG.42795.1	1	1870	MSTRG.42795	SLC24A3	1.64119	0.586836	0.643354	0.203595	0.453332	0.110704	0.121497	0.453878	0.112097	0.109759	0.184914	0.072718	0.108829	0.282539	0.284918	0.314544
974	chr1	-	133115490	133157331	MSTRG.5337.1	2	3895	MSTRG.5337	DLG2	0.015231	0.237043	0.0001	0.006034	0.982754	2.24073	1.81477	1.35633	0.008893	0.959779	0.492374	1.0227	1.53402	0.015646	0.270657	0.435274
975	chr3	+	75868882	75880014	MSTRG.40243.2	2	4602	MSTRG.40243	ENSOCUG00000026525	1.03588	0.4977	0.754643	0.622739	3.32221	2.48552	2.15602	2.80935	0.911556	4.91959	2.15987	2.35548	2.28582	1.78219	1.64381	1.18534
976	chr8	-	34920459	34923858	MSTRG.51472.1	2	1250	MSTRG.51472	ENSOCUG00000023170	3.67412	1.7987	1.02887	1.86185	2.49853	1.77864	8.37883	0.216062	3.75815	18.1302	5.12261	5.04792	7.87288	2.11533	6.47725	3.57385
977	chr10	+	21519102	21542821	MSTRG.7565.7	4	1181	MSTRG.7565	ENSOCUG00000032571	2.57205	1.11857	0.73245	0.120619	3.97703	0.124747	0.083981	0.166474	0.18265	0.023122	0.103498	0.309227	0.032009	1.04762	0.333195	0.178276
978	chr12	+	25629743	25694216	MSTRG.10686.1	2	2740	MSTRG.10686	FKBP5	1.11577	0.182703	0.17151	1.14398	1.57086	0.680336	1.87302	0.706104	3.2869	4.46057	2.79484	0.810209	0.291389	0.956406	0.462105	1.53489
979	chr3	.	40460529	40462543	MSTRG.39443.1	1	2015	MSTRG.39443	EBF1	0.830185	1.64339	0.664497	0.949644	0.084203	0.066791	0.375715	0.074451	0.288824	0.083749	0.169488	0.290076	0.241938	0.108484	0.109323	0.124019
980	chr4	.	17216281	17217462	MSTRG.42813.1	1	1182	MSTRG.42813	SLC24A3	1.66982	1.41343	0.600067	0.680896	0.47385	0.0001	0.288325	0.429463	0.129961	0.192636	0.252929	0.163768	0.289263	0.148797	0.216838	0.392755
981	X	+	33752832	33753309	MSTRG.690.1	2	276	MSTRG.690	ENSOCUG00000032584	11.2957	18.4652	3.75458	2.92758	0.884317	0.596972	0.0001	1.2476	3.77834	0.716942	1.10586	0.974171	0.641923	0.675447	0.514736	0.540989
982	chr3	-	145937308	145947350	MSTRG.42005.1	2	5034	MSTRG.42005	ASAP1	0.186807	0.367938	0.953813	1.61653	0.10209	0.072387	0.0001	0.035285	0.146382	0.110869	0.167456	0.147075	0.154742	0.076038	0.727852	0.109139
983	chr4	+	51059127	51062782	MSTRG.43844.1	2	3630	MSTRG.43844	TPH2	2.27636	1.79752	2.76512	2.49282	0.016735	0.012673	0.0001	0.0001	1.2442	0.214305	0.149765	0.267481	0.197435	0.113496	0.070356	0.025578
984	chr3	.	40437343	40438334	MSTRG.39441.1	1	992	MSTRG.39441	EBF1	1.89518	1.65776	1.07767	1.24926	0.128355	0.139124	0.229033	0.060837	0.321843	0.320857	0.293685	0.095314	0.139516	0.0001	0.037958	0.173916
985	chr14	.	144832841	144837674	MSTRG.21045.1	1	4834	MSTRG.21045	.	1.015	1.15974	0.603876	1.74366	0.017899	0.0001	0.124001	0.0001	0.602154	0.018841	0.070839	0.039866	0.0001	0.010427	0.0001	0.044374
986	chr15	-	9654290	9783192	MSTRG.21639.1	3	7826	MSTRG.21639	TMEM131L	2.30321	4.60425	4.37788	2.52914	0.869303	0.696028	1.06174	0.761027	1.11886	0.719114	0.679825	0.994497	0.694734	0.771523	0.626397	0.905631
987	chr14	+	144814285	144832458	MSTRG.21043.1	2	1714	MSTRG.21043	ENSOCUG00000013322	1.44799	1.86257	0.894623	2.33265	0.088608	0.0001	0.120334	0.0001	0.809586	0.026569	0.17622	0.056569	0.0001	0.0001	0.0001	0.027085
988	chr1	.	190561599	190564502	MSTRG.6694.1	1	2904	MSTRG.6694	.	0.412029	2.85313	1.30523	0.921212	0.089382	0.260934	0.320809	0.074505	0.130547	0.244955	0.22801	0.414271	0.1899	0.0001	0.09114	0.127775
989	chr1	.	37103686	37104435	MSTRG.3182.1	1	750	MSTRG.3182	.	0.574683	0.295994	0.580099	0.255554	1.15223	0.982495	2.23999	2.50046	0.914481	1.42345	2.05671	2.76068	4.66766	1.18888	1.62525	1.50919
990	chr4	-	51001927	51064864	MSTRG.43843.1	2	845	MSTRG.43843	TPH2	2.98538	1.78908	1.49082	1.23478	0.0001	0.0001	0.150011	0.0001	0.852935	0.107785	0.050904	0.203854	0.444701	0.0001	0.181474	0.0001
991	chr11	.	39782243	39782614	MSTRG.8823.1	1	372	MSTRG.8823	.	0.142711	0.415565	0.0001	0.156598	0.11588	0.0001	13.1271	0.405578	0.0001	11.7864	2.81241	0.0001	0.0001	0.095615	8.81152	0.0001
992	chr18	-	37301342	37310744	MSTRG.30053.1	2	1862	MSTRG.30053	SLC16A12	11.2738	17.6962	21.7077	13.7979	0.466842	0.338079	0.002936	0.033583	2.63342	1.1746	8.02959	1.93574	0.174146	0.26851	0.15458	0.166111
993	chr14	-	80373673	80374160	MSTRG.19740.1	1	488	MSTRG.19740	EHHADH	2.45367	2.75527	2.20098	3.24388	3.01943	2.63186	2.01033	1.55287	8.22508	9.15874	6.45916	15.3513	3.06434	3.3484	2.00579	2.07735
994	chr4	.	17234553	17241002	MSTRG.42816.1	1	6450	MSTRG.42816	SLC24A3	1.71951	0.997754	0.556187	0.50492	0.330433	0.16116	0.232626	0.594143	0.25731	0.080793	0.225534	0.186199	0.234889	0.400733	0.409242	0.349026
995	chr8	.	23036098	23038240	MSTRG.51000.1	1	2143	MSTRG.51000	.	1.0526	0.750668	0.16814	0.772021	0.166722	0.319491	1.60032	0.0001	0.056358	0.118609	0.144346	0.0001	0.021527	0.0001	0.060776	0.129977
996	chr13	+	100839017	100842473	MSTRG.16371.1	1	3457	MSTRG.16371	LEPR	0.383236	0.059605	0.015206	0.202585	1.37737	2.0961	0.021907	0.97402	0.092301	0.453442	1.97444	1.08708	0.139269	1.60316	0.011839	0.387532
997	chr9	+	16022225	16028293	MSTRG.53226.1	1	6069	MSTRG.53226	.	0.207106	0.214381	0.19986	0.195392	0.435603	0.463084	0.415294	0.251702	0.222871	0.606805	0.671106	1.74003	0.874354	0.534475	0.38374	0.476779
998	chr11	+	63608740	63623954	MSTRG.9270.7	3	11879	MSTRG.9270	CCDC152	2.13376	0.66824	0.013611	3.47472	20.4031	2.57142	5.3229	11.6894	0.0001	7.1481	51.9733	6.87484	5.37277	15.8565	11.5213	1.21632
999	chr7	-	136596267	136599055	MSTRG.49455.1	2	2436	MSTRG.49455	.	1.13307	1.92935	1.48904	0.699139	0.330586	0.116992	0.0001	0.135775	0.201997	0.273851	0.237	0.350174	0.23001	0.278746	0.076764	0.179017
1000	chr16	+	68839663	68842820	MSTRG.25851.1	1	3158	MSTRG.25851	KLHL12	1.62527	2.39313	1.8293	1.05883	0.468724	0.195367	0.559482	0.329617	0.459332	0.211651	0.340033	0.455911	0.308303	0.41158	0.303442	0.498038
1001	chr15	-	47393808	47397998	MSTRG.22598.6	2	3352	MSTRG.22598	.	0.068734	0.030147	0.29937	0.087834	0.273093	0.29175	1.1451	1.19913	0.606105	0.58776	0.33948	0.492416	0.16047	0.321216	0.676741	0.194479
1002	chr15	-	78638161	78683918	MSTRG.23404.1	2	4641	MSTRG.23404	SLC4A4	1.4069	1.14295	1.72757	1.09417	4.92429	4.4547	1.99395	1.12093	1.49284	7.44533	4.09009	3.98468	3.24923	5.85513	2.63804	2.82497
1003	chr15	-	76706567	76711163	MSTRG.23359.1	1	4597	MSTRG.23359	.	0.045389	0.0001	0.087175	0.339564	0.940441	1.44613	0.845093	0.279156	0.0001	1.31341	1.40524	2.40797	1.60744	0.947978	0.867038	0.656516
1004	chr13	+	100889568	100895685	MSTRG.16375.1	2	5184	MSTRG.16375	.	0.400387	0.026764	0.040093	0.048173	3.93751	3.47666	0.093767	2.24984	0.069294	0.312693	1.34283	1.08342	0.134525	1.72559	0.008737	0.408508
1005	chr13	+	100848783	100875469	MSTRG.16373.1	2	5637	MSTRG.16373	LEPR	0.328873	0.014489	0.09203	0.091534	2.9461	2.49226	0.099143	1.41844	0.026312	0.411265	1.56199	0.898751	0.080766	1.18757	0.0001	0.39916
1006	chr15	-	50730487	50734002	MSTRG.22689.1	3	2146	MSTRG.22689	ADH4	10.4767	0.376913	3.68592	1.66239	16.8916	13.8145	12.967	8.94594	1.61916	19.4604	19.4009	27.6058	17.852	29.3554	18.0729	24.4
1007	chr12	-	92537318	92579363	MSTRG.12021.9	2	2293	MSTRG.12021	ENSOCUG00000034694	0.098825	0.218975	0.0001	0.0001	0.189594	1.45826	0.0001	2.69743	0.229899	1.34782	0.616728	0.560252	0.144469	0.0001	0.0001	0.0001
1008	chr1	+	7800737	7804662	MSTRG.2458.1	2	2532	MSTRG.2458	.	0.786097	0.871615	0.097761	0.030146	0.237422	0.0001	0.02341	0.0001	0.0001	0.01214	0.079299	0.07612	0.003308	0.006614	0.372338	0.727778
1009	chr7	-	13104589	13106681	MSTRG.46787.1	1	2093	MSTRG.46787	.	1.67962	3.40727	1.94129	1.27466	0.445857	0.461885	0.556876	0.512574	0.563007	0.410545	0.354984	0.427358	0.256136	0.362172	0.409784	0.302424
1010	chr21	-	13969791	13972674	MSTRG.38218.1	2	1263	MSTRG.38218	SUDS3	0.804385	3.48004	0.0001	5.33119	4.95166	10.3087	1.70108	2.34506	16.73	19.0032	6.54934	15.8906	7.11229	9.98218	7.51429	1.3702
1011	chr3	+	119709528	119782658	MSTRG.41422.1	3	6332	MSTRG.41422	ENSOCUG00000004398	0.505582	0.099802	0.007389	0.171758	0.246406	0.263865	0.247807	0.114498	0.025836	0.151697	0.201423	6.282	0.337075	0.5784	0.269235	0.533622
1012	chr2	.	40954487	40957015	MSTRG.33762.1	1	2529	MSTRG.33762	.	1.06107	0.169335	1.21109	1.44154	0.187559	0.086179	0.295212	0.463555	0.297428	0.174002	0.130638	0.156142	0.332101	0.171387	0.158816	0.244753
1013	chr8	-	95171982	95181595	MSTRG.52364.1	2	9247	MSTRG.52364	GPC6	6.12092	2.33367	3.41941	2.49167	0.230273	0.110561	0.031511	0.07274	1.47045	0.654103	0.776311	0.732733	0.269688	0.839218	0.244764	0.21075
1014	chr12	-	97108180	97135793	MSTRG.12137.1	5	3183	MSTRG.12137	CEP57L1	0.164688	0.170342	0.194723	0.16114	1.62151	0.677014	0.589605	0.265008	0.016163	1.08352	0.680362	1.58763	2.40614	1.77616	0.871517	1.19238
1015	chr5	-	22337486	22472190	MSTRG.45569.2	3	901	MSTRG.45569	ENSOCUG00000012804	2.47471	0.742863	0.452474	0.740505	0.059201	3.33674	6.64929	1.9148	2.43038	2.69423	3.74319	9.3074	7.89924	8.02495	0.954621	2.61951
1016	chr17	+	69161186	69163880	MSTRG.28234.2	2	951	MSTRG.28234	.	0.296989	0.163487	0.254031	0.316792	0.945916	0.0001	0.445902	2.31222	1.09482	0.869402	1.50102	0.799699	1.23809	0.019547	0.997198	2.20224
1017	chr8	-	16332950	16349999	MSTRG.50873.1	1	17050	MSTRG.50873	SOX5	1.08695	0.634773	1.11926	1.22052	3.58117	2.27924	3.07446	2.53292	1.63062	3.08713	3.54904	3.29544	2.81462	3.8476	3.44253	3.24419
1018	chr16	-	33253257	33254974	MSTRG.24595.1	1	1718	MSTRG.24595	.	1.8746	0.841174	0.678031	0.471562	1.04787	0.438313	0.333744	0.98234	0.237073	0.140149	0.177162	0.16781	0.076559	3.491	0.572712	1.16175
1019	chr11	-	63487824	63490688	MSTRG.9287.1	1	2865	MSTRG.9287	GHR	1.88619	1.27267	1.13516	1.05155	0.878525	5.01177	0.712709	4.11713	0.971734	6.60347	6.42967	4.4456	20.2625	12.2635	7.3595	2.93683
1020	chr12	.	50285070	50289096	MSTRG.11355.1	1	4027	MSTRG.11355	.	1.92559	2.02014	2.05946	1.4745	0.081256	0.053554	0.036613	0.257797	1.06337	0.038938	0.032044	0.120044	0.300495	0.087616	0.228476	0.065816
1021	chr3	+	75887470	75892240	MSTRG.40246.1	2	4416	MSTRG.40246	ENSOCUG00000026525	0.545484	0.310343	0.500192	0.442092	2.72253	1.68996	1.81289	1.63297	0.392716	3.13023	1.60454	1.42281	1.35783	1.15665	0.893608	1.18654
1022	chr8	-	6615	9384	MSTRG.50361.2	3	1133	MSTRG.50361	SLC48A1	0.993533	2.04812	2.22081	1.45109	0.102851	0.299965	0.201097	0.441688	0.703916	0.224933	0.19891	0.233043	0.627007	0.400467	0.312845	1.5618
1023	chr13	-	136596542	136604194	MSTRG.17560.1	2	7593	MSTRG.17560	.	2.07303	4.23587	4.76378	2.81577	0.950967	0.980428	0.835928	0.87728	1.0171	0.822309	0.735949	1.01242	1.06472	1.38289	1.00074	0.923302
1024	chr19	+	26530709	26533418	MSTRG.31880.1	1	2710	MSTRG.31880	ENSOCUG00000009402	1.35431	2.83333	3.34783	2.02568	0.364216	0.375507	0.19691	0.905779	0.570677	0.502813	0.593073	0.370214	0.280401	0.54914	0.393141	0.333558
1025	chr10	.	18776157	18790933	MSTRG.7454.1	1	14777	MSTRG.7454	.	0.367458	1.70055	0.237764	0.212327	0.021921	0.864747	0.604869	0.521527	0.003856	0.121636	0.172152	0.072138	0.741303	1.28324	1.09272	0.197609
1026	chr8	-	95158864	95200253	MSTRG.52362.1	2	6818	MSTRG.52362	GPC6	6.0919	2.18991	3.66642	2.86517	0.27707	0.049233	0.041989	0.051948	1.28758	0.545896	0.907606	0.997035	0.202823	0.750803	0.334065	0.267965
1027	chr7	-	130003472	130034022	MSTRG.49313.1	2	3716	MSTRG.49313	.	0.792796	4.55429	2.26188	2.34701	0.045742	0.0001	0.0001	0.0001	1.0236	0.097779	0.0001	0.023363	0.0001	0.0001	0.041511	0.037479
1028	chr11	-	63500772	63504660	MSTRG.9289.1	2	3800	MSTRG.9289	GHR	1.90452	1.12885	1.74964	1.35641	7.78225	5.03496	2.68392	3.23086	1.37979	6.75899	7.13676	4.12871	20.5858	15.3746	6.5263	4.78278
1029	chr19	.	24585795	24586544	MSTRG.31744.1	1	750	MSTRG.31744	.	0.871768	2.4291	1.78205	0.794719	0.0001	0.0001	0.0001	0.080467	0.131843	0.0001	0.44763	0.129278	0.307554	0.0001	0.16808	0.0001
1030	chr7	-	142019825	142023595	MSTRG.49676.1	1	3771	MSTRG.49676	.	0.904873	0.290693	0.695356	0.52769	3.07242	3.23648	2.27473	3.88527	0.623805	2.45296	2.15555	3.47782	4.536	6.27188	6.30886	4.00857
1031	chr1	.	87237012	87237877	MSTRG.4168.1	1	866	MSTRG.4168	ENSOCUG00000039500	0.298077	0.212258	0.163375	0.074743	2.32245	0.888755	1.30282	1.40538	0.194026	1.54587	1.58834	0.380053	1.47257	1.74974	1.42929	1.89589
1032	chr1	-	156015887	156049875	MSTRG.6010.3	6	5417	MSTRG.6010	RRAS2	0.636731	0.387605	0.544543	0.383664	1.04094	0.976269	1.05272	1.05367	0.732038	3.87852	0.934499	1.39612	1.3142	1.46936	0.852601	0.921818
1033	chr12	-	98863146	98882865	MSTRG.12259.1	2	2234	MSTRG.12259	SLC16A10	3.00979	8.14898	8.87269	4.56005	2.33868	1.83838	3.67206	1.98191	1.5687	1.27584	1.56478	1.20279	0.86718	2.40224	1.00902	1.5884
1034	chr19	.	24587701	24588404	MSTRG.31746.1	1	704	MSTRG.31746	.	0.940637	2.50926	1.47113	0.423584	0.0001	0.0001	0.0001	0.0001	0.521143	0.051611	0.060883	0.0001	0.0001	0.0001	0.0001	0.0001
1035	chr17	+	54352881	54362481	MSTRG.27877.1	2	236	MSTRG.27877	U1	32.6978	0.017832	6.73603	2.58614	0.598756	0.691158	0.0001	10.1341	0.182462	2.49851	0.533693	0.0001	0.496245	0.137249	49.9355	0.034578
1036	chr13	+	43908465	43909334	MSTRG.15043.1	1	870	MSTRG.15043	.	9.70212	5.51019	6.62806	6.76566	33.7492	41.03	40.9528	26.3065	4.42121	25.3025	26.8471	36.3941	36.7368	46.1769	28.4639	36.6863
1037	chr2	-	170152109	170172628	MSTRG.36862.13	2	3583	MSTRG.36862	APOB	0.457868	0.239703	0.387811	0.371234	3.3283	5.22888	3.42621	1.78825	0.0001	1.19429	2.88171	5.35322	2.41606	4.54439	3.91887	0.751586
1038	chr12	+	98882315	98914311	MSTRG.12263.1	4	22431	MSTRG.12263	ENSOCUG00000034514	1.34163	4.11148	4.39101	2.22026	1.21705	1.20962	1.02374	0.882379	0.566731	0.846493	0.959611	0.716633	0.5993	1.30852	0.896479	0.962275
1039	chr18	+	13169315	13177628	MSTRG.29167.2	1	8314	MSTRG.29167	ADK	3.16707	1.64496	2.175	2.24006	6.43925	5.87854	4.54291	6.83633	2.2589	8.14335	6.0752	10.5371	8.95728	7.84302	6.43935	2.26379
1040	chr12	-	10874761	10968333	MSTRG.10198.1	2	312	MSTRG.10198	H1-4	226.951	379.87	275.956	205.993	0.0001	107.356	0.0001	57.8458	90.5217	75.0116	0.324056	38.3864	0.0001	0.283239	0.0001	0.0001
1041	chr13	-	13691807	13739484	MSTRG.14218.1	2	12049	MSTRG.14218	KMT2C	0.434623	0.108767	0.079122	0.06249	0.04086	1.67817	0.642781	1.76713	1.0874	1.39845	0.279862	0.154112	0.281855	0.068261	0.026235	0.525421
1042	chr19	+	24591288	24592821	MSTRG.31748.1	2	1510	MSTRG.31748	.	7.66898	26.0254	29.4458	18.613	0.797372	0.431492	0.037883	0.38337	2.76422	0.728401	10.5936	0.552738	0.349503	0.180403	0.290806	0.092232
1043	chr5	.	9002499	9003175	MSTRG.45125.1	1	677	MSTRG.45125	.	2.76905	1.70293	1.59258	0.949577	0.376155	0.984099	1.06194	1.72976	0.417427	0.223028	0.121665	0.531227	0.323077	0.448032	0.429101	0.190884
1044	chr19	-	12930187	12931611	MSTRG.31308.1	2	1346	MSTRG.31308	ENSOCUG00000027233	1.18742	1.0952	1.21372	1.33297	7.60954	4.23692	6.13933	2.88651	0.606316	5.17827	4.14759	8.71134	3.31755	2.62988	6.01951	5.98194
1045	chr15	.	45157025	45167335	MSTRG.22472.1	1	10311	MSTRG.22472	.	0.0001	0.002596	0.018119	0.0001	0.938954	1.62741	0.795742	0.396295	0.0001	0.072939	0.089268	0.087148	0.513191	0.445856	0.027499	0.146454
1046	chr8	+	23437935	23443634	MSTRG.51043.1	1	5700	MSTRG.51043	.	2.24364	4.45828	3.67431	6.31002	0.0001	0.032283	0.010507	0.0001	2.63441	0.475479	0.418044	0.227467	0.007462	0.0001	0.0001	0.0001
1047	chr14	-	80170914	80183417	MSTRG.19723.1	2	11864	MSTRG.19723	.	1.42767	0.657737	0.699618	0.604848	1.21468	2.04211	2.01201	2.30051	0.903031	3.68898	3.07666	2.51761	2.86916	3.23389	3.01425	1.92642
1048	chr10	-	26400436	26418540	MSTRG.7659.4	3	10679	MSTRG.7659	ENSOCUG00000034476	1.42775	2.19471	2.3336	1.48584	0.282126	0.367612	0.696649	0.302988	0.325019	0.552616	0.531212	0.414488	0.473863	0.992393	0.91358	0.250736
1049	chr2	+	155977830	155979204	MSTRG.36564.2	2	880	MSTRG.36564	.	0.284468	0.0001	0.0001	0.059206	1.99873	1.33523	0.655326	0.529229	0.032785	0.89531	1.15026	1.05629	0.252567	1.27207	0.652779	0.783742
1050	chr12	+	4715399	4744121	MSTRG.9943.1	2	2546	MSTRG.9943	ELOVL2	17.9476	19.3566	21.9739	24.7664	0.902189	0.982386	1.70491	0.567884	15.1764	1.06311	1.26261	1.72588	1.06316	2.6348	0.972966	1.13697
1051	chr15	+	20582864	20615544	MSTRG.21879.9	6	2041	MSTRG.21879	ENSOCUG00000033540	3.53648	58.759	13.9552	5.0015	0.0001	0.0001	0.0001	0.0001	3.12849	0.886298	8.64911	0.401884	0.0001	0.0001	0.0001	0.0001
1052	chr16	-	66561594	66562710	MSTRG.25761.1	1	1117	MSTRG.25761	MFSD4A	2.65251	3.78721	6.37455	2.16665	0.667742	0.700435	0.729699	0.600446	1.07226	0.736448	0.578719	0.845711	0.472031	0.733032	0.618507	0.332193
1053	chr10	+	21511841	21531741	MSTRG.7567.1	4	3118	MSTRG.7567	ENSOCUG00000039334	2.77042	1.23379	0.764832	0.590302	2.65236	0.483626	0.279979	0.710303	0.394332	0.03641	0.278435	0.303082	0.079102	1.80455	2.09579	0.097282
1054	chr8	-	34753662	34762222	MSTRG.51463.1	2	1808	MSTRG.51463	A2M	0.665503	1.5401	2.14185	0.198689	4.17326	4.57164	3.1845	2.10462	4.22128	20.0011	0.241844	0.478232	15.6917	0.854036	5.94469	0.471743
1055	chr5	.	15961303	15961774	MSTRG.45277.1	1	472	MSTRG.45277	ENSOCUG00000030928	0.946252	2.04289	2.56211	2.18869	0.124481	0.283409	0.0001	0.0001	0.325066	0.482407	0.385692	0.126749	0.257866	0.065891	0.677902	0.397606
1056	X	.	58593254	58596546	MSTRG.1313.1	1	3293	MSTRG.1313	.	1.59388	1.41164	0.927167	1.00611	0.156389	0.219261	0.130895	0.270287	0.160389	0.318216	0.136366	0.435445	0.160761	0.096072	0.171243	0.139127
1057	chr15	+	78547179	78551657	MSTRG.23402.1	2	4311	MSTRG.23402	SLC4A4	0.838293	0.491677	0.777237	0.456215	1.7906	2.15022	1.21146	0.547986	0.848196	3.17743	2.10198	2.41758	2.31451	3.48446	1.37809	1.64942
1058	chr1	-	106028083	106036475	MSTRG.4771.1	2	6660	MSTRG.4771	.	0.479694	0.435611	0.205478	0.315298	0.919536	1.03251	1.10251	0.776075	0.503049	1.29737	1.65708	1.44419	0.913617	0.635918	0.943492	1.05895
1059	chr16	.	74433643	74438097	MSTRG.26053.1	1	4455	MSTRG.26053	KCNT2	2.12477	0.918025	2.43233	0.980764	0.150412	0.166429	0.099586	1.03415	0.711614	0.273603	0.141644	0.259007	0.233546	0.425119	0.403619	0.092787
1060	chr15	+	78656815	78658074	MSTRG.23405.1	1	1260	MSTRG.23405	SLC4A4	1.32747	0.315512	0.962955	0.46066	3.5414	2.30108	1.54165	0.574252	1.19584	4.45697	2.51351	3.10384	2.67941	3.21997	1.59469	2.40519
1061	chr2	.	46838650	46846794	MSTRG.33895.1	1	8145	MSTRG.33895	PALLD	0.163766	0.04429	0.275114	0.316251	0.793934	1.09026	1.41563	1.84787	0.202172	0.882437	0.721946	1.29915	2.19797	1.4802	1.32032	1.659
1062	chr8	.	15033804	15035099	MSTRG.50818.1	1	1296	MSTRG.50818	.	1.63024	0.863299	0.382019	0.58799	0.207976	0.180629	0.0001	0.039961	0.067288	0.035138	0.282113	0.161035	0.142386	0.038892	0.179097	0.035694
1063	chr14	+	80239443	80243996	MSTRG.19726.1	1	4554	MSTRG.19726	.	5.52578	2.71538	3.48042	3.16586	8.51443	10.091	6.1066	10.152	4.4351	13.0242	12.9523	11.5535	11.6441	10.9347	10.9255	8.4586
1064	chr15	-	9744039	9813766	MSTRG.21639.2	2	4613	MSTRG.21639	TMEM131L	0.657285	1.02047	2.08147	0.840894	0.269405	0.351812	0.513453	0.112842	0.242166	0.198646	0.234667	0.323534	0.272925	0.220527	0.186041	0.285028
1065	chr8	-	16354580	16362631	MSTRG.50874.1	1	8052	MSTRG.50874	SOX5	0.798444	0.415387	0.69817	0.797729	2.49474	2.31832	2.09263	1.56824	1.11097	2.18135	2.30318	2.60757	1.99298	2.66188	2.68196	2.59389
1066	chr15	-	81087047	81090920	MSTRG.23570.21	2	2624	MSTRG.23570	UGT2B16	0.78671	0.079871	0.393783	0.296253	1.50573	2.06949	1.69556	0.997407	0.985804	2.15531	1.39594	1.33137	1.43505	1.2968	3.10149	1.88072
1067	chr11	+	56476609	56491566	MSTRG.9133.1	1	14958	MSTRG.9133	PRLR	1.69819	1.25532	1.67294	2.00136	4.86823	4.77019	5.62622	3.3561	2.25581	3.50165	4.13783	9.04637	7.06032	8.08083	7.98469	5.28395
1068	chr16	-	74405058	74409559	MSTRG.26049.1	1	4502	MSTRG.26049	KCNT2	2.00019	1.1824	2.34632	0.709774	0.18227	0.169148	0.139588	0.746363	0.781788	0.225156	0.159681	0.120247	0.231435	0.382845	0.244492	0.113576
1069	chr19	+	49134168	49138783	MSTRG.32743.2	2	2403	MSTRG.32743	.	0.003757	0.019442	0.00296	0.100979	0.015323	0.0001	0.007041	0.008831	0.608753	0.140615	0.0001	0.595227	1.49433	0.575811	0.611577	0.013048
1070	chr3	.	118042511	118042968	MSTRG.41195.1	1	458	MSTRG.41195	.	0.038481	0.0001	0.256004	0.612611	0.873553	0.973099	1.35804	1.00181	0.2876	1.33844	2.14144	2.40227	1.17015	1.41975	0.493286	1.38743
1071	chr18	+	42366203	42589161	MSTRG.30296.1	3	1098	MSTRG.30296	ENSOCUG00000025705	0.664859	0.352533	0.51666	1.01499	0.530699	0.486459	0.309177	0.004349	2.70194	2.93508	1.37591	2.04483	0.444961	0.051993	0.110924	2.78709
1072	chr3	.	10715820	10721804	MSTRG.38571.1	1	5985	MSTRG.38571	.	1.41576	3.37781	3.36339	1.96266	0.307764	0.174363	0.244058	0.530637	0.702717	0.482814	0.248434	0.983707	0.318056	0.878905	0.605952	0.370834
1073	chr9	+	52723625	52762182	MSTRG.54165.1	2	1394	MSTRG.54165	.	0.143412	0.252853	0.0001	0.0001	0.131013	0.585945	0.299672	1.4793	0.254185	1.05424	0.176372	1.91194	0.0001	2.40924	0.163375	0.448851
1074	chr2	-	46823769	46829327	MSTRG.33893.1	1	5559	MSTRG.33893	PALLD	0.188177	0.114351	0.263532	0.390202	1.06348	1.1763	2.14745	2.233	0.291922	0.903907	0.831475	1.48697	2.80206	1.58713	1.64071	1.89315
1075	chr2	+	48150267	48251724	MSTRG.33953.1	3	2033	MSTRG.33953	.	0.142619	0.091481	0.146522	0.138824	1.19859	1.98688	2.8795	2.22025	0.331136	0.597175	0.792267	0.290721	0.371796	1.81982	0.960343	2.31848
1076	chr7	.	13199094	13201130	MSTRG.46792.1	1	2037	MSTRG.46792	.	0.425645	0.959773	1.82792	1.83118	0.0001	0.021543	0.0001	0.0001	0.699394	0.067068	0.017522	0.071398	0.044813	0.134865	0.025183	0.0001
1077	chr15	-	73921563	73975744	MSTRG.23230.1	2	2257	MSTRG.23230	ENSOCUG00000033565	0.739062	0.724467	0.435748	0.709357	1.13435	2.1715	2.87069	1.38174	2.16477	2.42239	2.03328	2.15522	2.67715	3.14559	1.68388	1.5104
1078	chr17	+	31865311	31866329	MSTRG.27214.1	1	1019	MSTRG.27214	ENSOCUG00000006527	0.716935	1.79258	1.02853	0.686378	0.0001	0.0001	0.074321	0.0001	0.49826	0.097621	0.018412	0.061241	0.0001	0.0001	0.0001	0.0001
1079	chr1	-	55018493	55020926	MSTRG.3542.1	1	2434	MSTRG.3542	ENSOCUG00000036624	2.13343	6.49367	0.0001	0.0001	0.124415	0.113402	0.0001	0.024795	0.267737	0.089103	0.121261	0.112937	0.018685	0.172569	0.063226	0.132699
1080	chr11	.	30823912	30824456	MSTRG.8713.1	1	545	MSTRG.8713	WDR36	0.928944	0.730886	0.724422	0.779302	9.88908	7.59032	2.99652	4.10462	0.396679	3.30114	4.27154	4.26753	1.77641	3.69872	5.32787	5.10179
1081	chr12	-	32177762	32181580	MSTRG.10948.1	1	3819	MSTRG.10948	UBR2	3.53967	6.81107	9.6694	5.20918	0.995081	1.61018	1.17993	1.53218	1.52845	1.39063	1.73868	1.91805	1.74443	1.98207	1.39727	1.4716
1082	chr10	.	12818231	12819308	MSTRG.7218.1	1	1078	MSTRG.7218	.	0.698233	1.11364	1.56336	0.989144	0.308665	0.0001	0.393869	0.028389	0.214594	0.110554	0.22427	0.291358	0.188481	0.485974	0.255813	0.18646
1083	chr17	-	27215873	27221641	MSTRG.27008.2	2	5298	MSTRG.27008	GATM	0.732021	0.463003	0.619527	0.47708	1.15273	1.1391	1.91301	1.51384	0.933446	0.855957	1.57233	4.70709	2.07764	2.70404	4.24067	1.17888
1084	chr14	-	89678684	89680875	MSTRG.19956.3	2	604	MSTRG.19956	.	0.906989	3.02189	5.53179	1.54403	0.0001	0.0001	0.0001	0.0001	0.0001	0.0001	0.666609	0.0001	0.0001	0.0001	0.0001	0.0001
1085	chr11	+	63547901	63550638	MSTRG.9291.1	1	2738	MSTRG.9291	.	0.264466	0.111197	0.189743	0.078801	0.425205	1.24084	0.122411	0.205487	0.05184	1.11708	1.47011	0.163059	0.557219	1.0768	0.220371	1.72295
1086	chr2	+	48282919	48309198	MSTRG.33956.2	2	4102	MSTRG.33956	.	0.117919	0.0001	0.02563	0.03024	0.51253	0.756742	1.22753	1.74716	0.201919	0.274157	0.315172	0.17937	0.288235	1.13854	0.477155	1.56754
1087	X	.	50542	51705	MSTRG.3.1	1	1164	MSTRG.3	.	10.9727	20.5889	6.93358	4.5882	1.44696	1.27423	2.96014	1.58887	2.85539	2.51275	2.50223	2.0563	2.14919	1.67359	1.60823	1.50338
1088	chr10	-	6755299	6789380	MSTRG.7005.1	4	832	MSTRG.7005	ENSOCUG00000013961	2.67762	2.70867	0.736666	2.91457	0.180697	0.079618	0.0001	0.060704	0.0001	0.0001	0.196165	0.702527	0.0001	0.054781	0.12331	0.287332
1089	chr12	-	643000	756749	MSTRG.9826.3	5	2313	MSTRG.9826	.	0.174755	0.119121	0.604342	0.050859	2.04372	0.550285	0.416435	0.821021	0.378332	1.44133	0.927585	0.933892	2.27096	2.59131	0.746365	1.03569
1090	chr9	.	63302494	63303460	MSTRG.54360.1	1	967	MSTRG.54360	.	1.39695	1.51766	0.856085	1.3391	0.0001	0.0001	0.155525	0.0001	0.531469	0.094187	0.001104	0.0001	0.0001	0.0001	0.0001	0.0001
1091	chr1	+	95853655	95926649	MSTRG.4467.6	2	18318	MSTRG.4467	ocu-let-7a-2	0.475093	0.340519	1.307	0.307139	3.82639	1.42404	1.28157	0.258118	2.5544	1.49352	0.685902	2.83148	1.34773	1.27764	1.38094	1.1118
1092	chr17	+	60074656	60081404	MSTRG.28186.2	2	4736	MSTRG.28186	.	0.086902	0.017536	0.109144	0.063275	3.76493	0.570924	0.636241	0.936284	0.150466	0.23466	0.372041	0.330293	3.53396	0.728013	0.398208	0.373712
1093	chr12	+	147701380	147741443	MSTRG.13415.1	2	5987	MSTRG.13415	ZDHHC14	1.38394	4.95279	4.16092	2.01218	1.01653	0.667169	0.61857	0.527708	0.757838	0.600252	0.391855	1.30246	0.529606	0.541115	0.557441	0.697946
1094	chr16	+	21243891	21295332	MSTRG.24350.1	2	1956	MSTRG.24350	SMYD3	0.125745	0.995862	0.532537	0.035708	0.050295	0.129175	0.108192	0.012692	0.080933	0.004647	0.076865	0.047723	0.031147	0.044422	0.175229	0.180307
1095	chr3	-	10722095	10727028	MSTRG.38572.1	1	4934	MSTRG.38572	.	2.116	4.00195	3.75969	2.58408	0.344716	0.469363	0.398646	0.312422	1.20105	0.460338	0.332083	1.07736	0.497575	1.07616	0.599539	0.493067
1096	chr18	-	6685271	6687817	MSTRG.29020.1	2	2431	MSTRG.29020	MARCHF8	2.71039	5.11383	4.82713	3.04332	1.11285	1.04404	2.50736	0.967761	1.41759	0.550935	0.710896	1.07246	1.97336	2.09419	1.37059	1.78531
1097	chr15	-	41661245	41711601	MSTRG.22428.1	2	6848	MSTRG.22428	HADH	3.50323	1.16147	0.821419	0.616128	0.395256	0.391442	0.450807	0.420401	0.299789	0.287462	0.199483	0.539494	0.453048	0.517662	0.472646	0.313613
1098	chr15	-	47384138	47404453	MSTRG.22598.4	3	5814	MSTRG.22598	.	0.120202	0.153966	0.0001	0.155	2.20211	1.49855	0.383309	0.586965	0.0001	1.28514	1.33915	1.07204	1.58806	1.79391	0.893995	1.58565
1099	chr19	+	26616193	26617035	MSTRG.31882.1	1	843	MSTRG.31882	ENSOCUG00000009402	3.17402	8.76493	10.8448	6.21442	1.4773	1.54289	0.580761	0.774538	1.81054	0.88674	1.49763	2.27259	0.856969	1.88682	1.11193	1.78527
1100	chr16	-	2425239	2431257	MSTRG.23915.1	1	6019	MSTRG.23915	ENSOCUG00000005845	1.34943	2.28917	2.08783	1.34389	0.650612	0.273605	0.352976	0.183714	0.180863	0.225569	0.297765	0.88601	0.250458	0.308389	0.485662	0.38649
1101	chr1	-	56636285	56678767	MSTRG.3578.1	2	5495	MSTRG.3578	KLF9	2.4549	0.996189	1.71434	1.85761	3.42851	4.55367	3.67864	2.47134	3.51945	5.17721	5.28261	5.61199	4.59453	4.06965	3.33036	4.38815
1102	chr13	+	5764376	5789373	MSTRG.13904.3	2	5889	MSTRG.13904	.	0.134703	0.401701	0.519718	0.280901	0.170196	0.058822	2.34985	0.893967	0.389486	1.3743	1.47779	1.37244	1.6162	0.067229	0.95732	0.442016
1103	chr16	.	2733225	2735449	MSTRG.23935.1	1	2225	MSTRG.23935	.	0.217928	0.146564	0.217908	0.274568	0.64314	0.817645	1.12855	1.31761	0.181783	0.74487	0.90244	1.31349	1.27882	1.83252	0.952851	0.335312
1104	chr19	-	48557268	48559588	MSTRG.32712.2	3	2067	MSTRG.32712	LIMD2	5.28461	3.42261	7.20934	4.65022	1.79655	0.260964	1.03523	0.040556	1.60826	0.277416	0.396169	2.27531	1.41456	0.145811	2.2612	0.313654
1105	chr7	-	171168130	171178999	MSTRG.50292.1	2	10498	MSTRG.50292	ENSOCUG00000006402	0.0001	0.0001	0.0001	0.1404	3.03023	0.0001	0.0001	1.02926	0.233611	0.157416	0.0001	3.55088	0.0001	3.32614	3.7739	2.14463
1106	chr18	+	13235639	13241929	MSTRG.29172.1	1	6291	MSTRG.29172	ADK	10.4188	2.6111	3.54431	5.0225	14.0455	9.333	9.54081	11.5636	5.2142	18.0832	17.0708	22.1998	10.1056	11.9147	8.87119	11.6445
1107	chr9	+	16009172	16012625	MSTRG.53222.1	1	3454	MSTRG.53222	.	0.335778	0.341759	0.144689	0.327161	0.683894	0.569171	0.454465	0.250439	0.214553	0.946758	0.958071	2.25965	1.17342	0.686799	0.486517	0.362132
1108	chr8	.	23118985	23119929	MSTRG.51010.1	1	945	MSTRG.51010	.	2.48367	1.14022	0.371039	0.958142	0.091558	0.082861	1.93419	0.0001	0.038032	0.082025	0.401586	0.239404	0.048645	0.0001	0.300094	0.0001
1109	chr2	+	62071418	62164423	MSTRG.34324.1	2	870	MSTRG.34324	ENSOCUG00000037022	3.3292	3.33075	2.60543	1.82079	0.36042	0.15771	0.442255	0.334525	0.639828	0.876352	0.639939	0.29416	0.126803	0.203802	0.234928	0.096881
1110	chr17	-	13586342	13646932	MSTRG.26696.1	2	2353	MSTRG.26696	MINDY2	1.42104	3.32	3.00602	1.52946	0.467264	0.462083	0.497968	0.201274	0.81892	0.383299	0.477476	0.428587	0.458866	0.911002	0.676903	0.46242
1111	chr18	-	25209932	25241094	MSTRG.29553.1	2	13071	MSTRG.29553	.	0.950071	0.066066	0.049215	0.090776	0.089429	0.21471	0.176853	0.189404	0.026445	0.06227	0.045028	0.052997	0.08056	0.31814	0.110363	0.122331
1112	chr8	-	23121261	23130036	MSTRG.51012.1	1	8776	MSTRG.51012	.	2.03505	1.6418	0.895183	1.86552	0.272309	0.517821	1.99956	0.268484	0.597916	0.231797	0.453459	0.291189	0.241102	0.372363	0.276152	0.662768
1113	chr17	+	19932838	19957643	MSTRG.26846.1	2	10725	MSTRG.26846	FAM214A	1.4922	1.42319	2.01079	1.32707	4.99406	4.08333	3.56114	3.83589	1.25961	5.47966	6.89833	3.82111	4.5931	6.55667	4.54549	4.39126
1114	chr4	+	37259436	37262434	MSTRG.43288.3	5	837	MSTRG.43288	ENSOCUG00000035898	5.2059	2.78055	5.27943	4.21371	3.7688	0.847016	0.0001	0.0001	1.38113	0.0001	0.0001	0.0001	3.70273	0.0001	8.68626	3.70482
1115	chr18	-	42699398	42735939	MSTRG.30306.1	2	379	MSTRG.30306	ENSOCUG00000023762	4.82437	0.436701	0.185701	0.594045	1.07066	2.46752	4.06314	1.89392	21.0935	4.95581	2.4953	2.92292	3.05992	2.59291	2.18093	47.8854
1116	chr15	+	78555668	78559615	MSTRG.23403.1	2	3668	MSTRG.23403	SLC4A4	0.912629	0.2518	0.360607	0.597215	1.4195	2.64327	1.97064	0.758937	0.684187	2.4043	1.87197	2.30151	3.79887	3.1837	1.59609	1.36527
1117	chr13	-	10454390	10456402	MSTRG.14037.1	1	2013	MSTRG.14037	LMBR1	0.746766	2.11157	2.5922	1.18602	0.197685	0.463385	0.328593	0.186791	0.413637	0.360437	0.276421	0.429824	0.655508	0.550775	0.471885	0.509979
1118	chr12	-	92670892	92690529	MSTRG.12021.26	2	9869	MSTRG.12021	.	0.696637	0.727179	0.283774	1.00528	2.42896	2.70774	2.13088	3.96414	0.873371	2.79202	4.66756	0.501819	0.713366	2.36586	2.73857	1.19288
1119	chr11	+	1749970	1751196	MSTRG.8307.1	2	1124	MSTRG.8307	ACOT12	1.07944	0.730314	2.04766	2.36962	3.90944	3.85496	3.24898	1.59706	8.32791	3.04914	4.44812	5.75066	2.47499	2.71395	1.60186	2.9058
1120	chr8	+	21421308	21423206	MSTRG.51026.1	1	1899	MSTRG.51026	PIK3C2G	1.19962	0.35371	0.43279	0.552512	1.74856	2.73151	1.055	1.99323	0.899705	2.54705	3.17015	2.17611	1.43676	3.81392	2.69149	2.56236
1121	chr3	-	31288887	31295044	MSTRG.39240.1	2	5748	MSTRG.39240	.	1.54192	2.06193	1.2778	1.22695	0.191226	0.223235	0.217335	0.294167	0.49228	0.315506	0.231717	0.459523	0.402464	0.462077	0.346846	0.222103
1122	chr7	+	171032899	171081206	MSTRG.50285.3	3	24069	MSTRG.50285	ENSOCUG00000006402	0.646908	0.711863	0.590753	3.28551	8.2032	1.73812	1.75761	1.43705	0.763566	5.7116	8.00146	2.90347	2.76921	1.80914	2.81904	2.11303
1123	chr12	.	65358767	65358969	MSTRG.11560.1	1	203	MSTRG.11560	.	128.681	172.687	47.1187	72.3429	44.9273	73.0346	100.947	37.9752	30.3693	24.927	25.2557	28.811	49.8119	58.8434	29.9049	56.3756
1124	chr12	-	32177012	32177694	MSTRG.10947.1	2	321	MSTRG.10947	UBR2	1.60363	4.99921	6.13205	2.53405	0.471693	0.626153	0.744266	0.0001	0.792274	0.757286	0.386932	1.04219	1.14513	1.49535	0.937248	0.995759
1125	chr15	+	9722299	9729546	MSTRG.21641.1	2	2763	MSTRG.21641	TMEM131L	3.52618	6.43316	6.55412	2.32821	1.02991	1.07548	0.809001	0.734605	1.58642	0.759826	0.986442	1.28188	0.903152	1.64457	0.743437	1.41412
1126	chr12	-	149543753	149547680	MSTRG.13471.3	2	2526	MSTRG.13471	ENSOCUG00000024780	0.0001	0.0001	155.656	0.0001	0.0001	128.854	0.0001	0.0001	1.32133	120.883	247.949	74.1364	0.0001	0.0001	0.0001	0.0001
1127	chr7	+	137958861	137978793	MSTRG.49506.3	4	1434	MSTRG.49506	COQ10B	4.19374	0.0001	8.43817	0.0001	5.58219	0.0001	0.0001	4.0537	0.899619	15.9139	13.736	10.8413	0.0001	0.0001	0.0001	0.0001
1128	chr17	+	7852034	7863683	MSTRG.26439.2	2	1095	MSTRG.26439	ENSOCUG00000032107	7.64867	12.4257	11.7066	15.7996	0.0001	0.0001	0.0001	0.181173	24.8164	15.5602	4.16864	1.98853	0.0001	0.0001	0.0001	0.0001
1129	chr13	+	105062160	105135399	MSTRG.16500.1	2	1591	MSTRG.16500	NFIA	2.22174	0.0001	0.0001	0.0001	4.34638	5.52092	0.0001	4.78859	3.00277	3.42897	2.35953	4.22241	0.0001	0.0001	0.0001	0.0001
1130	chr8	+	23262988	23273052	MSTRG.51040.5	2	9697	MSTRG.51040	SLC15A5	2.11854	3.63983	3.565	0.29401	0.0001	0.010723	0.0001	0.0001	4.60231	0.560624	0.415587	0.152172	0.0001	0.0001	0.0001	0.0001
1131	chr9	-	72826765	72854045	MSTRG.54559.4	4	1178	MSTRG.54559	.	0.0001	0.0001	0.0001	0.0001	1.3202	0.013883	0.0001	0.0001	0.0001	0.0001	0.0001	0.0001	1.3843	3.11876	1.9053	2.06401
1132	chr13	-	126577310	126589868	MSTRG.17219.2	2	3973	MSTRG.17219	.	7.09411	2.77571	1.45589	3.79974	0.25275	0.0001	0.0001	0.0001	3.07269	0.429937	0.753077	0.532311	0.0001	0.0001	0.0001	0.0001
1133	chr3	+	140382243	140396308	MSTRG.41919.3	2	13973	MSTRG.41919	MTSS1	0.0001	0.0001	0.0001	8.31452	3.28233	0.0001	0.0001	4.14704	0.0001	0.0001	0.0001	0.0001	5.11026	0.0001	6.00333	7.81679
1134	chr4	-	8789980	8806677	MSTRG.42531.4	4	2143	MSTRG.42531	SDCBP2	32.2457	32.2192	22.3997	0.0001	16.238	0.0001	50.3518	0.0001	26.6785	15.4491	0.0001	15.7857	0.0001	0.0001	0.0001	0.0001
1135	chr15	-	44673466	44695220	MSTRG.22516.12	2	12659	MSTRG.22516	.	0.0001	0.0001	0.0001	0.0001	0.005251	0.011587	0.0001	0.0001	0.0001	0.0001	0.0001	0.0001	0.827826	0.032358	0.068739	0.840939
1136	chr2	-	110930797	110933525	MSTRG.35360.1	1	2729	MSTRG.35360	EVA1A	0.0001	0.0001	0.107107	0.0001	0.079851	0.0001	0.0001	0.0001	0.0001	0.0001	0.0001	0.0001	0.838394	0.558857	2.04829	0.137309
1137	chr2	+	27074793	27091904	MSTRG.33406.1	2	15772	MSTRG.33406	.	0.0001	0.0001	0.0001	0.0001	0.0001	0.0001	0.0001	0.0001	0.0001	0.0001	0.0001	0.0001	2.4326	0.0001	1.33075	1.8208
1138	chr14	-	6135284	6144109	MSTRG.18124.2	2	2368	MSTRG.18124	.	0.0001	0.0001	2.78023	0.0001	0.08966	1.83277	3.40744	0.087844	0.0001	0.0001	0.0001	0.0001	0.220455	3.30796	1.06341	0.347738
1139	chr8	-	23374500	23475783	MSTRG.51042.3	2	3741	MSTRG.51042	.	1.94303	2.56252	2.55359	3.93722	0.0001	0.0001	0.056353	0.0001	3.30255	0.345075	0.32083	0.141951	0.0001	0.0001	0.0001	0.0001
1140	chr20	+	5564297	5603269	MSTRG.37181.3	3	1983	MSTRG.37181	GPHN	0.0001	0.0001	0.0001	0.0001	1.28239	0.0001	5.51997	0.359037	0.0001	0.0001	0.010504	0.008602	0.915915	2.00953	2.29951	1.54045
1141	chr8	+	23453258	23455753	MSTRG.51044.1	1	2496	MSTRG.51044	.	1.96014	5.03981	3.67684	7.14297	0.0001	0.0001	0.062405	0.033439	3.77991	0.550323	0.287647	0.077691	0.0001	0.0001	0.0001	0.0001
1142	chr12	+	150092359	150109595	MSTRG.13496.3	5	2790	MSTRG.13496	SLC22A3	3.36546	0.0001	0.0001	0.0001	0.387803	0.0001	1.28851	0.934776	0.0001	0.0001	0.0001	0.0001	0.234765	1.42448	0.330421	0.306989
1143	chr11	+	384833	416689	MSTRG.8274.1	2	704	MSTRG.8274	TENT2	0.0001	4.47954	0.0001	2.58385	0.00031	0.0001	0.0001	0.0001	0.49254	1.32561	2.3057	3.05364	0.0001	0.0001	0.0001	0.0001
1144	chr18	+	62022953	62077570	MSTRG.30721.1	2	2404	MSTRG.30721	ABLIM1	0.0001	0.0001	0.0001	0.0001	0.0001	0.0001	0.0001	0.0001	0.0001	0.0001	0.0001	0.0001	2.60755	4.86815	0.0001	2.33063
1145	chr2	-	110931370	110933525	MSTRG.35360.2	2	2126	MSTRG.35360	EVA1A	0.0001	0.0001	0.256897	0.0001	0.179733	0.0001	0.0001	0.0001	0.0001	0.0001	0.0001	0.0001	1.07516	0.451964	0.663198	0.143986
1146	chr17	-	68976223	68986642	MSTRG.28262.14	2	499	MSTRG.28262	Metazoa_SRP	0.0001	906.819	0.0001	0.0001	0.0001	0.0001	0.0001	0.0001	0.0001	0.0001	0.0001	0.0001	4316.57	0.0001	2650.36	0.0001
1147	chr5	+	12908569	12929020	MSTRG.45212.3	3	428	MSTRG.45212	ENSOCUG00000021126	1.1609	2.1678	12.7617	152.312	1.27393	3.08092	1.03115	1.58849	2.4507	86.5019	89.2992	3.06985	0.345615	0.201819	0.28329	0.694079
1148	chr2	-	27030887	27081724	MSTRG.33403.1	3	4060	MSTRG.33403	.	0.890295	0.0001	0.0001	1.25711	0.0001	0.0001	1.15881	0.0001	3.49109	0.0001	0.763212	1.24525	0.0001	0.0001	0.0001	0.0001
1149	chr12	-	25702372	25704672	MSTRG.10687.3	2	1937	MSTRG.10687	FKBP5	0.0001	0.0001	0.688792	0.0001	1.30545	0.517003	0.0001	0.0001	0.0001	6.26171	2.48148	1.37161	0.0001	0.0001	0.0001	0.0001
1150	chr19	+	43156427	43178956	MSTRG.32424.4	3	10972	MSTRG.32424	.	1.572	0.046211	0.0001	0.0001	0.0001	0.121965	0.0001	0.152101	0.0001	0.0001	0.0001	0.0001	0.036119	0.0001	1.32851	1.68628
1151	chr7	+	104217882	104221615	MSTRG.48468.2	2	2328	MSTRG.48468	COBLL1	0.0001	0.0001	0.0001	0.321829	1.19059	0.0001	0.0001	0.0001	0.0001	0.0001	0.0001	0.0001	1.01091	0.0001	2.03466	1.9086
1152	chr12	-	92608333	92648866	MSTRG.12021.19	4	2693	MSTRG.12021	.	0.0001	0.0001	0.0001	0.0001	0.0001	2.61724	1.01037	0.0001	0.0001	0.0001	0.0001	0.0001	0.0001	1.59205	3.52789	0.621902
1153	chr18	+	43114602	43319286	MSTRG.30317.3	4	265	MSTRG.30317	ENSOCUG00000023303	0.0001	0.0001	0.0001	0.0001	14.8642	0.0001	0.0001	25.2419	0.0001	0.0001	0.0001	0.0001	8.35375	0.0001	25.9389	10.2691
1154	chr9	-	72825826	72854038	MSTRG.54559.3	5	2178	MSTRG.54559	.	0.0001	0.0001	0.0001	0.0001	1.63011	0.0001	0.030208	0.0001	0.0001	0.0001	0.0001	0.0001	0.620059	1.74083	2.67308	0.0001
1155	chr19	-	43890136	43900879	MSTRG.32491.3	3	458	MSTRG.32491	U2	0.0001	0.0001	1617.68	0.0001	0.0001	0.0001	0.0001	0.0001	0.0001	0.0001	0.0001	0.0001	983.758	0.0001	101.643	0.0001
1156	chr17	+	31610235	31610987	MSTRG.27195.2	2	694	MSTRG.27195	IVD	0.733038	1.11908	4.3231	0.0001	0.0001	1.28667	0.0001	0.0001	0.0001	5.90306	1.1651	7.31251	0.0001	0.0001	0.0001	0.0001
1157	chr20	-	5653627	5661246	MSTRG.37192.3	2	6889	MSTRG.37192	CCDC196	0.0001	1.08223	0.375682	1.6327	3.74548	2.92888	3.53299	1.56499	0.437573	0.0001	2.98042	0.518202	0.000151	0.0001	0.0001	0.000185
1158	chr13	-	129630283	129632339	MSTRG.17313.1	1	2057	MSTRG.17313	.	0.044199	0.05377	0.025555	0.098194	0.812403	2.26641	1.21406	1.71855	0.049845	0.081175	0.062733	0.141157	1.63497	3.5148	3.59811	2.5829
1159	chr13	-	33477749	33492593	MSTRG.14564.2	2	14487	MSTRG.14564	.	3e-06	2.94202	0.0001	0.0001	0.0001	0.0001	5.41818	0.0001	0.0001	0.0001	0.0001	0.0001	1.69101	0.0001	8.43636	0.0001
1160	chr12	+	35599906	35616873	MSTRG.11060.1	2	16506	MSTRG.11060	RCAN2	0.007344	0.011566	0.026697	0.088507	3.94618	2.15807	1.81299	2.71098	0.015562	0.006692	0.035245	0.017372	0.070498	0.75585	1.35412	1.03636
1161	chr18	-	47827820	47835147	MSTRG.30381.2	2	3710	MSTRG.30381	.	1.99899	2.76792	0.0001	0.607603	0.0001	0.0001	1.4e-05	1.95213	1.89089	1.40459	0.246127	0.0001	0.0001	0.0001	0.0001	1.3e-05
1162	chr14	-	78968231	78977668	MSTRG.19691.1	2	1376	MSTRG.19691	.	0.361081	0.053631	0.294191	0.115165	7.44567	10.9599	16.0971	5.01333	0.388213	0.470038	0.482526	0.464015	5.9013	14.9547	7.30662	11.9801
1163	chr7	+	115708880	115713348	MSTRG.48891.2	2	1598	MSTRG.48891	HOXD4	0.0001	0.0001	0.0001	0.0001	0.040431	0.049386	0.0001	0.15093	0.0001	0.001819	0.0001	0.0001	2.49	1.28687	0.119105	0.091051
1164	chr15	+	76688514	76697411	MSTRG.23351.11	2	241	MSTRG.23351	ALB	3634.88	2379.73	0.0001	0.0001	0.0001	0.0001	2033.84	0.0001	1490.79	0.0001	0.0001	3.87802	0.0001	0.0001	0.0001	0.0001
1165	chr13	-	114201280	114206485	MSTRG.16733.3	2	1621	MSTRG.16733	TUT4	0.0001	0.0001	0.0001	0.0001	0.0001	1.23154	0.0001	0.0001	0.0001	0.0001	0.0001	0.0001	1.41022	2.06743	0.0001	0.851862
1166	chr12	+	129046254	129067503	MSTRG.12901.1	2	18104	MSTRG.12901	.	0.0001	0.0001	0.0001	0.0001	0.0001	0.0001	0.0001	1.91101	0.0001	0.0001	0.0001	0.0001	0.0001	2.78934	1.04394	0.0001
1167	chr12	-	35761013	35774636	MSTRG.11067.1	2	11719	MSTRG.11067	.	0.077599	0.018708	0.059633	0.123282	10.6491	5.39413	6.70538	5.74767	0.064839	0.083796	0.049811	0.105943	0.094046	1.7033	3.78264	3.75722
1168	chr2	-	134911681	134915726	MSTRG.35954.5	3	347	MSTRG.35954	.	0.0001	0.0001	0.0001	1.18111	7.85007	0.0001	0.0001	0.0001	0.0001	0.0001	0.0001	0.0001	0.0001	10.1821	13.1481	0.821567
1169	chr19	+	15957401	16015462	MSTRG.31427.1	2	1885	MSTRG.31427	SMG6	0.0001	0.083116	0.0001	1.48365	1.18364	1.06154	0.876332	0.0001	0.0001	0.0001	0.0001	0.0001	1.79848	1.80966	0.0001	0.338502
1170	chr12	+	35754426	35760956	MSTRG.11066.1	2	4853	MSTRG.11066	.	0.078657	0.056693	0.051048	0.104012	8.80853	4.50753	5.77449	4.96644	0.060562	0.031445	0.070907	0.047893	0.102174	1.60644	3.23566	3.08686
1171	chr7	+	86985021	86998443	MSTRG.48081.1	1	13423	MSTRG.48081	MBD5	1.90508	0.0001	0.0001	0.0001	1.37586	1.31053	1.34085	1.20495	0.0001	0.0001	0.0001	0.0001	0.0001	0.0001	1.69845	1.69966
1172	chr2	+	62403248	62414348	MSTRG.34303.2	2	5898	MSTRG.34303	.	4.42974	0.0001	0.0001	0.0001	3.88906	0.0001	3.30037	0.0001	0.0001	0.0001	0.0001	0.0001	3.63073	3.88638	0.0001	0.0001
1173	chr12	+	35970123	35972022	MSTRG.11073.1	2	1404	MSTRG.11073	CYP39A1	0.124918	0.118587	0.0001	0.036882	3.32587	5.70896	2.53472	1.61496	0.036644	0.0001	0.054349	0.0001	0.622449	2.7699	2.03824	1.09266
1174	chr7	+	116902252	116907220	MSTRG.48934.1	2	4318	MSTRG.48934	NFE2L2	5.85841	0.0001	0.0001	0.096652	0.0001	1.67413	0.0001	0.0001	10.2042	0.0001	1.40944	0.0001	0.0001	0.0001	0.0001	0.0001
1175	chr19	-	52160140	52172124	MSTRG.32835.1	2	5239	MSTRG.32835	.	0.021005	0.062884	0.0001	0.029757	0.0001	0.078219	0.082326	0.016911	0.0001	0.032735	0.022341	0.040017	0.046277	9.9206	13.2811	0.00817
1176	chr15	+	44673182	44700296	MSTRG.22523.4	2	738	MSTRG.22523	.	0.0001	0.0001	0.0001	0.0001	0.74384	3.92549	0.0001	0.0001	0.0001	0.0001	0.0001	0.0001	1.79299	2.48611	0.0001	1.61836
1177	chr18	+	64415380	64419408	MSTRG.30788.1	1	4029	MSTRG.30788	SHTN1	2.20246	3.11029	0.0001	2.03484	0.0001	0.0001	4.39678	0.0001	3.37555	0.0001	0.0001	3.86267	0.0001	0.0001	0.0001	0.0001
1178	chr18	-	47827857	47834427	MSTRG.30381.6	3	1906	MSTRG.30381	.	0.434472	1.52093	0.0001	1.8027	0.0001	0.0001	0.0001	0.0001	0.944122	0.514711	0.632619	0.0001	0.0001	0.0001	0.0001	0.0001
1179	chr14	+	43311766	43313019	MSTRG.18996.1	1	1254	MSTRG.18996	.	0.0001	9.7434	0.0001	0.0001	7.38473	6.35335	8.07002	7.90546	0.0001	0.0001	0.0001	0.0001	13.0313	7.38925	0.0001	0.0001
1180	chr11	.	42776121	42776415	MSTRG.8955.1	1	295	MSTRG.8955	.	1.10599	0.84526	0.0001	1.0121	0.191604	1.68978	1.87536	1.80419	0.0001	0.0001	0.0001	0.082168	1.12824	3.3536	2.99942	2.31532
1181	chr13	.	117079902	117080275	MSTRG.16827.1	1	374	MSTRG.16827	.	0.467795	0.0001	0.548754	0.0001	0.0001	3.86553	0.333184	0.0001	0.0001	0.0001	0.057505	0.0001	2.76008	5.90088	0.154181	3.28279
1182	chr18	-	15534271	15539248	MSTRG.29265.5	1	4978	MSTRG.29265	CDH23	0.0001	0.0001	0.0001	0.0001	0.0001	0.0001	0.0001	0.0001	0.0001	0.0001	0.0001	0.0001	0.0001	2.72975	2.10436	0.0001
1183	chr17	+	73583732	73599801	MSTRG.28421.2	2	5733	MSTRG.28421	ENSOCUG00000003060	0.0001	0.0001	0.0001	0.0001	0.0001	0.0001	0.0001	0.0001	0.0001	0.0001	0.0001	0.0001	1.82131	0.0001	0.0001	1.81576
1184	chr12	+	35939308	35942562	MSTRG.11072.2	2	1601	MSTRG.11072	CYP39A1	0.069273	0.0001	0.028875	0.094392	1.88597	2.57295	3.6864	0.273621	0.0001	0.054871	0.054271	0.014067	0.298784	2.91593	2.01869	0.781505
1185	chr11	-	85651389	85689530	MSTRG.9786.2	2	1748	MSTRG.9786	OCLN	0.0001	0.0001	0.0001	0.0001	0.100221	2.95541	0.176109	0.0001	0.0001	0.0001	0.0001	0.0001	5.9825	5.49686	0.0001	0.0001
1186	chr16	-	65424917	65455257	MSTRG.25713.4	3	1344	MSTRG.25713	PIGR	0.0001	0.0001	0.0001	0.0001	24.4483	0.959596	5.07252	115.232	2.35927	0.125684	0.214101	0.110253	4.84714	0.475895	131.308	51.782
1187	chr11	+	27859700	27868300	MSTRG.8664.3	2	4546	MSTRG.8664	ENSOCUG00000012609	1.08008	0.0001	0.0001	0.0001	0.0001	2.27065	1.17688	2.09121	0.0001	0.0001	0.0001	0.0001	2.40504	0.0001	1.81781	0.0001
1188	chr14	-	78965753	78979074	MSTRG.19690.1	3	5969	MSTRG.19690	.	0.503142	0.63013	0.914703	0.816529	8.02177	12.5774	16.2421	6.28452	0.697075	0.781912	1.11505	0.997672	6.48711	16.8688	7.64027	9.84983
1189	chr14	+	104518815	104548605	MSTRG.20476.1	2	3144	MSTRG.20476	.	2.41943	0.000534	0.0001	0.0001	0.0001	0.000885	0.0001	4.32384	0.0001	0.00086	0.0001	0.0001	5.22732	6.83711	0.0001	0.0001
1190	chr13	+	11672813	11756318	MSTRG.14083.1	2	3002	MSTRG.14083	CNPY1	0.0001	0.0001	0.0001	1.00662	0.0001	0.011152	0.0001	0.0001	0.0001	0.0001	0.0001	0.0001	2.98864	0.0001	2.43595	0.0001
1191	X	+	108218691	108293328	MSTRG.2169.2	2	22991	MSTRG.2169	GPC3	1.62497	1.39513	1.26535	1.79024	0.005458	0.001	0.0001	0.00525	4.56919	0.043036	0.001871	0.004098	0.010517	0.007914	0.002231	0.006058
1192	chr14	+	20664576	20683326	MSTRG.18563.1	2	1732	MSTRG.18563	ENSOCUG00000017800	0.0001	0.463262	0.0001	0.0001	0.0001	0.346414	0.0001	0.0001	0.0001	0.0001	0.0001	0.0001	1.28329	0.0001	0.507882	0.232178
1193	chr5	+	12927625	12936561	MSTRG.45212.5	2	914	MSTRG.45212	ENSOCUG00000029235	148.228	146.303	435.094	219.189	0.146762	13.8353	29.2321	152.78	1.78916	340.074	324.937	90.9945	0.019437	4.92407	3.56767	7.01928
1194	chr12	+	35733206	35735606	MSTRG.11065.1	1	2401	MSTRG.11065	.	0.0001	0.151313	0.019875	0.129247	9.54194	4.54822	5.1592	5.16808	0.083735	0.016411	0.051013	0.056493	0.051442	1.54343	2.7872	2.49587
1195	X	+	94956949	94959545	MSTRG.1935.1	1	2597	MSTRG.1935	.	0.0001	0.0001	4.94111	0.0001	0.0001	2.62489	0.0001	0.0001	0.0001	0.0001	0.0001	0.0001	0.0001	2.58863	2.3925	0.0001
1196	chr1	+	99420542	99516235	MSTRG.4615.1	2	3878	MSTRG.4615	SIK3	0.0001	0.0001	0.0001	0.0001	0.0001	0.0001	0.0001	0.0001	0.0001	0.0001	0.0001	0.0001	0.0001	1.59527	1.40771	0.0001
1197	chr3	-	56267537	56282875	MSTRG.39697.2	2	2892	MSTRG.39697	SFXN1	0.0001	0.0001	0.0001	0.0001	0.0001	0.0001	1.90058	0.011412	0.0001	0.0001	0.0001	0.0001	2.08047	0.0001	1.65272	0.0001
1198	chr12	+	35663264	35667618	MSTRG.11061.1	1	4355	MSTRG.11061	.	0.03815	0.0001	0.036211	0.170889	5.25569	2.62432	4.00285	4.8315	0.046668	0.009381	0.0573	0.077055	0.089948	1.03204	2.29793	2.19891
1199	chr13	-	133176842	133179507	MSTRG.17424.1	1	2666	MSTRG.17424	.	0.0001	0.031226	0.0001	0.009711	1.52239	0.242864	0.385612	0.733612	0.0001	0.058755	0.0001	0.0001	0.75341	2.98705	0.449302	1.56219
1200	chr16	.	78346037	78353539	MSTRG.26118.1	1	7503	MSTRG.26118	.	0.0001	0.0001	0.0001	0.0001	0.011532	1.91485	0.087551	0.041472	0.0001	0.0001	0.0001	0.0001	0.0001	0.643984	0.0001	0.649605
1201	chr3	+	80696573	80717657	MSTRG.40346.1	2	21055	MSTRG.40346	CYP7B1	0.275346	0.0001	0.0001	0.0001	0.0001	0.0001	0.0001	0.46147	0.182965	0.745622	0.647715	0.0001	0.0001	0.0001	0.0001	0.004679
1202	X	+	108284825	108289123	MSTRG.2173.1	1	4299	MSTRG.2173	GPC3	12.8247	10.9512	12.4329	14.3243	0.040252	0.010625	0.017617	0.014038	10.8323	0.435326	0.099204	0.121766	0.082691	0.023449	0.035797	0.055104
1203	chr16	-	67787807	67789994	MSTRG.25795.1	2	2096	MSTRG.25795	PLEKHA6	0.270509	0.0001	0.088563	0.0001	0.008561	0.422766	1.31592	0.340091	0.0001	0.009928	0.0001	0.0001	0.0001	0.836227	0.729175	1.8629
1204	chr10	-	20710934	20716914	MSTRG.7508.1	2	3056	MSTRG.7508	ELMO1	0.016884	0.031517	1.97707	0.015179	2.84984	0.134568	1.17963	0.067681	0.052103	0.037437	0.07963	0.068891	2.23336	0.094445	1.76736	1.54317
1205	chr9	-	101909649	101926004	MSTRG.55131.2	3	3689	MSTRG.55131	.	0.046153	0.434922	0.113807	2.83397	2.15642	2.04545	2.72104	0.122464	0.032294	0.15552	0.270745	0.108768	2.03489	9.29027	1.35801	0.93494
1206	chr12	+	35939297	35942054	MSTRG.11072.1	2	1104	MSTRG.11072	CYP39A1	0.0001	0.0001	0.0001	0.0001	3.34479	3.91156	3.32044	1.25215	0.0001	0.042849	0.0001	0.0001	0.098357	1.29813	0.888821	2.57659
1207	chr18	-	42421311	42641981	MSTRG.30299.2	2	4328	MSTRG.30299	ENSOCUG00000020066	15.3907	1.66875	26.9223	1.93847	0.487134	0.578294	0.37962	0.0001	82.5111	4.16374	2.33533	1.81096	1.0258	0.001922	0.118027	0.463961
1208	chr7	-	14661850	14666110	MSTRG.46865.2	2	3789	MSTRG.46865	UBE2H	0.0001	0.000286	0.0001	0.0001	0.0001	0.712785	0.0001	1.38893	0.0001	0.0001	0.0001	0.0001	0.432853	0.0001	1.16058	0.000217
1209	chr4	+	16540694	16542319	MSTRG.42775.1	1	1626	MSTRG.42775	.	0.0001	0.0001	0.0001	0.0001	0.0001	0.0001	2.2725	0.0001	0.0001	0.0001	0.0001	0.0001	2.32752	0.0001	0.0001	2.97435
1210	chr12	+	121005813	121010852	MSTRG.12649.1	1	5040	MSTRG.12649	EPB41L2	0.0001	0.0001	0.0001	1.75893	0.0001	0.0001	0.628998	0.0001	0.0001	0.0001	0.0001	0.0001	1.1334	0.0001	0.0001	0.580983
1211	chr15	.	74246471	74247048	MSTRG.23260.1	1	578	MSTRG.23260	.	0.442695	4.16888	0.0001	0.0001	0.0001	0.0001	0.065513	0.217524	0.0001	0.0001	0.0001	0.0001	0.0001	0.266096	2.10635	2.12785
1212	X	+	108259504	108266292	MSTRG.2172.1	1	6789	MSTRG.2172	GPC3	9.66502	8.80638	9.89594	11.9967	0.04099	0.010188	0.011155	0.0001	8.66782	0.271333	0.045856	0.066294	0.063929	0.007424	0.043996	0.024806
1213	chr16	-	78299520	78323995	MSTRG.26115.1	1	24476	MSTRG.26115	.	0.013585	0.0001	0.00479	0.0001	0.412698	4.19044	0.508314	0.173688	0.001416	0.002567	0.04266	0.000674	0.002827	3.46576	0.027535	2.30766
1214	chr7	+	48258641	48268206	MSTRG.47482.3	2	1267	MSTRG.47482	ENSOCUG00000030032	0.0001	0.0001	0.0001	0.0001	0.690887	0.0001	0.0001	0.0001	0.0001	0.0001	0.0001	0.0001	0.0001	4.70249	2.22766	0.0001
1215	chr1	-	15628196	15629725	MSTRG.2633.1	2	1498	MSTRG.2633	TDRD7	0.233804	0.0001	0.0001	0.034428	0.553491	0.942098	0.233778	2.40279	0.068932	0.194043	0.112006	0.126697	1.85423	1.42274	2.36958	1.41809
1216	chr13	+	136479241	136533510	MSTRG.17557.1	2	1939	MSTRG.17557	EPB41	0.387687	0.222245	0.180521	0.296162	0.377066	5.39626	3.88747	0.042521	0.224674	0.089553	0.115364	0.106413	4.97199	1.29903	4.93	0.214513
1217	chr19	+	43893373	43913243	MSTRG.32501.5	3	806	MSTRG.32501	ENSOCUG00000037015	0.255657	0.837113	0.314383	0.411266	0.47781	0.993101	0.067055	0.758507	0.809808	0.289853	0.279925	0.146843	80.7147	1.15948	0.271166	1.23175
1218	chr16	+	71163177	71167461	MSTRG.25946.2	2	1404	MSTRG.25946	ENSOCUG00000006240	0.0001	0.0001	0.0001	0.0001	3.7563	0.0001	0.0001	2.58104	0.0001	0.0001	0.0001	0.0001	0.0001	3.13777	2.35992	0.0001
1219	chr16	-	65450555	65458860	MSTRG.25713.7	4	778	MSTRG.25713	PIGR	0.0001	0.0001	0.0001	0.0001	0.0001	13.4927	0.0001	1.27231	0.0001	0.0001	0.0001	0.0001	6.21509	0.0001	0.0001	3.17543
1220	X	-	30994722	31084360	MSTRG.573.9	5	1949	MSTRG.573	.	0.375234	0.0001	0.0001	2.17843	2.11102	0.031104	0.0001	3.3406	0.0001	0.0001	0.0001	0.043872	0.189203	1.4045	0.871334	0.59464
1221	chr3	.	45143120	45144418	MSTRG.39527.1	1	1299	MSTRG.39527	.	5.18023	29.4636	16.9737	29.9584	0.282015	0.0001	0.057888	0.347617	3.72757	0.803206	11.5164	0.210953	0.2486	0.232538	0.059234	0.102652
1222	chr2	-	134911681	134916753	MSTRG.35954.4	3	400	MSTRG.35954	.	0.0001	0.0001	0.0001	0.0001	13.8854	0.0001	0.0001	0.0001	0.0001	0.0001	0.0001	0.0001	0.0001	9.3739	8.90189	0.0001
1223	chr15	+	40269194	40339690	MSTRG.22385.6	2	2933	MSTRG.22385	COL25A1	0.015536	0.0001	0.0001	0.0001	0.307213	0.537471	0.0001	0.0001	0.0001	0.002659	0.016196	0.0001	0.113011	1.19771	1.81401	0.0001
1224	chr1	-	75235534	75250799	MSTRG.3984.1	4	6373	MSTRG.3984	.	2.16943	4.00328	3.45266	2.85383	0.32068	0.042873	0.098565	0.143959	3.79029	2.26805	0.718883	0.21135	0.046547	0.181094	0.165413	0.034123
1225	chr8	.	85600350	85602992	MSTRG.52280.1	1	2643	MSTRG.52280	.	0.675294	0.06511	0.341499	0.843405	0.0001	0.0001	0.085963	0.0001	1.66994	0.261843	0.379165	0.164107	0.0001	0.019071	0.0001	0.03513
1226	chr14	-	84040415	84045173	MSTRG.19872.2	2	3586	MSTRG.19872	LPP	0.0001	0.0001	0.612716	0.0001	0.0001	0.290855	0.0001	0.291666	0.0001	0.0001	0.0001	0.0001	1.04024	0.523463	0.0001	0.0001
1227	chr1	.	70273940	70280092	MSTRG.3841.1	1	6153	MSTRG.3841	CENPP	0.910836	1.74601	1.38883	1.04429	0.017328	0.0001	0.0001	0.034329	1.29368	0.402575	0.141228	0.081751	0.007498	0.019811	0.049933	0.020655
1228	chr4	+	2004275	2009354	MSTRG.42226.1	1	5080	MSTRG.42226	LBP	33.9999	0.100268	34.2622	17.9618	0.203776	1.59735	1.65509	0.110588	12.6245	0.572282	0.305954	0.058038	0.116897	0.0183	0.004665	0.171828
1229	chr16	.	26345746	26346024	MSTRG.24471.1	1	279	MSTRG.24471	.	0.0001	0.0001	0.165695	0.0001	29.4837	0.40257	0.724818	0.174887	0.044465	0.220525	0.0001	0.0001	0.0001	18.6605	28.9038	0.453155
1230	chr13	-	75996078	75997525	MSTRG.15924.1	1	1448	MSTRG.15924	PKN2	0.917679	1.37153	1.07702	0.0001	0.0001	1.87558	0.0001	0.545813	3.38469	0.0001	0.0001	0.647967	0.0001	0.0001	0.0001	0.0001
1231	chr12	.	20656210	20666211	MSTRG.10426.1	1	10002	MSTRG.10426	.	0.01775	0.115757	0.048997	0.044979	0.468459	0.428481	0.543104	3.32537	0.034401	0.087411	0.101657	0.064514	1.37637	1.46837	0.269492	0.627416
1232	chr1	.	158172505	158176078	MSTRG.6064.1	1	3574	MSTRG.6064	.	0.952224	1.60428	1.10624	0.463167	0.08473	0.033047	0.035242	0.191073	0.644713	0.482607	0.362466	0.053584	0.010253	0.033207	0.014353	0.0001
1233	chr15	-	103941467	103944248	MSTRG.23840.3	2	2210	MSTRG.23840	LARP1B	0.0001	0.0001	0.031219	0.049113	1.07677	0.0001	0.692786	0.0001	0.0001	0.0001	0.0001	0.0001	0.951385	1.25653	0.0001	0.0001
1234	chr5	+	12935094	12936561	MSTRG.45212.8	2	845	MSTRG.45212	ENSOCUG00000029235	85.8986	72.8197	42.3961	71.2949	3.58247	4.61198	3.48603	33.7984	32.3225	35.2612	28.5927	22.6675	1.388	4.94197	5.71958	2.15104
1235	chr7	.	18859117	18859953	MSTRG.46968.1	1	837	MSTRG.46968	.	0.332645	0.00964	0.452321	0.958041	0.035923	6.08835	0.0001	0.0001	0.308381	0.0001	0.0001	0.0001	6.69538	5.71939	0.377978	6.45266
1236	chr7	+	14705645	14755863	MSTRG.46868.2	2	700	MSTRG.46868	UBE2H	0.0001	5.88582	0.070389	0.0001	0.0001	0.0001	0.0001	0.0001	0.0001	2.65138	3.3893	0.0001	0.0001	0.0001	0.0001	0.0001
1237	chr3	.	130183314	130183598	MSTRG.41598.1	1	285	MSTRG.41598	.	0.158372	0.116011	0.64523	0.131435	0.089353	6.56968	0.265731	0.0001	0.270778	0.0001	0.0001	0.170103	7.65757	7.55464	0.052976	8.44563
1238	chr18	-	42910630	42988943	MSTRG.30307.16	2	1270	MSTRG.30307	ENSOCUG00000015280	0.0001	0.004933	0.0001	0.200835	41.0245	0.081178	22.8365	0.196093	0.0001	1.4094	0.0001	0.0001	22.2597	14.2363	38.0905	54.2719
1239	chr15	.	53478173	53478578	MSTRG.22722.1	1	406	MSTRG.22722	.	0.0001	1.68754	4.85923	3.6419	0.0001	0.0001	0.0001	0.0001	3.72506	7.32338	0.0001	0.0001	0.0001	0.0001	0.0001	0.0001
1240	chr18	-	42943818	43071636	MSTRG.30307.17	3	706	MSTRG.30307	ENSOCUG00000021501	0.025032	0.302451	0.160582	0.211708	45.2249	1.19839	2.84397	20.5416	0.019052	0.289404	5.629	0.468031	76.2819	7.00948	35.8608	60.2163
1241	chr9	+	32816624	32871483	MSTRG.53857.1	2	4895	MSTRG.53857	MAGI1	2.36985	0.0001	1.78726	2.16719	0.0001	0.002174	2.44123	2.09687	0.0001	0.0001	1.86641	2.76547	0.0001	0.0001	0.005932	0.0001
1242	chr1	+	75458567	75462175	MSTRG.3996.2	2	1117	MSTRG.3996	CDC14B	0.0001	0.640113	0.0001	2.42733	0.0001	1.3446	0.0001	0.0001	0.0001	0.0001	0.0001	0.0001	0.0001	0.0001	1.04144	2.94161
1243	chr3	-	138423125	138428203	MSTRG.41842.1	1	5079	MSTRG.41842	.	0.182814	0.053706	0.077624	0.010195	1.56966	0.595199	1.46568	0.679564	0.079887	0.36348	0.419665	0.38847	5.56663	3.05504	2.46446	2.0708
1244	chr4	-	39595186	39599108	MSTRG.43415.2	2	3597	MSTRG.43415	.	0.742454	0.0001	0.0001	0.0001	0.0001	0.0001	0.0001	1.6329	0.0001	0.567398	0.0001	0.576334	0.0001	0.0001	0.0001	0.0001
1245	chr15	-	73541400	73547836	MSTRG.23213.6	3	1964	MSTRG.23213	.	0.0001	0.0001	0.0001	0.029203	0.926297	3.9325	0.08807	0.511266	0.02502	0.074071	0.111685	0.257913	1.16374	0.18407	1.78739	6.29803
1246	chr7	+	109459430	109474531	MSTRG.48721.2	4	708	MSTRG.48721	.	0.0001	3.74999	0.0001	0.025772	0.0001	0.0001	0.0001	0.0001	4.08085	0.0001	0.0001	2.09547	0.0001	0.0001	0.0001	0.0001
1247	chr8	+	23166257	23273204	MSTRG.51040.1	3	14119	MSTRG.51040	SLC15A5	0.429271	0.755825	0.563711	4.02652	0.0001	0.010886	0.033848	0.012823	1.69169	0.106409	0.031126	0.0001	0.006996	0.0001	0.0001	0.0001
1248	chr2	+	63166267	63235774	MSTRG.34369.3	4	13396	MSTRG.34369	SORBS2	1.36105	3.90767	0.004543	0.487041	0.287406	0.005844	0.001026	0.026535	0.225051	4.82087	5.70268	0.007006	0.27266	0.012813	0.009117	0.013477
1249	chr18	-	18833028	18834025	MSTRG.29368.1	1	998	MSTRG.29368	.	0.0001	0.0001	0.0001	0.0001	0.0001	0.0001	0.0001	0.0001	0.0001	0.0001	0.0001	0.0001	0.0001	1.44029	0.0001	2.05349
1250	chr9	-	73322727	73328356	MSTRG.54582.1	2	5265	MSTRG.54582	.	0.375857	0.300945	0.335072	0.322709	4.91234	2.69087	2.77592	0.66126	0.355874	0.285615	0.36446	0.266995	2.15839	2.38269	1.79866	4.59121
1251	chr19	+	26704242	26707446	MSTRG.31887.2	2	2806	MSTRG.31887	ENSOCUG00000009402	0.806901	3.78769	0.0001	0.0001	0.0001	0.0001	0.871884	0.0001	0.0001	0.0001	0.733358	0.41569	0.0001	0.0001	0.0001	0.0001
1252	chr17	-	82825029	82863997	MSTRG.28768.5	2	789	MSTRG.28768	ENSOCUG00000035146	0.0001	0.0001	0.0001	0.0001	1.09774	3.54155	0.0001	0.0001	0.0001	0.0001	0.0001	0.0001	1.8799	0.0001	0.0001	2.05104
1253	chr20	+	31418229	31447758	MSTRG.37746.1	2	2494	MSTRG.37746	ACOT4	2.84172	3.64136	1.47609	0.735875	0.18504	1.04814	0.0001	0.0001	1.12659	1.96613	1.27179	0.226921	0.071463	0.150658	0.0152	0.0001
1254	chr16	-	69634462	69644842	MSTRG.25878.1	5	1165	MSTRG.25878	ENSOCUG00000007498	0.0001	0.291703	0.301019	2.70399	0.0001	0.0001	0.0001	0.0001	1.15441	0.0001	0.0001	1.68362	0.0001	0.0001	0.0001	0.0001
1255	chr2	-	134911681	134915396	MSTRG.35954.7	3	585	MSTRG.35954	.	0.0001	6.25688	0.0001	0.0001	25.4796	18.3837	3.19151	0.0001	3.27856	1.99413	0.350347	0.0001	12.7319	51.4505	26.4292	22.2123
1256	chr16	+	78150672	78326433	MSTRG.26111.5	5	1317	MSTRG.26111	RGS1	0.0001	0.0001	0.0001	0.0001	0.063819	3.00149	0.0001	0.0001	0.0001	0.0001	0.0001	0.0001	0.0001	1.40254	0.0001	0.970876
1257	chr7	+	32414791	32429649	MSTRG.47145.1	2	609	MSTRG.47145	.	0.103932	0.42641	0.235024	0.369964	1.33742	4.03366	3.69634	0.381083	0.08783	0.11034	0.196414	0.207332	4.34007	1.18569	6.04018	0.20794
1258	chr19	-	21741880	21775769	MSTRG.31777.2	2	1001	MSTRG.31777	RHOT1	1.67953	0.0001	0.013594	0.0001	0.0001	0.0001	1.1134	0.0001	0.0001	0.0001	0.0001	0.0001	0.0001	1.79184	1.30204	0.0001
1259	chr16	-	65457494	65458793	MSTRG.25713.11	5	1087	MSTRG.25713	PIGR	0.181899	0.448866	0.0001	0.0001	10.7583	3.42695	29.877	6.72803	0.0001	0.000311	0.0001	0.000326	1.9059	0.0001	4.46366	0.0001
1260	chr13	-	126577310	126589868	MSTRG.17219.3	2	8959	MSTRG.17219	.	4.94191	1.42371	0.698095	1.84551	0.149002	0.274158	0.015558	0.316613	1.75448	0.381869	0.99885	0.395962	0.139161	0.106609	0.064584	0.048198
1261	chr9	.	90477609	90481235	MSTRG.54890.1	1	3627	MSTRG.54890	.	0.163437	0.309234	0.180086	0.465208	0.473927	0.063193	0.02088	0.016403	0.229419	1.73633	0.792475	1.13755	0.100627	0.09787	0.056572	0.117601
1262	chr17	+	31783560	31857754	MSTRG.27210.1	2	529	MSTRG.27210	ENSOCUG00000006527	1.91903	4.54734	3.97932	3.63593	0.097312	0.0001	0.0001	0.0001	2.11851	2.38915	0.812336	0.746807	0.130812	0.057777	0.09697	0.086824
1263	chr18	+	24014266	24083825	MSTRG.29510.1	2	668	MSTRG.29510	RTKN2	0.000422	0.525911	2.60917	2.51987	2.7717	0.0001	0.000395	0.0001	0.0001	2.05146	1.64721	0.0001	0.0001	0.0001	0.0001	0.0001
1264	chr16	+	78150668	78299392	MSTRG.26111.2	5	6999	MSTRG.26111	RGS1	0.00866	0.0001	0.0001	0.0001	0.696935	0.0001	0.916451	0.192359	0.0001	0.0001	0.030555	0.0001	0.0001	4.40874	0.065365	3.09377
1265	chr16	.	78326944	78327867	MSTRG.26116.1	1	924	MSTRG.26116	.	0.0001	0.0001	0.0001	0.0001	0.0001	2.54039	0.0001	0.130628	0.0001	0.0001	0.0001	0.0001	0.0001	1.43725	0.0001	1.34495
1266	chr8	-	23290119	23475789	MSTRG.51042.1	4	7188	MSTRG.51042	SLC15A5	1.71267	2.89419	0.432413	0.682566	0.0001	0.0001	0.0001	0.0001	2.66706	0.412011	0.378543	0.114611	0.065945	0.02916	0.0001	0.0001
1267	chr1	-	194608474	194619413	MSTRG.6867.4	2	656	MSTRG.6867	KDM2A	2.74593	0.0001	0.0001	0.0001	0.001637	0.0001	0.0001	0.0001	0.0001	0.0001	0.0001	0.0001	2.27197	0.0001	1.68733	0.0001
1268	chr19	+	18297374	18334119	MSTRG.31587.1	2	10692	MSTRG.31587	SSH2	0.0001	0.031118	0.163811	0.034988	0.018555	0.031562	0.0001	0.0001	0.0001	0.018648	0.0001	0.025776	0.036134	0.055095	2.49288	0.104074
1269	chr19	.	24589745	24591021	MSTRG.31747.1	1	1277	MSTRG.31747	.	3.89303	12.6374	14.2615	11.6289	0.479564	0.160067	0.044795	0.164067	1.74296	0.63545	5.93772	0.26884	0.16103	0.052767	0.215806	0.172873
1270	chr16	+	78221577	78235559	MSTRG.26113.1	2	278	MSTRG.26113	RGS1	0.0001	0.0001	0.0001	0.0001	0.691676	6.2595	1.23653	0.0001	0.0001	0.0001	0.0001	0.0001	0.0001	4.43311	0.0001	3.88001
1271	chr20	+	14277455	14318700	MSTRG.37358.1	2	3679	MSTRG.37358	PPP4R3A	0.144944	0.059753	0.154653	0.036601	1.65046	0.058158	0.035982	0.069344	0.082731	0.072872	0.031475	0.048813	0.037025	4.28144	1.53588	0.046715
1272	chr16	-	22652842	22659665	MSTRG.24328.5	2	1311	MSTRG.24328	ENSOCUG00000039107	0.0001	0.0001	0.0001	0.0001	0.0001	0.0001	0.0001	0.0001	0.0001	0.0001	0.0001	0.0001	0.0001	0.0001	0.73902	0.961921
1273	chr15	+	34878697	34879194	MSTRG.22164.1	1	498	MSTRG.22164	UGT8	0.703427	0.64054	0.0001	0.0001	1.19546	2.2416	1.25038	0.0001	0.0001	2.27508	0.0001	2.2138	0.0001	0.0001	0.0001	0.0001
1274	chr15	+	40434469	40445661	MSTRG.22398.1	2	8436	MSTRG.22398	COL25A1	1.1634	0.0001	0.0001	0.0001	1.12273	1.2247	0.0001	0.0001	0.0001	0.0001	0.0001	0.0001	0.138334	0.124669	0.0001	0.0001
1275	chr3	-	20220859	20320150	MSTRG.38892.1	2	2103	MSTRG.38892	FAM13B	0.0001	0.00681	0.0001	0.0001	0.39547	0.0001	0.0001	0.0001	0.0001	0.0001	0.0001	0.0001	0.424682	0.0001	0.63904	0.0001
1276	chr13	+	5759664	5761970	MSTRG.13903.3	3	877	MSTRG.13903	.	0.829757	0.0001	0.0001	0.0001	0.0001	0.0001	0.0001	0.0001	0.0001	0.0001	0.0001	0.0001	0.0001	1.06759	1.22147	0.0001
1277	chr11	+	40724684	40813891	MSTRG.8939.1	2	340	MSTRG.8939	FBXL7	0.0001	0.0001	0.0001	0.0001	0.0001	0.376165	10.4967	3.61244	0.0001	0.022798	0.0001	0.0001	2.65594	4.50952	0.0001	0.015494
1278	chr2	.	162561250	162561689	MSTRG.36736.1	1	440	MSTRG.36736	.	1.35847	0.559999	0.509654	1.06376	1.8524	0.252485	0.0001	1.33608	1.16927	0.297037	2.53931	2.086	0.068411	0.152198	0.0001	0.0001
1279	chr18	+	43114456	43319287	MSTRG.30317.1	3	500	MSTRG.30317	ENSOCUG00000023303	0.0001	0.0001	0.0001	0.0001	66.6833	0.0001	0.007708	2.87106	0.0001	2.2087	0.72791	0.0001	37.5952	0.14761	49.0868	63.008
1280	chr19	-	28999323	29005055	MSTRG.31951.1	1	5733	MSTRG.31951	.	3.77027	2.57384	3.22982	2.80251	7.36587	6.95371	0.0001	3.14224	1.94522	0.725493	1.48038	1.29287	8.78564	10.1446	6.08846	8.2917
1281	chr8	-	51423812	51426890	MSTRG.51841.1	1	3079	MSTRG.51841	.	0.531713	0.054075	0.017073	0.065959	0.963793	0.26984	0.010816	1.9385	0.309003	1.17981	0.188052	1.31617	0.04495	0.145475	0.066641	0.045233
1282	chr1	.	70287577	70293460	MSTRG.3844.1	1	5884	MSTRG.3844	CENPP	0.582554	1.61327	1.67358	0.978718	0.059705	0.006737	0.010315	0.018986	1.37821	0.291357	0.152221	0.166741	0.047626	0.0001	0.024268	0.047339
1283	chr8	-	17481321	17482999	MSTRG.50827.1	1	1679	MSTRG.50827	.	0.47147	0.675747	0.322299	0.21851	0.370865	0.823341	0.213215	0.741441	0.205801	0.261226	0.131819	0.700244	0.83024	0.976936	16.6662	0.728693
1284	chr3	+	129042877	129055889	MSTRG.41670.1	2	11617	MSTRG.41670	CSMD3	0.0001	0.0001	0.07179	0.138922	0.0001	0.0001	0.006519	0.0001	0.0001	0.104882	0.0001	0.0001	3.79894	3.36147	2.28764	0.004876
1285	chr13	+	44690605	44692596	MSTRG.15067.1	1	1992	MSTRG.15067	.	54.0568	85.7148	31.6251	152.563	6.98213	3.61005	4.751	8.52311	80.6738	2.88195	4.26469	19.0489	1.67428	4.75664	2.55305	2.55967
1286	chr19	+	28894531	28951620	MSTRG.31943.1	2	2150	MSTRG.31943	YPEL2	2.22131	1.15867	2.22184	1.33165	2.71022	2.97565	3.86625	1.40786	0.544007	0.388373	0.674236	0.513449	2.77666	4.64564	3.13545	5.52928
1287	chr1	-	72492479	72494136	MSTRG.3933.1	1	1658	MSTRG.3933	.	0.072595	0.0001	0.0001	0.147075	1.89742	4.15586	4.28964	3.72563	0.0001	0.29239	0.051703	0.020945	2.98364	0.207845	1.35188	3.28262
1288	chr1	.	70284574	70287179	MSTRG.3843.1	1	2606	MSTRG.3843	CENPP	0.888681	1.92893	1.55578	1.0317	0.032083	0.0001	0.058122	0.0001	1.00313	0.479069	0.176354	0.148362	0.030823	0.038957	0.040485	0.0001
1289	chr13	+	139406433	139409953	MSTRG.17736.1	1	3521	MSTRG.17736	.	4.6065	4.15263	3.00734	4.27793	0.242376	0.969624	0.316763	0.954006	11.236	0.829539	0.726183	0.135294	0.135344	0.327525	0.257848	0.242609
1290	chr21	+	6877946	6917628	MSTRG.38017.2	2	1540	MSTRG.38017	PPTC7	0.0001	0.0001	0.003218	0.804012	0.0001	0.0001	0.975053	0.878191	0.0001	0.087589	0.000991	0.0001	1.50151	0.002012	1.26435	1.4845
1291	chr16	.	69586946	69587855	MSTRG.25867.1	1	910	MSTRG.25867	.	0.135573	0.182963	0.086239	0.0001	0.479272	0.576164	2.43945	0.725978	0.140739	0.0001	0.080456	0.0001	1.58433	0.890742	1.44144	0.921525
1292	chr18	.	43468770	43472074	MSTRG.30195.1	1	3305	MSTRG.30195	.	0.018339	0.008337	0.014213	0.008445	0.80872	0.201683	1.02836	0.062421	0.019817	0.065376	0.030506	0.062575	0.173393	0.355366	0.225275	1.44054
1293	chr2	+	91489763	91496017	MSTRG.34891.1	1	6255	MSTRG.34891	NPAS2	0.069789	0.017274	0.122632	0.127729	0.967535	1.50283	1.9131	1.42028	0.334661	0.311149	0.259121	0.272614	2.03783	2.15491	1.83521	1.77253
1294	chr15	.	29025170	29025461	MSTRG.22073.1	1	292	MSTRG.22073	.	16.8245	5.3636	17.7257	7.33831	0.254909	0.902259	0.314544	0.0001	21.7167	4.21312	2.20388	8.22977	1.7984	0.959184	0.431711	0.751796
1295	chr12	.	131668628	131669608	MSTRG.12983.1	1	981	MSTRG.12983	.	0.0001	0.0001	0.0001	0.0001	0.780956	0.370167	0.038326	0.008944	0.0001	0.27754	0.0001	0.049243	2.72338	2.89096	1.34194	1.04882
1296	chr9	+	22486342	22494611	MSTRG.53507.1	2	3963	MSTRG.53507	ERC2	2.62057	2.43396	3.07408	4.17305	0.181127	0.425275	0.17565	0.364172	2.01263	0.83151	0.90222	0.218597	0.074092	0.147744	0.076379	0.0001
1297	chr19	-	28991108	28992080	MSTRG.31950.1	1	973	MSTRG.31950	.	2.64568	1.94115	4.03141	1.87454	5.622	4.93409	3.58289	2.36134	1.61833	0.361644	0.802164	0.90603	7.28147	8.7124	5.33598	6.59049
1298	chr1	-	72428990	72433846	MSTRG.3927.7	2	1522	MSTRG.3927	.	0.0001	0.0001	0.0001	0.0001	3.40356	10.5629	3.97247	2.5952	0.067605	0.120689	0.581883	0.027673	6.23828	0.119488	2.35349	4.72235
1299	chr3	.	88294825	88302120	MSTRG.40530.1	1	7296	MSTRG.40530	KCNB2	0.219263	0.190439	0.223964	0.308504	2.10082	0.600636	0.887832	0.664079	0.080317	0.121646	0.05561	0.157186	0.64307	0.369724	1.22396	0.994641
1300	chr4	+	7495815	7501324	MSTRG.42479.1	1	5510	MSTRG.42479	.	0.868274	2.58971	2.67283	1.85187	0.092657	0.043522	0.169616	0.042996	1.18486	0.453423	0.188824	0.166952	0.108814	0.057676	0.023274	0.035016
1301	X	-	9349816	9355933	MSTRG.193.1	2	381	MSTRG.193	.	0.387556	0.102276	0.0001	2.05744	6.77691	0.0001	0.0001	0.673476	0.287305	0.0001	0.0001	0.350593	2.54105	2.05619	2.85604	4.66301
1302	chr18	+	42312234	42318398	MSTRG.30293.1	2	2412	MSTRG.30293	.	0.667789	0.796847	0.98281	0.800952	0.077259	0.152379	0.06057	0.120135	1.82378	0.417754	0.141347	0.207193	0.038253	0.071369	0.077377	0.025879
1303	chr18	-	37301491	37310741	MSTRG.30053.2	2	1713	MSTRG.30053	SLC16A12	6.66516	12.7695	22.0962	13.5754	1.07573	0.12572	0.075514	0.512541	2.32797	1.46801	7.71953	6.02201	0.464468	0.100066	0.711382	0.792726
1304	chr9	-	22535589	22556876	MSTRG.53508.1	2	20934	MSTRG.53508	ERC2	4.29002	4.03581	3.61212	4.9206	0.274403	0.524778	0.157756	0.535396	3.02509	1.028	0.898017	0.350247	0.15999	0.200134	0.068334	0.0001
1305	chr13	-	8081860	8116437	MSTRG.13982.2	1	34578	MSTRG.13982	.	0.033715	0.010939	0.024097	0.089337	3.88006	0.0001	1.40867	0.0001	0.052376	0.0001	0.041861	0.323172	0.649195	1.24538	0.947647	2.93517
1306	chr13	.	70660632	70660943	MSTRG.15701.1	1	312	MSTRG.15701	.	4.37891	14.7963	16.9944	11.2295	0.133248	0.0001	0.0001	0.096715	6.35495	5.02368	1.36496	0.575245	0.251681	0.159833	0.486827	0.074397
1307	chr11	-	75072008	75145319	MSTRG.9496.1	2	4102	MSTRG.9496	PDE4D	0.135861	0.093221	0.092976	0.349206	0.380321	0.2925	0.260767	0.233682	0.133382	0.108734	0.067527	0.117121	0.411132	2.65819	0.479869	0.309964
1308	chr17	+	5011233	5011542	MSTRG.26281.1	1	310	MSTRG.26281	.	0.0001	0.0001	0.242329	0.148083	0.069776	0.198391	3.12047	0.187084	0.15831	0.0001	0.230274	0.078192	1.69978	3.1896	0.225913	3.87872
1309	chr9	-	73335782	73340179	MSTRG.54584.1	1	4398	MSTRG.54584	.	0.358026	0.209298	0.272363	0.122165	4.06893	2.20063	1.72365	0.557742	0.247773	0.268006	0.341167	0.32432	1.5031	1.48781	1.46859	3.53123
1310	chr7	-	11998817	12025992	MSTRG.46737.2	2	2957	MSTRG.46737	LRGUK	0.154565	0.017745	0.01201	0.0001	0.006988	1.3338	0.066843	0.0001	0.0001	0.004329	1.22403	0.669937	0.0001	0.015955	0.007932	0.017767
1311	chr12	+	131639620	131646894	MSTRG.12981.1	2	3949	MSTRG.12981	.	0.03428	0.0001	0.0001	0.0001	0.889912	0.419356	0.057533	0.015282	0.000508	0.245358	0.048436	0.0001	1.79119	1.57763	1.24564	0.877724
1312	chr3	-	138428341	138480282	MSTRG.41843.1	2	3471	MSTRG.41843	.	0.299148	0.047968	0.097742	0.02862	0.01321	0.775763	0.555776	0.0001	0.119576	0.138033	0.251133	0.717218	6.86016	1.38259	1.10006	1.31343
1313	X	+	109850226	109856796	MSTRG.2218.1	2	224	MSTRG.2218	.	0.0001	0.0001	0.0001	0.0001	19.9944	0.0001	0.0001	0.0001	0.0001	0.0001	0.0001	0.335046	0.0001	13.5213	13.0833	0.235898
1314	chr16	-	65411367	65458793	MSTRG.25713.2	4	734	MSTRG.25713	PIGR	0.000925	0.0001	0.0001	0.0001	0.95189	0.60495	0.321386	0.000275	0.0001	0.68149	0.0001	0.000551	0.172597	10.8674	4.7199	7.74041
1315	chr12	-	27703250	27752825	MSTRG.10755.1	2	2546	MSTRG.10755	ZFAND3	0.262091	0.351484	2.44079	0.03494	0.066302	0.018069	0.122451	1.87941	2.16355	0.0001	1.7838	0.079227	0.067374	0.030661	0.050399	0.0001
1316	chr3	.	88357004	88360034	MSTRG.40540.1	1	3031	MSTRG.40540	KCNB2	0.138348	0.217842	0.052029	0.148546	2.04329	0.793383	0.370275	0.898745	0.145181	0.143265	0.09783	0.142022	0.816344	0.517519	1.2384	0.918161
1317	chr13	+	7888582	8063251	MSTRG.13973.2	4	960	MSTRG.13973	ENSOCUG00000034059	0.0001	0.0001	0.0001	0.0001	2.23454	1.05325	2.18154	0.330159	0.0001	0.107449	0.0001	0.173034	1.3064	1.2991	0.860737	1.42149
1318	chr2	-	91512204	91523457	MSTRG.34893.1	2	667	MSTRG.34893	NPAS2	0.130357	0.0001	0.0001	0.0001	0.874865	1.14922	1.43149	1.35278	0.354431	0.126514	0.150474	0.12088	1.34209	1.29296	2.46752	1.55746
1319	chr3	.	88290652	88294233	MSTRG.40529.1	1	3582	MSTRG.40529	KCNB2	0.226214	0.210101	0.187188	0.245189	1.92847	0.734827	0.740597	0.756433	0.086177	0.17402	0.054932	0.122623	0.568875	0.514457	0.904037	1.06559
1320	chr4	+	4860161	4873633	MSTRG.42345.1	2	8505	MSTRG.42345	ACSS2	1.10745	1.18407	1.09301	1.46138	1.9382	4.64735	2.38459	2.57972	1.66234	2.62137	1.039	2.00924	4.64722	12.9719	6.74414	13.4731
1321	chr3	-	101012239	101032356	MSTRG.40803.1	2	221	MSTRG.40803	.	0.085413	0.096176	0.0001	0.0001	3.91523	3.58263	0.450895	0.749928	0.315129	0.991496	0.346482	2.09421	12.6003	10.7429	2.86813	7.78196
1322	chr16	.	60486089	60488229	MSTRG.25519.1	1	2141	MSTRG.25519	.	0.110227	0.179248	0.294368	0.231137	0.74325	0.64857	1.03673	0.907706	0.111031	0.244832	0.12147	0.151598	0.98912	1.391	0.849538	0.956826
1323	chr15	-	44595602	44695221	MSTRG.22516.6	3	6055	MSTRG.22516	ENSOCUG00000037821	0.023142	0.0001	0.044287	0.009297	0.486301	0.8372	0.62794	1.02474	0.028061	0.0001	0.0001	0.034693	0.0001	1.11624	0.335633	0.676081
1324	chr8	+	37318214	37338506	MSTRG.51484.1	2	925	MSTRG.51484	KDM5A	0.342547	0.0001	0.076937	1.27619	0.058279	0.0001	0.008496	0.0001	0.042028	0.065672	0.156213	0.060672	1.28038	1.32492	1.41871	0.09243
1325	chr3	.	88305494	88326897	MSTRG.40533.1	1	21404	MSTRG.40533	KCNB2	0.213055	0.168328	0.108462	0.251036	2.00533	0.544701	0.615586	0.851119	0.111872	0.122179	0.09396	0.18029	0.623546	0.389533	1.00422	0.788434
1326	X	-	55490135	55501390	MSTRG.1250.3	6	3959	MSTRG.1250	RIPPLY1	0.0001	0.112169	0.10335	0.0001	0.0001	0.051507	0.1529	0.038109	0.328695	0.097016	0.029842	0.114062	0.255793	0.224427	2.26892	2.50181
1327	chr3	+	110601243	110608939	MSTRG.40999.7	2	7218	MSTRG.40999	.	0.315644	0.02832	0.035171	0.096226	0.07822	0.179897	0.091984	0.063003	0.138022	0.345159	0.062425	1.67153	0.04785	0.035678	0.09224	0.060493
1328	chr3	+	80500254	80565208	MSTRG.40332.1	2	656	MSTRG.40332	BHLHE22	0.005242	0.0001	0.0001	0.0001	0.393107	1.66289	0.512144	0.494377	0.0001	0.125734	0.098355	0.126633	1.60326	0.857178	0.520113	1.4832
1329	chr11	+	85460473	85468030	MSTRG.9780.10	4	2665	MSTRG.9780	CDK7	0.803024	0.009347	0.861231	0.0001	0.0001	0.054556	0.132179	0.0001	0.890012	0.812625	0.0001	0.792889	0.064144	0.0001	0.0001	0.009801
1330	chr4	.	80016836	80018218	MSTRG.44530.1	1	1383	MSTRG.44530	ANO4	0.0001	0.080259	0.0001	0.055764	0.0001	1.34175	0.0001	4.47558	0.0001	0.065856	0.031102	0.093601	0.136386	2.27383	1.15114	0.056898
1331	chr19	.	34443117	34443600	MSTRG.32099.1	1	484	MSTRG.32099	.	0.0001	0.0001	0.0001	0.213974	3.22124	1.15946	0.78237	0.0001	0.0001	0.089085	0.0001	0.0001	0.121343	4.19516	0.0001	1.8401
1332	X	-	54702286	54703510	MSTRG.1231.1	1	1225	MSTRG.1231	.	0.220197	1.53058	1.96755	2.45365	0.047713	0.659057	0.0001	0.045771	1.2178	0.068286	0.165232	1.63212	0.0001	0.105637	0.0001	0.0001
1333	chr16	-	78339654	78342808	MSTRG.26117.1	2	2161	MSTRG.26117	.	0.0001	0.0001	0.0001	0.0001	0.048983	3.1971	0.058906	0.027927	0.0001	0.0001	0.019905	0.0001	0.0001	1.34211	0.0001	1.38798
1334	chr7	-	14617860	14679706	MSTRG.46863.1	2	5997	MSTRG.46863	UBE2H	0.0001	0.07589	0.006776	0.0001	0.397661	0.0001	0.0001	0.0001	0.00229	0.016438	0.0001	0.009467	0.340827	0.326489	0.133844	0.0001
1335	chr13	.	142386711	142425190	MSTRG.17932.1	1	38480	MSTRG.17932	CAMTA1	0.07726	0.109737	0.094143	0.116343	0.058309	0.074021	0.307606	0.141246	0.074481	0.097242	0.050931	0.063212	3.10709	0.054183	0.05564	0.045412
1336	chr3	-	112132686	112135779	MSTRG.40978.1	2	826	MSTRG.40978	.	0.287243	0.0001	0.0001	0.0001	0.090725	0.0001	1.65033	0.941539	0.170105	0.11706	0.0001	0.0001	2.19576	5.20546	2.07562	0.0001
1337	chr5	-	12927738	12936316	MSTRG.45215.1	2	1179	MSTRG.45215	ENSOCUG00000029235	32.9571	27.7782	39.3196	25.348	0.902499	3.95656	4.47779	22.0319	5.18398	35.8321	30.8987	7.60962	0.0001	3.02555	1.0181	3.70115
1338	chr3	-	44724222	44728308	MSTRG.39532.1	1	4087	MSTRG.39532	.	1.90868	5.34315	2.64712	2.93958	0.074095	0.058356	0.033512	0.109648	2.31372	1.26708	0.330703	0.155718	0.120643	0.157702	0.150615	0.005679
1339	chr1	-	173051775	173076962	MSTRG.6332.2	4	2924	MSTRG.6332	ENSOCUG00000014601	1.08739	13.7001	1.67334	8.30745	0.809687	0.806274	0.476473	5.22012	2.34692	5.12316	1.54144	0.713874	0.343594	0.329593	0.352454	0.564059
1340	chr13	-	44647357	44654330	MSTRG.15064.1	3	2097	MSTRG.15064	PDE4DIP	3.2612	1.31448	1.79965	2.10391	0.191912	0.536919	0.017417	0.215478	1.96729	1.81395	1.13347	0.550966	0.109998	0.017268	0.202088	0.371716
1341	chr13	+	139410807	139413311	MSTRG.17737.1	1	2505	MSTRG.17737	.	7.55174	5.76304	4.93863	5.77726	0.386183	1.48936	0.973349	1.59988	18.2306	0.992256	0.87007	0.316031	0.251365	0.75398	0.755865	0.273305
1342	chr14	.	144241752	144242318	MSTRG.21060.1	1	567	MSTRG.21060	.	0.092493	0.197707	0.363609	0.308629	0.0001	1.53326	0.93498	0.111722	0.176004	0.152088	0.113525	0.29592	2.47033	1.80655	0.271092	2.56022
1343	chr1	.	70300585	70303651	MSTRG.3846.1	1	3067	MSTRG.3846	CENPP	1.19226	1.57874	1.54523	0.89201	0.014105	0.107337	0.049386	0.078709	1.53625	0.292487	0.237227	0.241698	0.078996	0.024651	0.120637	0.030273
1344	chr4	.	3606297	3621354	MSTRG.42291.1	1	15058	MSTRG.42291	.	0.849212	0.3303	0.721167	0.425986	0.017238	0.007486	0.009702	0.055058	2.61577	0.173605	0.046657	0.20034	0.110532	0.095921	0.090819	0.026916
1345	chr7	.	90975437	90981212	MSTRG.48189.1	1	5776	MSTRG.48189	ENSOCUG00000000144	0.015145	2.22482	3.65543	0.875082	1.08501	0.138194	0.038963	0.121602	1.58232	0.094806	0.150762	0.140701	0.037216	0.045334	0.034863	0.107335
1346	chr7	-	53378	66087	MSTRG.46494.1	3	3920	MSTRG.46494	.	3.71012	3.45864	3.73955	6.03688	0.022072	0.405214	0.089748	0.028055	5.5346	0.448919	0.80428	0.609061	0.33133	0.161897	0.056752	0.394395
1347	chr12	+	131608005	131608841	MSTRG.12978.1	2	804	MSTRG.12978	.	0.0001	0.0001	0.0001	0.0001	1.79853	1.06838	0.124258	0.0001	0.0001	0.354909	0.0001	0.0001	2.57089	3.40135	1.62786	0.920872
1348	chr19	.	35832642	35833190	MSTRG.32111.1	1	549	MSTRG.32111	CA10	0.3684	0.28033	1.45968	0.271253	0.07852	0.6246	0.0001	0.097453	9.27414	5.28082	0.247552	0.0001	0.144224	0.319709	0.33084	0.059372
1349	chr16	.	78376313	78379188	MSTRG.26127.1	1	2876	MSTRG.26127	.	0.020402	0.028604	0.035907	0.043416	0.163009	1.85056	0.039499	0.127988	0.040218	0.023414	0.029912	0.024866	0.054265	0.393335	0.044084	0.816359
1350	chr12	+	76984392	76994121	MSTRG.11859.1	1	9730	MSTRG.11859	.	2.98259	2.48461	2.83871	2.74379	0.714867	0.33376	0.353459	0.254697	4.19765	1.18335	0.991332	0.932196	0.454966	0.293089	0.166425	0.469555
1351	chr18	+	47958440	47962442	MSTRG.30410.1	2	3814	MSTRG.30410	DNMBP	0.787425	0.0001	0.0001	0.265143	0.004177	0.0001	0.0001	0.105286	0.022205	0.0001	0.015862	0.0001	0.006768	0.0001	0.322839	1.3761
1352	chr16	+	78150615	78246206	MSTRG.26111.1	4	1162	MSTRG.26111	RGS1	0.0001	0.0001	0.0001	0.0001	0.359746	6.39273	0.466163	0.184171	0.0001	0.0001	0.088605	0.0001	0.0001	4.60843	0.0001	3.79863
1353	chr15	+	76697474	76704324	MSTRG.23351.14	3	2238	MSTRG.23351	ALB	45.6947	0.0001	0.0001	0.0001	0.0001	1.23911	0.0001	29.0583	0.0001	6.38235	0.0001	88.548	0.0001	0.0001	0.381798	0.0001
1354	chr12	+	131587471	131617225	MSTRG.12977.1	4	5338	MSTRG.12977	.	0.0001	0.0001	0.0001	0.019401	0.19116	0.05847	0.0001	0.0001	0.0001	0.047435	0.217305	0.009082	0.734656	4.06521	0.168461	0.142543
1355	chr13	.	16769492	16769749	MSTRG.14165.1	1	258	MSTRG.14165	.	2.2368	0.428699	2.2246	0.995691	3.58486	5.89808	1.01074	3.34034	0.690156	0.35114	0.812911	1.02881	7.41303	4.70676	3.88838	4.38101
1356	chr13	+	139402888	139405925	MSTRG.17735.1	1	3038	MSTRG.17735	.	4.67256	4.57224	3.7271	4.53436	0.221224	0.787098	0.639395	1.26995	10.129	0.86314	1.03338	0.146731	0.236881	0.516915	0.52302	0.113903
1357	chr2	.	78489914	78492506	MSTRG.34665.1	1	2593	MSTRG.34665	.	0.012433	0.021403	0.0001	0.07478	0.573637	0.916577	0.737318	0.240995	0.019841	0.078968	0.436948	0.029834	3.43002	0.786294	0.789561	0.645095
1358	chr1	.	75258826	75262423	MSTRG.3987.1	1	3598	MSTRG.3987	.	1.34097	2.79684	2.24222	1.438	0.046304	0.0001	0.094271	0.016773	1.36327	0.672517	0.16101	0.247978	0.038466	0.111823	0.167951	0.037518
1359	chr7	-	72196132	72196658	MSTRG.47832.1	1	527	MSTRG.47832	CCNT2	0.441693	0.0001	0.0001	0.0001	0.963237	1.04752	0.574827	0.169744	0.0001	0.086412	0.302288	0.0001	1.95597	2.66105	0.334125	1.65029
1360	chr12	.	79358528	79361250	MSTRG.11870.1	1	2723	MSTRG.11870	.	0.056018	0.038233	0.046975	0.027001	0.087042	0.412727	0.0001	1.58218	0.079394	0.0001	0.033066	0.041416	0.163521	1.17103	0.617459	0.030591
1361	chr9	+	7971061	7997019	MSTRG.52960.1	2	2450	MSTRG.52960	ENSOCUG00000033489	0.0001	0.641101	0.0001	0.553837	0.395228	0.0001	0.0001	1.82762	2.11681	2.22542	2.18619	1.91503	0.411637	0.0001	0.0001	0.0001
1362	chr8	.	84462460	84462952	MSTRG.52266.1	1	493	MSTRG.52266	.	0.0001	0.233531	0.0001	0.100006	1.08319	0.666761	0.277274	1.25756	0.0001	0.083855	0.0001	0.0001	1.95075	1.83106	0.0001	0.12512
1363	chr15	+	44618556	44807431	MSTRG.22522.3	4	1508	MSTRG.22522	ENSOCUG00000037821	0.0001	0.0001	0.0001	0.0001	1.89994	1.97942	2.68246	1.30345	0.0001	0.089649	0.085511	0.0001	1.06105	0.994769	0.122074	0.764625
1364	chr13	.	1153252	1156446	MSTRG.13715.1	1	3195	MSTRG.13715	.	0.754653	1.89425	1.64377	1.02329	0.071638	0.110338	0.0001	0.018889	0.856521	0.51514	0.215359	0.161797	0.054428	0.047328	0.112388	0.026535
1365	chr15	+	43917381	43927379	MSTRG.22460.2	3	1450	MSTRG.22460	INTS12	0.0001	0.0001	0.0001	0.087403	1.09245	0.0001	0.0001	0.0001	0.0001	0.065308	0.0001	0.040273	1.80745	0.024351	1.91515	0.0001
1366	chr12	.	131671838	131672454	MSTRG.12984.1	1	617	MSTRG.12984	.	0.0001	0.0001	0.0001	0.0001	1.0741	0.36381	0.0001	0.0001	0.0001	0.52241	0.069715	0.0001	2.71479	2.59503	2.1973	1.51629
1367	chr13	-	63073329	63142960	MSTRG.15504.9	7	1916	MSTRG.15504	.	1.82968	0.0001	0.767833	2.85486	2.02327	1.14433	1.49047	1.29436	0.543476	0.415127	0.074542	0.235357	1.79334	1.19617	2.68131	1.67789
1368	chr10	.	12056810	12057441	MSTRG.7138.1	1	632	MSTRG.7138	ENSOCUG00000031916	3.97155	2.05467	1.93204	0.693249	17.9976	3.28238	0.506776	4.41485	1.74005	0.981363	0.933939	0.0001	3.40698	13.5818	18.2286	1.79224
1369	chr4	.	56472100	56477940	MSTRG.43914.1	1	5841	MSTRG.43914	.	0.062114	0.150779	0.192566	0.174506	0.220853	0.369528	0.022805	0.067122	0.189092	0.050484	0.066277	0.048533	0.165469	2.95925	0.069043	0.182886
1370	chr4	.	51102236	51111208	MSTRG.43846.1	1	8973	MSTRG.43846	.	2.54279	1.74635	2.39014	1.68545	0.031509	0.049633	0.05513	0.019843	1.65897	0.169243	0.158141	0.815286	0.229992	0.073642	0.059702	0.055865
1371	chr7	-	3131529	3137154	MSTRG.46598.1	1	5626	MSTRG.46598	EZH2	1.83927	3.6872	3.83642	2.60173	0.308697	0.148693	0.33429	0.190119	2.18191	0.955745	0.585211	0.649484	0.163564	0.273666	0.163313	0.241521
1372	chr10	-	40235415	40238202	MSTRG.8086.1	2	2727	MSTRG.8086	ENSOCUG00000015474	1.63587	1.10078	0.622201	0.659823	0.641565	0.654026	0.566784	0.445262	0.615823	1.70839	0.82553	0.928214	0.11896	0.121086	0.330276	0.183156
1373	chr3	.	88436123	88439341	MSTRG.40564.1	1	3219	MSTRG.40564	KCNB2	0.048408	0.349468	0.10244	0.334332	1.79628	0.439836	0.470957	0.860283	0.196041	0.071688	0.105715	0.15007	0.516544	0.357864	1.11951	0.785883
1374	chr3	.	88401662	88405399	MSTRG.40549.1	1	3738	MSTRG.40549	KCNB2	0.159044	0.300314	0.179475	0.314978	1.66385	0.458719	0.73038	0.791906	0.132412	0.095648	0.097485	0.110699	0.590824	0.242094	0.824798	0.644398
1375	chr19	+	19354181	19359333	MSTRG.31573.2	2	1552	MSTRG.31573	FAM222B	2.55039	3.18519	0.0001	0.402799	0.0001	0.0001	0.0001	1.44528	3.40742	2.03888	1.49635	0.0001	0.0001	0.0001	0.0001	0.220534
1376	chr1	-	165511716	165512165	MSTRG.6177.1	1	450	MSTRG.6177	ANO3	6.68441	3.30632	4.236	2.90287	0.0001	0.0001	0.0001	0.231128	8.50895	0.756475	2.53745	0.52376	0.51259	0.576727	0.274069	0.220229
1377	chr1	.	11732203	11733691	MSTRG.2523.1	1	1489	MSTRG.2523	.	0.0001	0.0001	0.0001	0.0001	1.75291	1.18225	0.775915	0.628367	0.0001	0.182635	0.0882	0.096982	0.376955	0.953467	1.17963	0.957775
1378	chr19	+	28989591	29040016	MSTRG.31949.1	3	2619	MSTRG.31949	.	2.10511	0.712299	1.40349	1.21195	3.04545	2.43296	3.62548	1.79334	0.831041	0.453507	0.364061	0.759869	3.76075	3.55329	1.80668	2.84682
1379	chr15	-	39289979	39300167	MSTRG.22328.1	1	10189	MSTRG.22328	ELOVL6	0.286339	0.323359	0.215146	0.200866	6.54672	2.83743	2.97564	1.48461	0.505743	0.724534	0.302004	0.193163	0.940273	2.54826	0.851983	4.47922
1380	chr2	-	92907249	92907980	MSTRG.34926.1	1	732	MSTRG.34926	.	10.1673	1.74231	6.55573	2.76202	0.00985	5.09362	0.44372	2.71704	14.0494	16.0806	3.50834	0.036214	0.951143	1.90935	0.098656	0.925928
1381	chr16	.	33386108	33387474	MSTRG.24604.1	1	1367	MSTRG.24604	.	0.520116	0.440687	0.183543	0.283964	1.45429	0.950157	1.60546	0.838338	0.211133	0.06769	0.147287	0.053196	0.617392	1.1025	0.594416	0.975333
1382	chr1	+	155079628	155094970	MSTRG.5997.1	1	15343	MSTRG.5997	.	0.901239	0.496097	0.559622	0.703099	1.56184	1.75539	1.94446	1.43724	1.16542	0.136626	0.136476	0.307197	1.57546	2.99633	1.58255	2.15752
1383	chr16	+	24529085	24573128	MSTRG.24432.1	2	11299	MSTRG.24432	.	1.77435	0.10658	0.157777	2.16035	0.020963	0.003552	0.0001	0.0001	2.37513	0.214438	0.292761	0.206594	0.257225	0.108264	0.020446	0.007372
1384	chr16	-	2771997	2791493	MSTRG.23936.2	2	3750	MSTRG.23936	ACBD5	0.135461	0.083062	0.294406	2.21016	0.085828	1.83902	0.483824	1.57617	0.120474	0.06632	0.072994	0.212282	0.326423	0.355582	0.167913	2.12921
1385	chr13	-	108338683	108346161	MSTRG.16553.1	2	1981	MSTRG.16553	.	0.060975	0.183013	0.106142	0.229906	0.260663	0.134109	0.330516	0.113215	0.350318	0.063258	0.101931	0.15985	0.163015	1.73891	2.27176	0.265591
1386	chr3	-	80514191	80519470	MSTRG.40333.2	2	3572	MSTRG.40333	CYP7B1	0.305551	0.0001	0.0001	0.057986	0.0001	0.822355	0.0001	0.0001	0.072475	0.0001	0.0001	0.0001	2.68206	2.6362	0.0001	0.0001
1387	chr19	+	46708727	46713608	MSTRG.32636.1	2	4272	MSTRG.32636	ENSOCUG00000005579	1.18556	1.31448	1.26506	0.639808	2.58615	2.64722	2.04385	1.9251	0.403665	1.09573	0.755499	0.274287	3.62708	2.8867	1.86833	4.31661
1388	chr15	.	50352146	50353435	MSTRG.22663.1	1	1290	MSTRG.22663	.	0.0001	0.17209	0.028322	0.080282	0.675231	1.68406	0.939745	0.527221	0.085421	0.282289	0.103343	0.112743	0.578535	1.43364	1.34355	0.561759
1389	chr15	-	44752701	44755216	MSTRG.22526.1	1	2516	MSTRG.22526	.	0.0001	0.0001	0.0001	0.0001	3.39747	3.33677	3.94063	2.35399	0.0001	0.421688	0.187997	0.333029	2.74245	2.51405	0.521637	2.42531
1390	chr19	+	12527369	12555310	MSTRG.31286.1	2	10520	MSTRG.31286	KIF1C	1.04394	0.226414	0.297761	2.35069	0.15521	0.156659	0.095794	0.136484	0.295722	1.41959	1.35715	0.199814	0.168676	0.19973	0.11431	0.192753
1391	chr2	+	91513007	91514313	MSTRG.34894.1	1	1307	MSTRG.34894	NPAS2	0.092749	0.127389	0.077872	0.118013	1.42668	1.39331	2.87647	3.07027	0.770515	0.563659	0.496808	0.48338	2.43086	3.2449	1.90745	3.98772
1392	chr9	+	22600211	22605171	MSTRG.53509.1	1	4961	MSTRG.53509	ERC2	1.49301	1.21713	2.00967	2.62913	0.149821	0.256094	0.044715	0.262925	1.63143	0.359756	0.312381	0.064316	0.119471	0.098682	0.051407	0.0001
1393	chr3	+	88336249	88352360	MSTRG.40538.1	1	16112	MSTRG.40538	KCNB2	0.170618	0.188047	0.0906	0.228708	1.79298	0.480084	0.709249	0.818186	0.193479	0.109619	0.103237	0.200732	0.576595	0.405133	0.997707	0.758151
1394	chr7	+	143752264	143794931	MSTRG.49808.1	2	1950	MSTRG.49808	NBEAL1	0.179772	0.104357	0.134405	1.38452	2.36893	0.017652	0.203553	0.160933	0.102446	0.173003	0.197379	0.289254	2.51807	0.259428	1.89825	0.180156
1395	chr1	+	75687989	75697179	MSTRG.4002.1	3	978	MSTRG.4002	CTSV	3.9616	1.50969	17.8956	2.00683	5.25723	6.81483	8.62897	5.43919	3.24391	0.242866	1.63447	0.348406	8.47818	7.30309	8.15832	7.33652
1396	chr13	+	60483133	60530001	MSTRG.15468.1	2	4118	MSTRG.15468	ENSOCUG00000026398	0.0001	0.026954	0.0001	0.016978	0.72123	0.204627	0.0001	0.313189	0.0001	0.151711	0.119368	0.156638	0.913054	0.27785	0.346864	2.17848
1397	chr1	+	155065451	155079251	MSTRG.5996.1	1	13801	MSTRG.5996	.	0.732432	0.381303	0.817673	0.710928	1.52686	1.55164	2.17728	1.35143	1.31911	0.085195	0.132715	0.233485	1.64803	2.55016	1.81344	2.55953
1398	chr7	.	77342049	77342433	MSTRG.47965.1	1	385	MSTRG.47965	.	0.0001	0.0001	0.0001	0.202224	0.052597	0.801301	0.0001	0.0001	0.0001	0.0001	0.379494	0.124134	2.36105	2.15994	0.143539	2.6203
1399	chr1	-	154567059	154576389	MSTRG.5993.1	1	9331	MSTRG.5993	TEAD1	0.204752	0.0001	0.077138	0.699192	0.0001	0.0001	1.86719	0.577825	0.021102	0.08016	0.0001	0.003537	0.011393	0.70553	1.78436	0.0001
1400	chr4	.	56741785	56746380	MSTRG.43945.1	1	4596	MSTRG.43945	.	0.186313	0.074423	0.111212	0.17739	0.208048	0.287825	0.031086	0.036879	0.180653	0.06697	0.08891	0.030261	0.100377	2.8404	0.083709	0.188299
1401	chr14	+	42999172	43005606	MSTRG.18976.1	2	5899	MSTRG.18976	CP	3.68441	4.48034	6.04555	3.03325	5.96839	6.04914	6.03138	16.3433	1.26272	2.94211	2.44553	1.40887	1.53916	14.2649	24.6158	2.0318
1402	chr17	.	65152587	65153199	MSTRG.28192.1	1	613	MSTRG.28192	.	0.413211	0.304999	0.07511	0.29791	1.09539	0.39945	0.755511	1.05572	0.366812	0.0001	0.239377	0.183747	1.42462	1.44636	1.50801	1.86377
1403	chr1	-	11721617	11723844	MSTRG.2502.1	2	1323	MSTRG.2502	ENSOCUG00000026800	0.0001	0.0001	0.0001	0.0001	6.98567	6.29424	9.43604	5.59395	0.0001	0.368014	0.825319	0.234804	1.14904	4.50654	3.001	3.65701
1404	chr3	.	88377796	88386930	MSTRG.40546.1	1	9135	MSTRG.40546	KCNB2	0.193334	0.15404	0.144473	0.203925	1.65061	0.506293	0.366985	0.585773	0.164864	0.171103	0.060311	0.14438	0.527759	0.391227	0.98298	0.718789
1405	chr8	-	25482139	25502394	MSTRG.51106.1	1	20256	MSTRG.51106	.	0.543094	0.174808	0.195923	0.097749	2.94022	0.547004	2.7061	3.67681	0.962551	0.522719	0.178059	0.566761	1.47235	4.49354	1.10908	2.37679
1406	chr15	.	77194051	77194547	MSTRG.23361.1	1	497	MSTRG.23361	.	0.0001	0.055834	0.0001	0.188056	0.541248	0.12834	0.235596	0.0001	0.341017	0.232157	0.218209	0.0001	0.638736	1.79313	2.52159	2.0235
1407	chr14	+	78978586	78979620	MSTRG.19693.1	2	629	MSTRG.19693	.	0.433283	0.33855	0.976489	0.722814	1.33482	1.04441	1.12675	1.02751	0.103212	0.067778	0.370781	0.492506	1.81996	2.45352	1.07668	1.76557
1408	chr19	+	28953882	28955770	MSTRG.31948.1	2	1507	MSTRG.31948	YPEL2	2.00999	1.19914	2.38294	1.77311	3.91121	3.78918	1.98808	1.91787	1.56048	0.650554	1.0583	0.195893	3.94058	7.55062	2.83027	4.1306
1409	chr2	.	91352309	91353728	MSTRG.34887.1	1	1420	MSTRG.34887	NPAS2	0.084308	0.166453	0.110925	0.083277	0.610173	0.818422	1.96804	1.14403	0.056659	0.286127	0.400772	0.102421	1.38892	1.2348	1.1419	1.34712
1410	chr14	-	35513156	35516565	MSTRG.18816.2	2	2767	MSTRG.18816	TFDP2	1.03169	0.0001	1.09174	0.0001	0.102095	0.218152	0.7815	1.05174	0.0001	0.066516	0.0001	0.0001	0.694083	0.054689	0.687869	0.027331
1411	chr2	.	33494815	33495239	MSTRG.33556.1	1	425	MSTRG.33556	.	0.653396	0.21718	0.612292	0.863675	1.25217	2.65855	0.0001	0.873552	0.591102	0.497379	0.988585	0.227531	5.39969	4.60023	0.797918	4.32716
1412	chr2	+	122505738	122516314	MSTRG.35710.4	2	4415	MSTRG.35710	ENSOCUG00000002137	0.0001	0.0001	0.0001	1.8574	1.02748	0.127628	0.0001	0.078848	0.029804	0.0001	0.0001	0.0001	0.0001	1.3522	0.537084	0.0001
1413	chr21	.	8779950	8780733	MSTRG.38104.1	1	784	MSTRG.38104	OAS2	0.07731	0.607735	0.624369	0.349211	0.988149	0.920744	0.271641	1.14428	0.228514	0.221014	0.496117	0.298654	2.34643	1.25732	1.48308	2.03553
1414	chr10	.	8901064	8902400	MSTRG.7063.1	1	1337	MSTRG.7063	.	4.16724	2.36424	1.25679	1.91872	11.2692	18.2029	0.832811	21.4288	4.3406	1.03687	0.800773	9.26828	10.7428	28.1575	16.1143	17.0246
1415	chr3	.	88405791	88406800	MSTRG.40550.1	1	1010	MSTRG.40550	KCNB2	0.211954	0.200897	0.028792	0.0001	1.3916	1.09396	0.471971	0.734404	0.127346	0.0001	0.063882	0.101786	0.229516	0.176083	1.2157	0.986595
1416	chr3	-	9099970	9104341	MSTRG.38539.1	2	4179	MSTRG.38539	.	0.07149	0.105302	0.062136	0.108183	1.24176	0.355426	0.359748	0.292	0.262404	0.108747	0.187394	0.050558	1.56957	0.672137	0.929588	0.219418
1417	chr3	.	88329728	88334491	MSTRG.40536.1	1	4764	MSTRG.40536	KCNB2	0.214933	0.115009	0.12928	0.279366	1.85078	0.524977	0.476403	0.44724	0.17681	0.054473	0.074313	0.157839	0.407574	0.28529	0.812956	0.726876
1418	chr1	.	11735328	11737281	MSTRG.2524.1	1	1954	MSTRG.2524	.	0.0001	0.157121	0.091401	0.0001	1.35765	0.801673	1.16515	0.358303	0.105318	0.179007	0.177246	0.133641	0.445401	0.724829	1.28028	0.829795
1419	chr13	+	8025160	8062192	MSTRG.13973.10	2	1783	MSTRG.13973	ENSOCUG00000034059	0.062491	0.038016	0.011896	0.0001	3.72346	1.87012	2.91388	0.192087	0.091595	0.781275	0.344214	0.122838	1.15827	1.72494	1.73845	3.2579
1420	chr18	+	41389558	41392224	MSTRG.30160.1	1	2667	MSTRG.30160	FRA10AC1	0.321852	0.055197	1.31303	1.05154	0.110498	0.132179	1.17805	0.027924	0.060001	0.058287	0.085209	0.264403	0.016684	1.52735	1.13289	0.536506
1421	chr17	+	70745838	70883110	MSTRG.28321.9	4	1561	MSTRG.28321	FRMD6	0.0001	0.930445	0.0001	0.026062	0.182955	0.0001	0.080302	0.0001	0.0001	0.005255	0.0001	0.150585	1.67661	1.86112	0.0001	0.199492
1422	chr1	+	72464237	72465511	MSTRG.3929.1	1	1275	MSTRG.3929	.	0.071139	0.425407	0.0001	0.850425	4.44954	10.4611	8.01525	7.85146	0.040351	1.38461	0.572204	0.189441	6.62274	0.641633	2.91304	5.8159
1423	chr2	+	48514882	48517784	MSTRG.33971.1	1	2903	MSTRG.33971	.	0.125199	0.025084	0.054323	0.086277	0.572993	0.563865	1.33058	1.67815	0.112367	0.068422	0.03037	0.112634	0.240084	0.667144	0.277023	0.670003
1424	chr15	.	88794679	88795698	MSTRG.23537.1	1	1020	MSTRG.23537	.	1.15835	0.641873	0.347868	0.517861	4.46601	2.41461	0.057134	1.5383	0.611957	0.058737	0.231489	2.4296	15.7903	4.61442	5.50642	0.217657
1425	chr13	-	44667880	44669064	MSTRG.15066.1	1	1185	MSTRG.15066	HMGCS2	18.0288	24.8884	24.6309	13.3527	4.88445	10.1174	6.84993	5.86163	22.7813	8.70883	8.15511	7.82529	2.36139	3.312	2.48096	3.65143
1426	chr8	+	12695543	12698848	MSTRG.50667.1	2	2751	MSTRG.50667	PPFIBP1	0.369439	0.200514	1.48578	0.575445	0.37858	0.007415	0.143337	1.24094	0.970925	0.162067	1.69631	0.250506	0.140599	0.216564	0.133503	0.126402
1427	chr4	-	82574944	82665353	MSTRG.44617.4	3	3653	MSTRG.44617	C12orf42	1.39335	0.634116	1.05635	1.0841	1.80205	1.59765	1.50952	0.889952	1.60052	1.15895	0.523301	0.361165	4.59993	4.03542	3.29333	3.88081
1428	chr7	-	3140929	3150643	MSTRG.46599.1	1	9715	MSTRG.46599	EZH2	1.46997	3.17922	2.77884	1.80907	0.213239	0.115024	0.285172	0.149375	1.78689	0.897609	0.470014	0.621504	0.197288	0.248301	0.280617	0.147084
1429	chr14	-	54827486	54828719	MSTRG.19247.1	1	1234	MSTRG.19247	SMC4	2.87024	5.02171	4.60021	3.50937	0.297989	0.48041	0.115127	0.210192	2.80208	1.42956	0.745354	1.1276	0.442787	0.081547	0.364693	0.335249
1430	chr3	.	88352699	88356676	MSTRG.40539.1	1	3978	MSTRG.40539	KCNB2	0.239787	0.250731	0.090814	0.163174	1.60851	0.449333	0.485065	0.84317	0.106079	0.097022	0.095783	0.2255	0.392614	0.277048	1.23615	0.629936
1431	chr18	.	17982699	17985194	MSTRG.29362.1	1	2496	MSTRG.29362	.	0.841003	1.34889	1.56456	1.32854	0.165884	0.136794	0.348717	0.096715	1.46401	1.10614	0.899363	0.841724	0.282486	0.320775	0.226141	0.179528
1432	chr12	.	112780	113342	MSTRG.9805.1	1	563	MSTRG.9805	ENSOCUG00000036305	0.0001	0.0001	0.0001	0.0001	3.37115	0.649924	1.3261	0.0001	0.0001	0.402713	0.076401	0.27451	1.45257	1.73468	1.36767	1.54652
1433	chr2	.	169674105	169675167	MSTRG.36835.1	1	1063	MSTRG.36835	.	0.112622	0.11164	0.229896	0.044912	0.524299	0.130598	0.0001	0.17032	0.220368	0.073679	0.040465	0.089272	0.235155	0.939087	1.67016	0.185839
1434	chr17	.	82673744	82674328	MSTRG.28766.1	1	585	MSTRG.28766	OTUD7A	0.174886	0.0001	0.535801	2.46293	0.0001	0.338257	0.0001	0.0001	3.10957	0.542061	0.0001	2.09234	0.0001	0.0001	0.20336	0.0001
1435	chr5	-	22566111	22592277	MSTRG.45588.3	2	281	MSTRG.45588	ENSOCUG00000025164	3.29764	0.121705	4.19767	4.22653	0.0001	5.36157	7.16017	0.710339	1.46432	9.28959	12.1256	1.9831	1.52994	1.93958	0.331084	1.0578
1436	chr16	+	24535633	24563348	MSTRG.24433.1	2	6509	MSTRG.24433	.	1.7868	0.025579	0.12913	1.79219	0.013293	0.042306	0.0001	0.0001	1.62179	0.13958	0.272584	0.218994	0.168795	0.076833	0.029899	0.0001
1437	chr15	-	39270249	39280591	MSTRG.22326.1	2	5793	MSTRG.22326	ELOVL6	0.067007	0.839913	0.796747	0.594135	2.76205	0.789493	1.37495	3.33009	0.533641	1.71759	1.03057	0.100928	1.72769	4.35848	2.16933	9.46147
1438	chr4	.	56561104	56568757	MSTRG.43924.1	1	7654	MSTRG.43924	.	0.119429	0.055282	0.086604	0.185614	0.200027	0.357021	0.0001	0.113546	0.193189	0.076355	0.041451	0.036835	0.093017	2.41989	0.105521	0.10782
1439	chr13	-	132098063	132100307	MSTRG.17451.1	2	2219	MSTRG.17451	EIF4G3	0.459321	0.682808	0.759243	0.0001	0.13157	0.051178	0.0001	0.0001	0.187817	0.0001	0.067796	0.0001	0.675435	0.185408	0.46468	1.53697
1440	chr2	.	169567270	169568418	MSTRG.36823.1	1	1149	MSTRG.36823	.	0.813154	0.375796	0.493354	0.571005	0.802954	1.07648	2.21625	0.983054	0.488092	0.447918	0.261521	0.084236	0.951941	3.58066	0.570727	1.94051
1441	chr17	.	81700489	81701003	MSTRG.28663.1	1	515	MSTRG.28663	.	0.0001	0.740024	0.102071	0.463514	0.0001	1.35226	1.47102	0.0001	0.0001	0.0001	0.160084	0.117668	2.04348	1.82469	0.0001	1.28952
1442	chr3	-	38446505	38454202	MSTRG.39389.6	2	2614	MSTRG.39389	TIMD4	1.44434	1.95628	0.626641	0.49359	0.309066	0.261911	0.688273	0.118664	1.10933	0.546513	1.01292	1.20609	0.226489	0.215533	0.287955	0.170233
1443	chr14	+	43018009	43027880	MSTRG.18977.1	2	482	MSTRG.18977	CP	0.56908	1.62228	1.72533	1.83104	3.82672	1.89023	1.49922	9.38831	0.51414	1.30756	1.00644	0.806546	1.1894	7.73308	11.0476	1.09083
1444	chr12	.	131693159	131693950	MSTRG.12988.1	1	792	MSTRG.12988	.	0.0001	0.0001	0.0001	0.0001	0.523368	0.352425	0.0001	0.0001	0.0001	0.318284	0.100725	0.0001	1.08587	1.53078	1.43962	0.538973
1445	chr9	-	90550308	90558853	MSTRG.54896.2	2	2216	MSTRG.54896	.	0.033527	1.37211	0.052861	0.23239	0.0001	0.017484	0.0001	0.0001	0.014924	0.01659	0.030029	0.029885	0.0001	0.0001	0.773936	0.93416
1446	chr1	+	146237132	146238342	MSTRG.5697.5	2	613	MSTRG.5697	ENSOCUG00000038269	26.6329	330.335	206.171	98.8589	30.0875	0.843849	0.448606	3.78261	26.8998	0.004215	284.027	1.79297	5.78465	10.4975	10.2098	8.48552
1447	chr1	.	93575104	93575383	MSTRG.4362.1	1	280	MSTRG.4362	.	0.653626	0.383769	0.0001	0.184934	1.14289	1.28642	0.0001	0.320246	0.0001	0.0001	0.153621	0.683966	10.3157	1.56778	4.04737	0.0001
1448	chr5	-	29310461	29324135	MSTRG.45673.2	3	595	MSTRG.45673	ENSOCUG00000037144	5.44781	3.08482	2.82154	1.42667	1.43824	7.15318	5.3833	3.60387	7.87946	6.04959	7.40851	9.94367	1.34372	1.44123	1.51494	3.00148
1449	chr3	.	71722750	71724567	MSTRG.40156.1	1	1818	MSTRG.40156	PLAG1	1.13626	1.44291	1.57185	1.65493	0.1421	0.125535	0.0001	0.066392	1.12293	0.220556	0.400291	0.485194	0.087375	0.037655	0.056432	0.19378
1450	chr3	.	88370746	88376479	MSTRG.40545.1	1	5734	MSTRG.40545	KCNB2	0.206462	0.225807	0.113749	0.2616	1.63681	0.50021	0.531402	0.68748	0.13675	0.182355	0.0922	0.131738	0.469723	0.28469	0.999141	0.765378
1451	chr17	-	19915950	19931292	MSTRG.26845.1	2	3014	MSTRG.26845	FAM214A	1.71656	0.126168	0.109547	0.124893	1.14278	1.22281	0.14536	0.219321	0.08345	0.367741	8.16279	1.6843	0.479335	0.527414	0.173924	0.53648
1452	chr14	.	116370145	116370585	MSTRG.20649.1	1	441	MSTRG.20649	.	1.44824	0.211308	0.227155	0.0001	1.48195	1.43901	0.0001	2.16797	0.0001	0.0001	0.0001	0.601518	0.665499	2.29765	2.97141	2.17729
1453	chr4	.	56814205	56827452	MSTRG.43953.1	1	13248	MSTRG.43953	.	0.11587	0.043244	0.109539	0.243749	0.153778	0.246977	0.054733	0.038769	0.126749	0.072662	0.07204	0.051192	0.130857	1.88844	0.085117	0.073737
1454	chr13	-	51223812	51232684	MSTRG.15227.1	1	8873	MSTRG.15227	.	0.0001	0.0001	0.0001	5.46814	0.325799	0.138883	0.170917	0.256939	3.04584	0.800262	0.41345	1.4639	0.41808	0.364062	0.352984	0.222305
1455	chr9	-	72824897	72854051	MSTRG.54559.2	3	2856	MSTRG.54559	.	0.0001	0.0001	0.0001	0.0001	2.02385	0.601767	0.0001	0.0001	0.0001	0.0001	0.459174	0.0001	1.48554	2.43479	2.26923	1.79879
1456	chr9	.	73371231	73373762	MSTRG.54587.1	1	2532	MSTRG.54587	.	0.155003	0.174419	0.156959	0.258682	1.64204	1.24076	1.47389	0.588012	0.214214	0.277117	0.169098	0.221477	0.630594	0.783918	0.818928	1.6948
1457	chr17	-	11244406	11385669	MSTRG.26551.2	2	2130	MSTRG.26551	.	0.378869	0.625678	0.368835	0.942194	0.153354	0.50377	0.379007	0.298919	0.345307	0.349281	0.218505	0.21975	1.58232	1.30363	1.15282	0.918832
1458	chr2	.	1083668	1085963	MSTRG.32984.1	1	2296	MSTRG.32984	CLNK	0.171591	0.092916	0.053909	0.044866	0.366815	0.256139	0.88416	0.176724	0.103138	0.237025	0.107357	0.09861	1.50839	0.619276	0.299159	0.54413
1459	chr19	-	28950881	28980494	MSTRG.31946.5	2	3063	MSTRG.31946	YPEL2	1.92331	1.47465	2.39396	2.18026	3.63475	3.71874	3.32092	2.38564	1.47172	0.719077	1.27764	1.01634	2.88563	6.32483	2.69902	6.2243
1460	chr15	+	39289991	39311639	MSTRG.22329.1	2	14216	MSTRG.22329	ELOVL6	0.0001	0.0001	0.0001	0.0001	8.81428	3.24388	1.86303	2.46748	0.0001	0.0001	0.0001	0.256397	0.107559	1.63403	0.042032	4.17593
1461	chr2	.	1107277	1107909	MSTRG.32994.1	1	633	MSTRG.32994	CLNK	0.0001	0.0001	0.010307	0.081804	0.454891	0.792213	0.270679	0.601113	0.0001	0.200264	0.123375	0.170283	1.61267	1.5084	0.853197	0.19089
1462	chr14	+	78944318	78946722	MSTRG.19688.1	2	1918	MSTRG.19688	HRG	0.0001	0.0001	0.0001	0.0001	0.260033	0.559139	1.74185	3.21701	0.165528	0.020566	0.283989	0.297718	0.17493	1.12699	1.61836	1.26973
1463	chr17	-	68948596	68986642	MSTRG.28262.1	3	1803	MSTRG.28262	NEMF	761.574	0.769953	2.37295	6.82162	6.8694	0.883142	0.227589	0.683777	0.832338	0.93664	163.858	3.09565	0.850441	17.4041	0.502017	1.58868
1464	chr18	-	42807162	43071629	MSTRG.30307.12	3	2894	MSTRG.30307	ENSOCUG00000021501	0.393276	0.002667	0.052946	0.057586	0.282282	0.214127	1.02386	0.087029	0.320605	0.097469	0.207088	1.42942	0.431779	6.79862	4.10124	0.769471
1465	chr4	.	38413507	38415836	MSTRG.43342.1	1	2330	MSTRG.43342	.	1.09773	0.982757	0.803631	0.946249	0.497357	0.429047	0.307632	0.293272	0.720046	0.552658	0.373997	1.81312	0.187254	0.173061	0.129129	0.293636
1466	chr4	.	56455569	56465119	MSTRG.43912.1	1	9551	MSTRG.43912	.	0.174516	0.074489	0.168354	0.213826	0.370886	0.433427	0.023788	0.074301	0.243908	0.123816	0.069534	0.082167	0.118665	3.24958	0.118425	0.119516
1467	chr7	+	115708722	115715721	MSTRG.48891.1	2	4031	MSTRG.48891	HOXD4	0.041536	0.0001	0.098545	0.124787	0.770841	3.51615	1.32339	3.10429	0.0001	1.09231	0.0001	0.0001	5.67265	6.70304	1.30741	7.34971
1468	chr3	.	119529937	119533997	MSTRG.41387.1	1	4061	MSTRG.41387	RIMS2	0.0001	0.301871	0.121364	0.134247	0.756272	0.653416	1.14863	1.76966	0.350682	0.144467	0.273325	0.113705	0.04544	0.05506	0.050258	0.022863
1469	chr4	.	56599831	56608868	MSTRG.43931.1	1	9038	MSTRG.43931	.	0.08975	0.039914	0.107105	0.133603	0.188339	0.264987	0.05518	0.03334	0.147033	0.051119	0.047592	0.039145	0.085235	1.89176	0.093589	0.037321
1470	chr21	+	3444092	3454565	MSTRG.37829.3	4	6044	MSTRG.37829	.	0.481359	1.05174	0.238239	0.0001	0.0001	0.618633	0.024589	0.0001	1.06845	1.13877	0.0001	0.0001	0.0001	0.0001	0.0001	0.047775
1471	chr2	.	46821953	46822482	MSTRG.33892.1	1	530	MSTRG.33892	PALLD	0.0001	0.0001	0.0001	0.0001	0.325051	0.949249	1.11426	2.41909	0.048536	0.584094	0.201457	0.343825	2.7712	1.87034	1.51358	1.16137
1472	chr10	.	18301632	18301967	MSTRG.7427.1	1	336	MSTRG.7427	.	1.62095	1.13631	0.928429	0.0001	2.10296	1.91487	6.51173	0.741254	0.0001	0.62528	0.640089	1.45597	4.59764	10.7987	2.63355	2.0034
1473	chr15	.	45178124	45180993	MSTRG.22478.1	1	2870	MSTRG.22478	.	0.0001	0.0001	0.0001	0.0001	0.862343	1.00619	1.45489	0.332867	0.0001	0.031735	0.014987	0.084039	0.548406	0.369557	0.015972	0.246418
1474	chr16	.	60481436	60482588	MSTRG.25516.1	1	1153	MSTRG.25516	.	0.201698	0.285734	0.238627	0.359601	0.905278	0.531986	1.06375	0.958484	0.332599	0.085715	0.182694	0.288061	1.55633	1.03476	0.790723	1.04713
1475	chr9	-	73353116	73384405	MSTRG.54586.1	2	991	MSTRG.54586	.	0.335087	0.296231	0.429577	0.831753	3.83019	2.28027	4.02184	1.2019	0.726829	0.696441	0.636951	0.240088	2.13413	1.26147	2.05882	5.17203
1476	chr4	.	56800541	56808529	MSTRG.43951.1	1	7989	MSTRG.43951	.	0.11851	0.079422	0.108148	0.198632	0.112487	0.308092	0.075233	0.015108	0.176456	0.04259	0.055483	0.055798	0.093806	1.93714	0.084656	0.099858
1477	chr3	.	61959417	61959866	MSTRG.39847.1	1	450	MSTRG.39847	SPIDR	1.90741	1.32778	1.07785	1.42981	1.03908	1.32689	2.23052	0.800862	0.114328	0.386671	0.270829	0.736931	2.06272	2.63499	2.04663	1.55148
1478	chr1	+	132533920	132546779	MSTRG.5315.1	2	694	MSTRG.5315	DLG2	0.584136	0.576101	0.651454	0.458841	0.604622	0.27533	0.407094	0.267046	0.348242	0.221753	0.115388	0.168912	1.74826	1.38045	0.510269	1.04253
1479	chr17	.	65151224	65152297	MSTRG.28191.1	1	1074	MSTRG.28191	.	0.0001	0.051675	0.314844	0.220552	1.95532	2.5795	0.403812	1.49446	0.247499	0.319665	0.0001	0.298686	2.86409	2.15696	0.561041	0.567238
1480	chr4	.	56591631	56598413	MSTRG.43930.1	1	6783	MSTRG.43930	.	0.052632	0.054605	0.044658	0.13771	0.154651	0.285333	0.038999	0.008897	0.14941	0.042544	0.068407	0.068836	0.114826	1.96485	0.06868	0.076377
1481	chr3	.	119578294	119582089	MSTRG.41406.1	1	3796	MSTRG.41406	RIMS2	0.079609	0.28826	0.106953	0.094375	0.514215	0.663576	1.13932	1.39319	0.350844	0.178843	0.287745	0.09832	0.02185	0.044637	0.087981	0.01223
1482	chr16	.	7426340	7426870	MSTRG.24065.1	1	531	MSTRG.24065	.	7.06041	0.536302	0.0001	0.0001	17.8119	32.3651	1.74912	23.2771	0.0001	0.079679	0.0001	11.1338	19.7202	63.091	28.1693	25.9999
1483	chr17	-	6524495	6525767	MSTRG.26375.2	1	1273	MSTRG.26375	.	0.21089	2.05639	1.40091	0.745706	0.76244	0.388802	0.176721	1.61085	0.312998	0.110364	0.149656	0.343528	0.799843	0.818524	2.04224	0.729676
1484	chr17	+	7699032	7707314	MSTRG.26426.16	2	7730	MSTRG.26426	ZNF609	0.003239	0.011626	0.0001	0.0001	0.000841	0.016064	0.001434	0.000594	0.0001	0.004505	0.0001	0.025795	0.301974	0.152338	0.010286	0.001493
1485	chr18	-	68773656	68805401	MSTRG.30873.2	2	4280	MSTRG.30873	ATE1	0.524131	1.95033	0.334853	2.16157	0.185962	0.492738	1.99673	0.600925	2.79785	0.559542	1.11051	0.351376	0.176665	0.325042	0.275303	0.325016
1486	chr15	+	76530517	76531775	MSTRG.23326.1	1	1259	MSTRG.23326	ENSOCUG00000023425	0.258978	0.220409	0.565588	0.430252	0.491051	1.24416	0.141425	0.119837	0.084916	0.63684	0.612187	0.2578	2.34578	2.14301	2.87131	0.696541
1487	chr4	.	56763535	56771953	MSTRG.43946.1	1	8419	MSTRG.43946	.	0.114908	0.049114	0.10847	0.173503	0.192311	0.366163	0.033366	0.071403	0.203654	0.020908	0.08758	0.044086	0.095447	2.24094	0.063566	0.125985
1488	chr13	.	34361489	34362055	MSTRG.14588.1	1	567	MSTRG.14588	.	0.74675	0.339965	0.110244	0.273912	1.91874	0.542448	0.0001	0.0001	0.61154	0.073481	0.111534	1.24952	6.98298	1.81622	3.75581	0.236975
1489	chr9	.	47706790	47707481	MSTRG.54027.1	1	692	MSTRG.54027	.	13.0034	1.45215	0.184252	0.0001	16.3825	27.6122	3.62159	19.8491	0.19338	0.555161	0.0001	13.9895	15.6464	59.4214	23.2012	23.8271
1490	chr3	.	119543321	119547414	MSTRG.41391.1	1	4094	MSTRG.41391	RIMS2	0.02961	0.230455	0.134273	0.082572	0.555138	0.620415	1.21376	1.44384	0.288988	0.179947	0.301487	0.077684	0.022417	0.074045	0.054163	0.010736
1491	chr8	-	16068414	16082300	MSTRG.50864.5	3	10257	MSTRG.50864	SOX5	0.137256	0.0001	0.0001	0.167984	0.215814	0.60136	0.0001	0.0001	0.0001	0.0001	0.0001	0.058803	0.268874	0.0001	0.789323	0.188656
1492	chr20	+	26951385	27013620	MSTRG.37686.1	2	58130	MSTRG.37686	NRXN3	0.345746	0.010316	0.276973	0.0001	0.001084	0.014403	0.0001	0.021635	0.039842	0.045252	0.303615	0.207409	0.077103	0.002907	0.013352	0.000386
1493	chr2	.	79008133	79008504	MSTRG.34679.1	1	372	MSTRG.34679	.	11.1517	0.743837	2.25743	0.561234	22.0948	30.8763	0.833108	28.3224	3.68997	1.61877	0.241099	17.2222	19.9069	42.4146	28.0441	25.5403
1494	chr12	.	131695452	131696526	MSTRG.12989.1	1	1075	MSTRG.12989	.	0.0001	0.0001	0.0001	0.0001	0.56297	0.513679	0.314775	0.0001	0.0001	0.44375	0.0001	0.046057	1.06175	1.51038	0.90986	1.56445
1495	chr13	-	42169967	42173824	MSTRG.14959.1	1	3858	MSTRG.14959	.	0.871765	0.903731	0.751475	0.713121	1.13374	1.26109	3.10777	1.82598	0.669746	0.399531	0.724704	0.841114	1.74236	3.03465	2.86874	2.55233
1496	chr17	-	7446610	7472360	MSTRG.26417.3	4	3050	MSTRG.26417	.	1.22324	1.33514	1.46358	0.727912	0.224646	0.748843	0.440201	0.963757	1.93551	2.29747	1.78424	2.2897	0.503226	0.665316	0.233005	0.81332
1497	chr1	+	96692468	96710136	MSTRG.4482.1	4	722	MSTRG.4482	.	0.0001	0.0001	0.109211	0.194642	0.566385	0.320708	0.652797	0.327542	0.299581	0.151498	0.196494	0.28906	1.12748	1.89754	0.403735	1.53683
1498	chr18	+	25195067	25201082	MSTRG.29552.1	2	2752	MSTRG.29552	.	0.82607	0.659139	0.660892	0.973494	3.55257	2.09631	2.95999	1.97311	1.53499	1.42744	0.802288	1.67258	6.24416	4.4985	3.99509	4.95818
1499	chr19	-	37489659	37497875	MSTRG.32160.1	3	1395	MSTRG.32160	SGCA	15.9424	16.5796	12.2562	35.5241	1.58124	0.472562	2.49938	1.29798	8.34819	7.30487	5.76999	6.76955	2.66759	2.0582	1.7522	1.5082
1500	chr1	.	75251814	75255411	MSTRG.3986.1	1	3598	MSTRG.3986	.	0.839421	2.03978	1.91515	1.26602	0.037051	0.0001	0.092928	0.016654	0.733356	0.53018	0.117091	0.182644	0.056577	0.130799	0.014257	0.104511
1501	chr9	-	72836330	72854051	MSTRG.54559.7	3	5655	MSTRG.54559	.	0.0001	0.0001	0.0001	0.0001	4.47578	0.0001	0.0001	0.4211	0.0001	0.0001	1.91915	0.005784	9.24365	9.23968	5.35617	4.72792
1502	chr17	-	73137051	73153233	MSTRG.28389.2	5	5740	MSTRG.28389	CNIH1	0.0001	0.0001	0.044951	0.0001	0.480207	0.003002	0.300028	0.0001	14.4316	0.0001	0.0001	0.0001	0.05484	0.125773	0.188254	0.111369
1503	chr15	+	76706187	76711172	MSTRG.23358.5	3	3960	MSTRG.23358	.	0.842987	0.0001	0.0001	0.0001	0.013462	0.020487	0.019532	1.52623	0.376729	0.0001	0.0001	0.057507	0.484031	4.65207	2.48884	0.0001
1504	chr8	+	24840100	24846097	MSTRG.51086.2	1	5998	MSTRG.51086	.	0.267609	0.427307	0.38049	0.281373	1.49648	1.60419	2.1366	1.51246	0.153087	0.183268	0.21209	0.438637	1.17065	0.91127	1.00084	0.905123
1505	chr13	-	40350518	40351980	MSTRG.14815.2	1	1463	MSTRG.14815	.	1.74943	0.820849	0.683577	1.03522	2.52971	1.209	4.71197	1.8677	1.78586	0.14228	0.132305	0.387302	2.21817	4.33979	1.2936	4.15495
1506	chr2	.	1097180	1097955	MSTRG.32990.1	1	776	MSTRG.32990	CLNK	0.078107	0.0001	0.063897	0.066256	0.332317	1.0673	0.571724	0.576109	0.200777	0.117369	0.109288	0.367972	1.76726	1.19496	0.561887	0.726801
1507	chr13	.	12036524	12038211	MSTRG.14063.1	1	1688	MSTRG.14063	.	0.282672	0.065757	0.060406	0.085067	1.96867	1.16203	0.993729	1.04037	0.112619	0.35904	0.545156	0.098483	0.684705	2.52244	0.849282	1.45771
1508	chr18	+	27954519	27974122	MSTRG.29706.3	3	1544	MSTRG.29706	IPMK	1.61182	0.121312	0.231524	0.04404	0.190364	0.0001	0.986816	2.70997	0.086018	0.145926	0.14121	0.169279	1.61355	0.256747	0.82778	0.247224
1509	chr13	+	108335820	108343651	MSTRG.16552.1	1	7832	MSTRG.16552	.	0.211009	0.375969	0.218371	0.35278	0.515537	0.279234	0.55985	0.199334	0.583399	0.055588	0.126688	0.318978	0.13176	2.36919	2.4352	0.44483
1510	chr1	.	96788785	96789689	MSTRG.4503.1	1	905	MSTRG.4503	.	0.401366	0.245299	0.11617	0.391188	0.334276	0.355648	0.26381	0.198636	0.056848	0.0001	0.176971	0.40955	1.64008	1.78876	0.264515	1.0756
1511	chr14	.	78979868	78980514	MSTRG.19694.1	1	647	MSTRG.19694	.	0.47737	0.647296	0.61886	1.3793	1.10847	0.801041	2.07832	0.191184	0.096154	0.333706	0.705607	0.340902	1.55072	2.75924	1.14794	2.41814
1512	chr13	-	79235893	79237793	MSTRG.15950.1	2	646	MSTRG.15950	.	0.18765	0.169995	0.116288	0.0001	0.793873	0.213891	1.08961	0.897438	0.1943	0.172458	0.530319	0.450272	2.23661	1.42437	2.20735	0.943395
1513	chr2	-	134911681	134916753	MSTRG.35954.6	3	425	MSTRG.35954	.	0.0001	0.0001	0.0001	0.0001	6.69802	0.0001	0.0001	0.500255	0.026314	0.0001	0.0001	0.311059	0.0001	4.83873	4.78397	0.0001
1514	chr13	+	33455219	33604877	MSTRG.14563.1	6	4038	MSTRG.14563	APCS	0.512188	0.01645	2.32031	0.0001	0.073246	1.09989	0.432413	1.3363	0.0001	0.013399	2.16829	0.218646	0.0001	0.0001	0.092982	0.0001
1515	chr1	-	109066514	109070920	MSTRG.4866.1	1	4407	MSTRG.4866	CWF19L2	1.52448	0.567996	0.197954	0.457578	0.711342	0.708723	0.284707	0.99462	1.16617	0.762655	1.75801	1.38423	0.470695	0.326489	0.183184	0.38651
1516	chr3	.	88440267	88444183	MSTRG.40565.1	1	3917	MSTRG.40565	KCNB2	0.196222	0.168467	0.177508	0.276161	1.60959	0.403189	0.407259	0.736923	0.249229	0.16495	0.042368	0.178496	0.430553	0.54105	0.928097	0.70241
1517	chr14	+	159284513	159300086	MSTRG.21285.7	2	11021	MSTRG.21285	GRIK1	0.185267	1.35741	0.86208	1.49348	1.35179	0.290374	0.525468	0.0001	0.970828	1.50211	3.87051	1.15865	0.666761	0.303226	0.39729	0.0001
1518	chr3	+	80699869	80732141	MSTRG.40346.3	2	30950	MSTRG.40346	CYP7B1	0.0001	0.089549	0.150485	0.294931	0.0001	0.0001	1.8e-05	0.0001	0.0001	2.1149	0.0001	0.707397	5.05359	2.3813	0.479139	2.50641
1519	chr17	+	51044810	51051669	MSTRG.27699.1	1	6860	MSTRG.27699	.	0.0001	1.05397	1.27338	0.0001	0.0001	0.0001	0.0001	0.0001	0.0001	1.32946	1.58213	0.0001	1.78445	1.58751	1.33005	1.03088
1520	chr15	-	80476612	80483282	MSTRG.23573.1	2	5934	MSTRG.23573	UGT2B16	1.14083	0.0001	0.0001	0.0001	0.0001	0.0001	0.0001	0.0001	0.0001	0.0001	0.0001	1.9436	0.996471	2.92547	0.751034	1.23557
1521	chr5	-	3764551	3977082	MSTRG.45064.1	5	2062	MSTRG.45064	U1	2.71151	2.58258	3.34816	2.63588	0.0001	0.0001	0.0001	0.0001	0.0001	2.16581	1.95995	2.78752	3.05371	2.95053	0.774472	2.9741
1522	chr7	-	71430128	71450014	MSTRG.47804.1	2	19644	MSTRG.47804	.	0.0001	1.56094	0.0001	1.71156	0.004908	0.775787	1.13698	1.09625	0.0001	1.00026	0.0001	0.0001	0.0001	0.0001	0.0001	0.0001
1523	chr15	-	16788818	16886870	MSTRG.21838.1	2	2216	MSTRG.21838	.	2.70284	1.66887	1.90473	2.64434	0.0001	0.0001	0.0001	0.0001	0.0001	0.0001	1.68226	3.79348	2.41244	0.398946	0.795585	1.76193
1524	chr7	.	164965800	164966089	MSTRG.50184.1	1	290	MSTRG.50184	.	0.392067	0.0001	0.0001	0.0001	0.0001	0.0001	0.0001	0.0001	0.803989	0.0001	0.0001	5.17071	4.37582	12.433	7.39786	7.56867
1525	chr2	+	77345154	77349132	MSTRG.34631.1	1	3979	MSTRG.34631	RBPMS	0.0001	0.0001	0.0001	8.30498	0.0001	0.0001	0.0001	0.0001	10.2245	0.0001	9.58623	0.0001	7.3888	10.4904	0.0001	9.13596
1526	chr4	-	79785646	79791681	MSTRG.44523.1	1	6036	MSTRG.44523	NR1H4	0.0001	0.0001	9.57566	0.0001	6.16091	0.0001	4.28047	3.83188	0.0001	0.0001	4.66225	0.0001	0.0001	0.0001	0.0001	0.0001
1527	chr8	-	3852282	3861915	MSTRG.50459.2	2	9294	MSTRG.50459	YAF2	1.73421	1.90446	1.70183	0.0001	0.0001	0.0001	0.0001	0.0001	0.0001	0.563953	0.215715	2.18588	1.55276	2.50111	1.46775	0.0001
1528	chr17	-	68976223	68986643	MSTRG.28262.17	2	476	MSTRG.28262	Metazoa_SRP	0.0001	0.0001	0.000903	0.0001	8518.68	8.8e-05	2466.25	0.0001	0.0001	0.0001	0.000222	8161.31	0.0001	0.0001	0.0001	0.00834
1529	chr16	-	68481643	68489396	MSTRG.25830.5	4	4856	MSTRG.25830	PRELP	0.0001	2.50191	0.0001	0.0001	2.02953	0.0001	2.24682	1.76621	0.0001	0.0001	0.0001	0.0001	0.0001	0.0001	0.0001	0.0001
1530	chr8	+	36767240	36802793	MSTRG.51559.2	2	481	MSTRG.51559	RAD52	4.80136	3.21683	0.038289	0.0001	0.0001	0.0001	0.0001	0.0001	0.0001	1.04149	1.65836	1.46641	2.52507	2.30705	2.39084	2.22987
1531	chr21	-	7269797	7272318	MSTRG.38054.7	2	2189	MSTRG.38054	.	0.0001	0.0001	0.0001	0.0001	1.37887	1.96663	0.0001	9.29775	0.0001	0.0001	0.646851	0.0001	0.0001	0.0001	0.0001	0.0001
1532	chr1	+	95648954	95774438	MSTRG.4462.1	3	37816	MSTRG.4462	ENSOCUG00000033064	4.40018	0.0001	0.0001	0.0001	0.0001	0.0001	0.0001	0.0001	3.85767	2.91537	5.13533	0.0001	0.0001	2.05787	0.058656	0.05047
1533	chr3	.	119595487	119598593	MSTRG.41411.1	1	3107	MSTRG.41411	RIMS2	0.077202	0.171531	0.098033	0.091723	0.455779	0.803904	1.17744	1.24712	0.238339	0.115904	0.166131	0.026061	0.014848	0.023931	0.01651	0.0001
1534	chr3	.	119287838	119288401	MSTRG.41319.1	1	564	MSTRG.41319	RIMS2	0.0001	0.582389	0.279611	0.208041	0.866318	0.853556	2.22465	2.72214	0.182439	0.230204	0.305064	0.0001	0.0001	0.0001	0.0001	0.0001
1535	chr17	-	56826046	56951614	MSTRG.27946.2	3	5715	MSTRG.27946	SLC25A21	1.02635	5.57354	2.70075	1.37897	0.009491	0.033526	0.023803	0.032525	0.982015	1.09192	0.615185	0.684775	1.148	0.878696	2.26599	0.747167
1536	chr18	+	13003538	13116520	MSTRG.29161.1	3	24802	MSTRG.29161	ADK	0.0001	0.0001	0.0001	0.0001	0.0001	0.0001	0.0001	0.0001	0.0001	0.0001	0.0001	3.30307	0.0001	0.147183	1.87608	0.008668
1537	chr3	.	119603617	119604245	MSTRG.41414.1	1	629	MSTRG.41414	RIMS2	0.119255	0.246553	0.156475	0.164647	1.09605	1.08591	2.27186	2.31767	0.484377	0.007445	0.273539	0.112604	0.0001	0.0001	0.003181	0.0001
1538	chr12	+	42045559	42048538	MSTRG.11187.1	1	2980	MSTRG.11187	.	0.0001	0.111834	0.0001	0.255444	0.0001	0.0001	0.0001	0.0001	2.32713	1.13798	0.0001	0.0001	0.898818	0.668669	1.53314	0.0001
1539	chr1	-	72407013	72434834	MSTRG.3927.5	2	4943	MSTRG.3927	.	0.0001	0.0001	0.0001	0.0001	0.0001	10.3796	0.0001	9.57589	0.0001	0.0001	0.0001	0.0001	0.0001	0.0001	0.0001	0.0001
1540	chr16	+	19975140	19981392	MSTRG.24286.1	1	6253	MSTRG.24286	.	1.83654	1.74169	1.90509	1.68432	1.98596	0.0001	0.016321	1.68187	0.024683	0.014075	1.73391	0.005718	0.0001	0.0001	0.0001	0.0001
1541	chr3	.	119559069	119562289	MSTRG.41399.1	1	3221	MSTRG.41399	RIMS2	0.037635	0.427948	0.211929	0.118349	0.633408	0.797939	1.17278	1.66269	0.243894	0.182393	0.260597	0.150777	0.013154	0.043727	0.02163	0.0001
1542	chr13	-	31639552	31655356	MSTRG.14467.2	3	4169	MSTRG.14467	SDHC	0.0001	0.0001	5.25587	0.0001	0.0001	4.72712	19.3512	0.0001	0.0001	0.0001	0.0001	2.37126	0.0001	0.0001	0.0001	0.0001
1543	chr3	.	119174404	119176755	MSTRG.41269.1	1	2352	MSTRG.41269	RIMS2	0.071462	0.513517	0.212006	0.086815	0.703575	1.1506	1.78959	1.51989	0.157462	0.287202	0.490086	0.020612	0.058774	0.064291	0.04362	0.016728
1544	chr5	-	35876442	35890189	MSTRG.45848.5	2	13506	MSTRG.45848	CMIP	0.0001	0.0001	1.58904	0.0001	0.0001	0.0001	0.0001	0.0001	3.96152	2.23057	0.893661	5.11691	2.00205	0.0001	0.0001	3.35538
1545	chr18	-	18558736	18591987	MSTRG.29429.4	2	3234	MSTRG.29429	HERC4	0.0001	0.003529	0.0001	1.00611	0.010701	0.985968	1.18101	2.19789	0.013063	0.0001	0.0001	2.5928	0.015838	0.0001	0.0001	0.0001
1546	chr6	-	13318570	13320011	MSTRG.46229.1	1	1442	MSTRG.46229	.	0.0001	0.0001	0.0001	0.0001	0.0001	3.97775	4.48187	0.04004	0.0001	0.0001	0.0001	0.0001	0.0001	0.0001	0.0001	0.0001
1547	chr2	.	129585521	129585754	MSTRG.35854.1	1	234	MSTRG.35854	.	0.0001	0.0001	0.0001	0.0001	13.2005	5.20201	8.78839	0.0001	0.0001	0.0001	0.0001	0.0001	0.0001	0.0001	0.0001	0.0001
1548	chr7	-	113545489	113554962	MSTRG.48848.1	2	3374	MSTRG.48848	SP3	0.133075	3.71747	1.61291	0.0001	0.0001	0.0001	0.0001	0.0001	0.0001	0.003312	1.00437	1.02079	0.428189	1.68965	0.275282	0.0001
1549	chr3	.	119418129	119420808	MSTRG.41338.1	1	2680	MSTRG.41338	RIMS2	0.090464	0.730675	0.276968	0.090715	1.19732	0.621914	1.29509	1.4257	0.197756	0.262114	0.260385	0.120659	0.034428	0.018807	0.086133	0.008661
1550	X	+	92028468	92130629	MSTRG.1901.1	2	10593	MSTRG.1901	DIAPH2	0.003031	1.25856	0.004249	1.3512	0.006921	1.83225	1.957	0.005703	0.014986	1.64292	0.0001	0.009205	0.000923	0.007528	0.005899	0.008586
1551	chr17	-	68968860	68986642	MSTRG.28262.3	3	721	MSTRG.28262	NEMF	0.0001	0.125361	0.500046	0.0001	0.072571	0.0001	0.0001	0.266493	0.073975	0.107961	703.175	0.159042	2.90803	1466.83	3.55629	0.0001
1552	chr12	+	41979043	42050728	MSTRG.11185.1	2	2172	MSTRG.11185	EFHC1	0.0001	5e-05	4.49648	0.290357	0.0001	0.0001	0.0001	0.0001	0.25273	1.38997	0.0001	0.0001	1.05804	1.12141	0.55728	0.0001
1553	chr15	+	76172504	76316426	MSTRG.23341.3	3	8062	MSTRG.23341	ENSOCUG00000037192	2.9e-05	0.0001	0.0001	0.0001	0.000154	0.056319	0.188941	0.562475	0.0001	0.353865	0.046898	0.0001	0.0001	6e-06	0.0001	0.0001
1554	chr15	+	32666073	32683583	MSTRG.22131.1	2	682	MSTRG.22131	.	0.0001	0.0001	0.0001	0.0001	2.76606	2.16235	0.0001	1.59093	0.0001	0.0001	0.0001	0.0001	0.0001	0.0001	0.0001	0.0001
1555	chr20	-	13666206	13677527	MSTRG.37318.2	3	2149	MSTRG.37318	.	0.0001	0.0001	0.0001	0.0001	1.28332	0.120518	0.0001	1.16851	0.0001	0.0001	0.0001	0.0001	0.0001	0.0001	0.0001	0.0001
1556	chr3	.	119484921	119485345	MSTRG.41368.1	1	425	MSTRG.41368	RIMS2	0.0001	0.843714	0.247373	0.121839	1.50087	1.48585	2.10992	2.25438	0.382049	0.044076	0.101209	0.381039	0.0001	0.0001	0.060349	0.0001
1557	chr7	+	146907408	146918629	MSTRG.49866.1	2	3242	MSTRG.49866	NDUFS1	0.017143	1.80852	0.0001	0.015777	0.0001	0.0001	0.0001	0.0001	0.0001	1.39649	0.917355	0.0001	0.0001	0.008148	1.26271	1.5247
1558	chr14	+	83386997	83393733	MSTRG.19846.1	1	6737	MSTRG.19846	BCL6	0.0001	2.29505	1.47396	1.45102	0.0001	0.0001	1.59799	2.89537	0.899196	0.0001	0.0001	0.0001	0.0001	0.0001	0.0001	0.0001
1559	chr5	-	32995986	33103280	MSTRG.45799.1	2	44455	MSTRG.45799	WWOX	0.021764	0.015496	0.052017	0.12968	0.016348	0.055457	2.86994	3.26504	0.012766	0.077974	0.07253	0.021125	0.027356	0.066986	0.011454	0.018532
1560	chr3	.	119440657	119442201	MSTRG.41350.1	1	1545	MSTRG.41350	RIMS2	0.117691	0.753463	0.306094	0.033516	1.32705	1.22334	1.09283	1.53808	0.523346	0.087903	0.246322	0.062756	0.119439	0.03193	0.066404	0.030048
1561	chr1	-	173143051	173151702	MSTRG.6340.2	3	2700	MSTRG.6340	.	0.8175	0.18695	0.031246	0.066039	0.026995	2.14583	1.44484	1.52049	0.027995	0.025049	0.034633	0.794372	0.002121	0.013714	0.0001	0.046002
1562	chr15	-	103731633	103756176	MSTRG.23833.6	5	1500	MSTRG.23833	MFSD8	0.0001	0.553399	0.0001	0.0001	1.64322	0.0001	1.09004	0.746743	0.481281	0.0001	0.0001	0.0001	0.0001	5e-06	0.0001	3e-06
1563	chr18	-	13103356	13128711	MSTRG.29164.2	2	10884	MSTRG.29164	ADK	1.09747	0.215806	0.0001	0.867506	1.20282	0.0001	0.0001	0.596181	0.0001	0.0001	0.0001	5.17014	0.0001	0.0001	0.0001	0.0001
1564	chr20	+	27013903	27031398	MSTRG.37687.2	2	17370	MSTRG.37687	NRXN3	0.0001	0.0001	0.0001	0.0001	0.0001	0.0001	0.0001	0.0001	0.66115	0.0001	0.0001	0.0001	0.0001	0.6396	0.0001	0.887211
1565	chr14	-	111199143	111299135	MSTRG.20597.13	13	16139	MSTRG.20597	ENSOCUG00000024027	0.0001	3.13072	2.40177	0.37683	0.0001	0.000167	0.003008	0.029104	4.39462	3.91956	2.73694	2.72518	4.77405	0.0001	3.33469	2.34063
1566	chr8	+	20517402	20521185	MSTRG.50942.3	2	2826	MSTRG.50942	PLEKHA5	0.0001	0.0001	2.34031	0.0001	3.82479	1.71489	0.0001	0.0001	0.0001	0.0001	0.0001	0.0001	0.0001	0.0001	0.0001	0.0001
1567	chr2	+	170157308	170201054	MSTRG.36871.6	2	848	MSTRG.36871	TDRD15	0.049678	0.0001	0.443553	0.004548	0.003391	0.003717	0.004751	0.0001	0.0001	0.026402	4.22556	0.0001	0.526185	0.005819	5.69369	2.3222
1568	chr10	+	45727338	45731548	MSTRG.8239.1	2	4076	MSTRG.8239	EGFR	1.03171	0.0001	0.0001	0.0001	1.89281	0.0001	0.0001	2.10852	0.0001	0.0001	0.0001	0.0001	0.0001	0.0001	0.0001	0.0001
1569	chr3	.	119466412	119468158	MSTRG.41362.1	1	1747	MSTRG.41362	RIMS2	0.034571	0.353956	0.482076	0.091969	1.23376	0.930054	2.16968	1.78972	0.247081	0.103899	0.314842	0.0001	0.039611	0.057703	0.10579	0.0001
1570	chr3	.	119474718	119476096	MSTRG.41364.1	1	1379	MSTRG.41364	RIMS2	0.043953	1.00058	0.321988	0.293743	1.20345	1.27028	2.41118	2.8018	0.95572	0.165117	0.506928	0.144112	0.133816	0.073102	0.139165	0.03068
1571	chr3	.	119480947	119481784	MSTRG.41367.1	1	838	MSTRG.41367	RIMS2	0.216985	0.360026	0.387273	0.172667	1.10314	1.0847	2.45388	0.738043	0.548405	0.251865	0.411362	0.115497	0.055052	0.0001	0.021707	0.0001
1572	chr13	+	28339475	28345020	MSTRG.14420.2	2	5523	MSTRG.14420	PBX1	2.52877	0.0001	0.0001	0.0001	0.0001	0.0001	0.0001	0.0001	1.98345	0.0001	0.0001	0.0001	0.0001	0.0001	1.59131	1.63916
1573	chr4	.	17340005	17340680	MSTRG.42780.1	1	676	MSTRG.42780	.	0.0001	0.0001	0.0001	0.0001	0.0001	9.58817	0.0001	7.14803	0.076106	0.0001	0.025948	0.0001	0.0001	0.0001	0.0001	0.0001
1574	chr20	-	11176683	11180960	MSTRG.37240.1	2	2550	MSTRG.37240	PPP2R5E	0.0001	0.0001	0.152424	0.0001	0.0001	2.22417	0.0001	2.09322	0.0001	0.0001	0.0001	2.5088	0.0001	0.0001	0.0001	0.0001
1575	chr13	-	31640580	31654579	MSTRG.14467.4	3	4524	MSTRG.14467	SDHC	0.0001	0.0001	10.0382	1.13523	0.0001	1.66341	0.951179	0.0001	0.0001	0.0001	0.0001	1.93428	0.0001	0.0001	0.0001	0.0001
1576	chr3	.	119576752	119578031	MSTRG.41405.1	1	1280	MSTRG.41405	RIMS2	0.0001	0.127308	0.202427	0.140873	0.42235	0.241258	1.02849	1.68681	0.120581	0.09235	0.325441	0.067153	0.030035	0.0001	0.0001	0.0001
1577	chr3	.	119412692	119413427	MSTRG.41334.1	1	736	MSTRG.41334	RIMS2	0.0001	0.601645	0.521737	0.392943	1.23768	1.00828	1.47816	2.13513	0.613996	0.405691	0.762659	0.247358	0.0001	0.0001	0.069697	0.0001
1578	chr19	+	50103196	50113545	MSTRG.32776.3	2	9796	MSTRG.32776	.	0.0001	0.964048	0.845253	0.0001	0.0001	0.0001	0.0001	0.0001	0.0001	0.0001	0.0001	0.424351	0.0001	1.00247	0.470965	0.0001
1579	X	+	24087036	24088007	MSTRG.401.1	2	879	MSTRG.401	.	0.0001	0.0001	0.0001	0.36829	0.1377	2.31226	2.19414	0.0001	0.596922	0.0001	0.0001	0.401361	0.0001	0.0001	0.0001	0.0001
1580	chr12	-	104972844	105079927	MSTRG.12366.2	3	2480	MSTRG.12366	SULT3A1	0.0001	0.0001	0.0001	0.0001	0.029548	8.95244	9.05194	0.008277	0.0001	0.152012	0.045152	0.00549	0.006842	0.105814	0.013022	0.042023
1581	chr1	-	174541769	174543698	MSTRG.6373.1	1	1930	MSTRG.6373	CD44	0.0001	0.0001	0.0001	0.0001	0.0001	0.0001	2.79676	2.25406	0.0001	2.01473	0.0001	0.0001	0.0001	0.0001	0.0001	0.0001
1582	chr1	-	48652594	48695865	MSTRG.3368.4	2	827	MSTRG.3368	ENSOCUG00000033674	0.0001	0.0001	0.0001	0.0001	0.0001	1.70963	1.39215	0.489861	0.0001	0.0001	0.0001	0.491702	0.0001	0.0001	0.0001	0.0001
1583	chr3	.	119413792	119414733	MSTRG.41335.1	1	942	MSTRG.41335	RIMS2	0.135531	0.60295	0.364107	0.176605	1.24078	0.786225	1.41207	1.36219	0.514199	0.364459	0.265878	0.043434	0.0001	0.053507	0.0001	0.049282
1584	chr13	+	7896102	8063255	MSTRG.13973.9	4	8415	MSTRG.13973	ENSOCUG00000034059	0.0001	0.0001	0.0001	0.014998	0.046042	0.052602	0.042899	0.003651	0.0001	0.005736	0.003723	1.30547	4.89282	1.02227	0.043596	0.456732
1585	chr15	+	91366554	91369785	MSTRG.23550.1	2	244	MSTRG.23550	.	0.0001	0.0001	0.377016	0.0001	33.3627	18.6896	31.0754	0.0001	0.0001	0.0001	0.0001	0.0001	0.314462	0.0001	0.0001	0.0001
1586	chr3	.	119525888	119528696	MSTRG.41386.1	1	2809	MSTRG.41386	RIMS2	0.064732	0.477124	0.276591	0.073737	0.849504	0.749401	1.37998	1.66993	0.310256	0.079852	0.401828	0.099512	0.0001	0.0014	0.081854	0.0001
1587	chr5	-	22542276	22590132	MSTRG.45571.17	3	262	MSTRG.45571	ENSOCUG00000025164	0.0001	0.0001	0.0001	3.50168	0.0001	0.0001	0.0001	0.0001	1.60111	4.86783	0.0001	0.0001	5.88435	3.27166	0.0001	1.8699
1588	chr9	+	24586365	24590723	MSTRG.53567.2	2	2789	MSTRG.53567	SLMAP	0.042085	0.008602	0.0001	0.0001	0.020538	0.0001	0.467185	1.09935	0.0001	2.27453	0.0001	0.0001	0.0001	0.0001	0.0001	0.0001
1589	X	.	89136927	89137223	MSTRG.1860.1	1	297	MSTRG.1860	.	0.204078	0.0001	0.0001	0.0001	0.0001	0.0001	0.0001	0.0001	0.527046	0.0001	0.0001	0.0001	3.4371	1.67063	0.0001	3.50863
1590	chr3	.	119512377	119513462	MSTRG.41380.1	1	1086	MSTRG.41380	RIMS2	0.166642	0.513396	0.284073	0.046667	0.881599	0.687983	1.91354	1.61826	0.595698	0.0001	0.240034	0.157507	0.067486	0.046412	0.0001	0.077612
1591	chr12	.	124729018	124738391	MSTRG.12745.1	1	9374	MSTRG.12745	SGK1	0.0001	0.0001	0.022431	0.005524	0.040487	0.194127	0.0001	1.96821	0.0001	0.042844	0.009145	0.0001	0.004921	0.005377	0.0001	0.0001
1592	chr9	+	32751209	32799477	MSTRG.53854.1	2	4866	MSTRG.53854	MAGI1	3.05764	0.006636	0.002475	0.0001	0.001672	0.003614	0.008189	0.00022	0.0001	0.004143	0.001562	4.38349	4.31164	0.0001	2.03788	0.0001
1593	chr3	.	119538098	119542964	MSTRG.41390.1	1	4867	MSTRG.41390	RIMS2	0.123872	0.461502	0.228767	0.274661	0.761743	0.93928	1.17168	1.94216	0.413158	0.142143	0.520589	0.116987	0.033108	0.025487	0.174541	0.03812
1594	chr2	-	40274136	40278139	MSTRG.33734.2	2	3177	MSTRG.33734	KIF13B	0.0001	0.0001	0.0001	0.0001	2.1074	0.340074	0.0001	0.0001	0.0001	0.0001	0.0001	0.0001	0.0001	0.0001	0.0001	0.0001
1595	chr18	+	12794153	12813553	MSTRG.29150.1	2	1248	MSTRG.29150	ADK	1.6394	0.0001	2.12053	0.0001	0.0001	0.0001	0.025111	0.0001	0.0001	0.900538	0.22233	0.0001	3.57003	0.013091	0.309864	1.2996
1596	chr4	-	37463276	37472745	MSTRG.43276.5	5	628	MSTRG.43276	ENSOCUG00000008933	2.25687	0.0001	0.0001	0.0001	0.0001	0.0001	0.0001	0.0001	0.0001	0.0001	0.0001	2.68055	0.0001	0.0001	10.8787	2.29575
1597	chr12	+	124747762	124760936	MSTRG.12749.1	2	13121	MSTRG.12749	SGK1	0.124069	0.028364	0.03053	0.003009	0.269799	0.610494	0.155228	6.80086	0.0001	0.132539	0.088501	0.011058	0.045009	0.091542	0.167014	0.040776
1598	chr3	+	96241139	96302791	MSTRG.40723.3	2	2436	MSTRG.40723	ZNF704	0.044293	0.022783	0.031144	0.021257	0.576563	1.9242	2.38377	0.767034	0.0001	0.018694	0.175887	0.019901	0.015177	0.031037	0.021058	0.206319
1599	chr8	-	9517456	9571458	MSTRG.50626.1	2	1631	MSTRG.50626	DENND5B	0.0001	0.0001	1.70578	0.0001	1.60763	2.10328	0.0001	0.0001	0.0001	0.0001	0.0001	0.0001	0.0001	0.0001	0.0001	0.0001
1600	chr3	.	119425029	119425724	MSTRG.41342.1	1	696	MSTRG.41342	RIMS2	0.072879	0.440549	0.0001	0.074399	1.37362	1.65969	1.99103	2.08718	0.455835	0.193041	0.691872	0.120042	0.0001	0.0001	0.098793	0.066701
1601	chr4	.	28733675	28735090	MSTRG.42997.1	1	1416	MSTRG.42997	.	0.0001	0.019597	0.0001	0.132141	0.245495	1.42511	0.480787	1.1654	0.0001	0.095569	0.105243	0.438522	0.042978	0.0001	0.0001	0.032785
1602	chr3	.	119507905	119508599	MSTRG.41378.1	1	695	MSTRG.41378	RIMS2	0.329358	0.27496	0.113453	0.074506	0.712518	0.895236	1.58391	1.35209	0.296102	0.174731	0.278508	0.069754	0.0001	0.0001	0.071715	0.0001
1603	chr1	+	186867269	186868551	MSTRG.6639.1	1	1283	MSTRG.6639	.	0.0001	0.0001	0.0001	0.0001	0.0001	0.0001	0.0001	0.0001	0.0001	0.0001	0.0001	2.97597	0.0001	4.25	2.22694	0.0001
1604	chr13	-	37648260	37655528	MSTRG.14721.1	3	1630	MSTRG.14721	ENSOCUG00000036705	2.24741	1.48412	0.0001	0.112494	0.0001	0.0001	0.0001	0.0001	1.24099	1.53005	0.0001	0.0001	1.93344	2.8343	0.0001	0.0001
1605	chr17	-	82822527	82863397	MSTRG.28768.1	2	6379	MSTRG.28768	ENSOCUG00000035146	0.507635	3.35352	1.40966	5.69645	0.0001	0.17843	0.843259	0.0001	3.6311	0.0001	0.0001	0.0001	0.0001	0.0001	0.0001	0.0001
1606	chr3	.	119433688	119435473	MSTRG.41347.1	1	1786	MSTRG.41347	RIMS2	0.152355	0.414767	0.306852	0.379892	1.42396	0.941074	0.8368	1.612	0.615144	0.189968	0.393713	0.12725	0.075934	0.082263	0.183432	0.024057
1607	chr12	-	92538368	92542893	MSTRG.12021.10	2	2220	MSTRG.12021	ENSOCUG00000034694	0.08152	0.0001	0.0001	0.0001	0.0001	0.538824	0.0001	2.00281	0.0001	0.0001	1.39126	0.0001	0.0001	0.0001	0.0001	0.0001
1608	chr10	-	8560623	8578351	MSTRG.7058.3	5	2118	MSTRG.7058	TRA2A	0.731361	1.94057	1.38579	0.0001	0.0001	0.0001	0.0001	0.0001	0.0001	0.0001	1.47562	1.12696	0.0001	2.321	0.0001	0.987023
1609	chr18	-	42755319	42945198	MSTRG.30307.9	2	1448	MSTRG.30307	ENSOCUG00000015280	1.62586	0.0001	0.0001	0.0001	0.0001	0.0001	0.0001	0.0001	0.746626	0.0001	0.0001	0.0001	0.686689	0.0001	0.0001	4.68314
1610	chr3	.	119209574	119210377	MSTRG.41288.1	1	804	MSTRG.41288	RIMS2	0.0001	0.821978	0.535804	0.269724	0.561541	0.537284	2.36291	1.89492	0.169732	0.173939	0.499333	0.209331	0.0001	0.0001	0.081223	0.038289
1611	chr1	-	185784659	185851936	MSTRG.6590.1	2	4174	MSTRG.6590	AMBRA1	2.02309	0.032044	3.95086	0.029574	1.40761	1.12837	1.26957	0.0001	0.0001	0.0001	1.21011	0.053494	0.0001	0.013856	0.0001	0.028165
1612	chr3	.	119182887	119184414	MSTRG.41275.1	1	1528	MSTRG.41275	RIMS2	0.079334	0.280782	0.171646	0.147812	0.975363	0.859544	1.56759	1.66332	0.16644	0.22997	0.831837	0.297584	0.030192	0.041877	0.22119	0.030382
1613	chr3	.	119448454	119450767	MSTRG.41354.1	1	2314	MSTRG.41354	RIMS2	0.0001	0.421166	0.245294	0.266388	1.33771	1.18296	1.77928	1.18832	0.401145	0.169023	0.299592	0.156311	0.139556	0.087129	0.184734	0.020062
1614	chr14	+	107339750	107340936	MSTRG.20537.1	1	1187	MSTRG.20537	PHLDB2	0.0001	0.0001	0.0001	2.1962	0.0001	0.0001	1.89461	2.55204	0.0001	0.0001	0.0001	2.539	0.0001	0.0001	0.0001	0.0001
1615	chr13	-	136815334	136824013	MSTRG.17544.1	2	1683	MSTRG.17544	YTHDF2	0.0001	0.0001	2.32655	1.8315	0.0001	0.0001	0.0001	0.0001	2.12705	1.46722	0.0001	0.0001	0.0001	2.05331	1.41353	0.0001
1616	chr3	.	119217224	119219218	MSTRG.41293.1	1	1995	MSTRG.41293	RIMS2	0.0001	0.916943	0.122029	0.077867	0.693987	0.599054	2.01991	1.27514	0.122449	0.0001	0.253914	0.0001	0.046577	0.167897	0.051426	0.0001
1617	chr1	-	194608405	194611392	MSTRG.6867.2	2	1388	MSTRG.6867	KDM2A	0.0001	0.0001	0.0001	2.05527	1.18051	0.0001	0.0001	1.79223	0.0001	0.0001	0.0001	0.0001	0.0001	0.0001	0.0001	0.0001
1618	chr3	.	118977260	118980346	MSTRG.41222.1	1	3087	MSTRG.41222	.	0.058207	0.725634	0.19323	0.233767	0.665959	1.21325	2.71799	1.39001	0.722959	0.256616	0.652349	0.304954	0.191123	0.15332	0.129814	0.044049
1619	chr3	.	119516776	119518632	MSTRG.41382.1	1	1857	MSTRG.41382	RIMS2	0.0001	0.506584	0.130294	0.052308	0.68451	0.685651	1.64042	0.867437	0.238831	0.10244	0.199433	0.071561	0.024843	0.0001	0.082577	0.074288
1620	chr7	.	123860168	123860429	MSTRG.49216.1	1	262	MSTRG.49216	ENSOCUG00000038079	0.0001	0.0001	0.150477	0.0001	21.2458	6.07894	22.4226	0.0001	0.0001	0.0001	0.0001	0.0001	0.490154	0.129619	0.0001	0.0001
1621	chr2	+	143945727	143978404	MSTRG.36263.1	1	32678	MSTRG.36263	EML4	0.516255	0.333864	3.78973	0.447676	0.471084	0.344184	0.382349	0.350127	0.498516	0.646292	4.19162	0.652281	4.46276	6.29921	3.93797	0.519389
1622	chr2	-	62127928	62130901	MSTRG.34332.2	2	1778	MSTRG.34332	CENPU	0.426092	0.148985	0.322674	2.15074	0.221116	0.276098	0.376203	0.256743	0.255977	1.75798	0.212584	1.96285	4.14332	4.87182	1.37731	3.60647
1623	chr3	-	96279143	96286637	MSTRG.40725.1	2	6113	MSTRG.40725	ZNF704	0.004852	0.008338	0.0001	0.016941	0.470248	1.57788	1.76481	0.26708	0.0001	0.014344	0.00499	0.022526	0.015093	0.071186	0.06988	0.143204
1624	chr16	.	54434372	54434729	MSTRG.25347.1	1	358	MSTRG.25347	.	0.0001	0.203511	0.281173	0.216962	0.06042	0.0001	0.0001	0.16738	0.135555	0.0001	0.0001	1.10879	2.55008	2.40946	1.56499	2.21284
1625	chr3	.	119170456	119172731	MSTRG.41268.1	1	2276	MSTRG.41268	RIMS2	0.0001	0.422836	0.110812	0.225374	0.769802	0.465173	2.36593	1.26063	0.330891	0.212075	0.281942	0.123647	0.0001	0.011073	0.157768	0.040794
1626	chr3	.	119157585	119158373	MSTRG.41263.1	1	789	MSTRG.41263	RIMS2	0.0001	0.312792	0.266498	0.131259	0.729318	1.47151	2.97354	1.17772	0.498296	0.237829	0.518492	0.061662	0.116941	0.150873	0.05026	0.0001
1627	chr15	.	13409285	13410034	MSTRG.21746.1	1	750	MSTRG.21746	.	0.0001	0.110998	0.140178	0.034276	0.462882	2.01719	2.64619	0.057069	0.0001	0.0001	0.114704	0.0001	0.0001	0.0001	0.067668	0.0001
1628	chr3	-	15858774	15862814	MSTRG.38756.3	2	830	MSTRG.38756	.	0.0001	0.0001	0.895692	0.75511	0.0001	2.52319	0.0001	1.56434	0.0001	0.0001	0.670486	0.0001	0.0001	0.0001	0.0001	0.0001
1629	chr13	.	33668200	33671117	MSTRG.14574.1	1	2918	MSTRG.14574	.	0.629552	0.149054	0.151144	0.0001	0.044477	0.528813	0.142746	1.31617	0.0001	0.029774	0.134236	0.129376	0.043673	0.007473	0.0001	0.007955
1630	chr19	-	41594306	41595031	MSTRG.32359.1	2	646	MSTRG.32359	IGFBP4	0.083553	0.0001	0.0001	0.0001	3.01931	0.0001	0.0001	2.08544	0.162502	0.0001	0.0001	0.0001	0.0001	0.0001	0.0001	0.0001
1631	chr3	.	118950087	118951804	MSTRG.41219.1	1	1718	MSTRG.41219	.	0.07056	0.823189	0.28547	0.116929	0.40486	1.28607	1.87021	1.22587	0.586077	0.248622	0.529422	0.159204	0.173782	0.088016	0.059399	0.151591
1632	chr14	.	143972303	143972829	MSTRG.21033.1	1	527	MSTRG.21033	.	0.0001	0.0001	0.0001	1.42932	0.0001	0.0001	0.0001	0.0001	4.40724	0.0001	0.0001	0.0001	0.0001	2.97927	0.0001	4.28082
1633	chr6	-	7430335	7431544	MSTRG.46015.1	1	1210	MSTRG.46015	.	0.0001	0.653034	0.0001	0.0001	0.0001	0.0001	2.19752	0.775378	0.0001	0.0001	0.255774	0.0001	0.0001	0.0001	0.0001	0.0001
1634	chr3	.	119196343	119197071	MSTRG.41283.1	1	729	MSTRG.41283	RIMS2	0.0001	0.305601	0.164672	0.0001	0.166665	0.894658	1.80033	1.54267	0.018269	0.101234	0.173874	0.0001	0.0001	0.069141	0.070366	0.0001
1635	chr14	+	72522480	72527523	MSTRG.19555.2	2	4334	MSTRG.19555	TBL1XR1	0.0001	0.0001	6.84061	0.0001	0.026232	0.05804	0.0001	0.0001	1.40234	0.447865	0.0001	0.037508	1.34971	0.0001	4.01704	1.71418
1636	chr7	.	85587468	85587967	MSTRG.48042.1	1	500	MSTRG.48042	.	0.0001	0.0001	0.0001	0.0001	0.259566	0.790216	1.91643	2.14007	0.0001	0.0001	0.33374	0.0001	0.0001	0.0001	0.062211	0.054655
1637	chr3	.	119573810	119575122	MSTRG.41404.1	1	1313	MSTRG.41404	RIMS2	0.0001	0.402153	0.075954	0.254247	0.383694	0.749194	0.979941	1.36374	0.254831	0.23073	0.478622	0.179768	0.056691	0.038388	0.104044	0.035357
1638	chr3	.	119199030	119199789	MSTRG.41284.1	1	760	MSTRG.41284	RIMS2	0.079752	0.689852	0.120184	0.120321	1.57848	0.640297	1.39792	1.27531	0.319268	0.23968	0.226991	0.060169	0.0001	0.0001	0.0001	0.11437
1639	chr3	.	118928109	118931503	MSTRG.41202.1	1	3395	MSTRG.41202	.	0.015701	0.445376	0.267723	0.09411	0.517384	0.898168	1.77509	1.28549	0.529959	0.340382	0.40157	0.22498	0.18783	0.041697	0.127092	0.095719
1640	chr3	.	119514818	119515948	MSTRG.41381.1	1	1131	MSTRG.41381	RIMS2	0.0001	0.755549	0.744269	0.257077	1.3509	1.53933	2.69116	1.33663	0.904936	0.271162	0.680661	0.536855	0.0001	0.107622	0.195093	0.0001
1641	chr2	+	112089318	112097179	MSTRG.35399.3	5	1207	MSTRG.35399	RTKN	0.042184	0.195681	0.101388	0.070471	0.026698	0.087005	0.122813	0.058823	0.369248	2.07764	0.11724	0.048805	1.00017	1.8141	0.135805	3.13242
1642	chr3	.	119429738	119430070	MSTRG.41345.1	1	333	MSTRG.41345	RIMS2	0.361449	0.547271	0.155059	0.292804	0.591978	1.12136	3.33077	3.49352	0.49253	0.095534	0.249639	0.144035	0.0001	0.0001	0.154045	0.090468
1643	chr2	.	64078583	64079098	MSTRG.34375.1	1	516	MSTRG.34375	.	0.0001	0.580879	0.271663	2.6305	0.0001	0.0001	0.0001	0.0001	0.860645	0.573888	0.0001	0.912702	0.0001	0.0001	2.91674	2.82159
1644	chr13	-	52935793	52938404	MSTRG.15292.2	2	1760	MSTRG.15292	DENND2D	0.0001	0.0001	0.0001	0.0001	0.0001	0.0001	0.0001	0.0001	0.0001	0.0001	0.0001	0.123149	0.644525	0.0001	1.04946	0.0001
1645	chr13	.	33656277	33661812	MSTRG.14558.1	1	5536	MSTRG.14558	.	1.30575	0.206474	0.505111	0.0001	0.158063	0.890616	0.54221	1.90898	0.0001	0.413401	0.352234	0.330006	0.072252	0.170262	0.035618	0.023343
1646	chr3	.	119438761	119439905	MSTRG.41349.1	1	1145	MSTRG.41349	RIMS2	0.105871	0.763328	0.261784	0.151389	1.1044	1.10375	2.22563	1.61113	0.429249	0.198861	0.402444	0.241728	0.029718	0.174835	0.148224	0.0001
1647	chr8	+	21664112	21701338	MSTRG.51036.3	2	4616	MSTRG.51036	PIK3C2G	1.46826	0.21809	0.990699	1.03993	1.97358	4.41585	2.80997	0.876208	0.768361	0.20749	0.193313	0.203462	0.582738	0.262608	0.16455	0.19685
1648	chr1	-	48643881	48663551	MSTRG.3368.3	2	2706	MSTRG.3368	ENSOCUG00000033674	0.0001	0.0001	0.0001	0.07159	0.084948	1.35781	1.16782	0.334048	0.0001	0.0001	0.031792	0.0001	0.0001	0.074507	0.0001	0.0001
1649	chr18	+	64794408	64797670	MSTRG.30796.2	2	2780	MSTRG.30796	PDZD8	0.0001	0.893385	0.669965	0.0001	0.0001	0.0001	0.0001	0.0001	1.04147	0.0001	0.0001	0.0001	0.580664	0.409045	0.0001	0.0001
1650	chr3	.	119549630	119552364	MSTRG.41393.1	1	2735	MSTRG.41393	RIMS2	0.062947	0.401237	0.150438	0.182951	0.618567	0.946847	1.14272	1.48634	0.318851	0.107933	0.490639	0.13929	0.033735	0.175287	0.169281	0.089564
1651	chr4	.	28719823	28723577	MSTRG.42993.1	1	3755	MSTRG.42993	.	0.161643	0.071541	0.100278	0.297757	0.528817	1.76614	0.675079	0.664875	0.075259	0.283623	0.289424	0.847521	0.036857	0.039032	0.102457	0.182641
1652	chr3	.	119208387	119208848	MSTRG.41287.1	1	462	MSTRG.41287	RIMS2	0.0001	0.939721	0.0001	0.112082	1.6566	0.867571	3.85398	2.5037	0.111359	0.197139	0.619702	0.629601	0.183422	0.0001	0.218128	0.100484
1653	chr2	+	170153369	170157237	MSTRG.36871.5	2	3347	MSTRG.36871	APOB	0.664374	0.0001	0.311105	0.699745	0.0001	0.027636	0.0001	0.0001	0.635184	0.0001	1.99845	6.66355	0.0001	0.0001	5.55543	5.19805
1654	chr1	.	19702032	19702344	MSTRG.2806.1	1	313	MSTRG.2806	.	0.0001	0.177313	0.167945	0.082718	5.87409	0.129255	6.24719	6.2127	0.0001	0.067071	0.0001	0.0001	0.164377	0.079375	0.0001	0.508595
1655	chr3	.	119426478	119427462	MSTRG.41343.1	1	985	MSTRG.41343	RIMS2	0.057825	1.14027	0.307335	0.247751	0.880575	0.509935	2.07403	2.32279	0.501383	0.119352	0.511485	0.062656	0.072579	0.0001	0.191692	0.094261
1656	chr3	.	118934543	118936200	MSTRG.41204.1	1	1658	MSTRG.41204	.	0.036427	0.654631	0.116701	0.119942	0.479931	0.777784	1.67063	0.524433	0.658563	0.219049	0.248669	0.116959	0.055649	0.136802	0.04575	0.0001
1657	chr3	.	119453957	119455075	MSTRG.41356.1	1	1119	MSTRG.41356	RIMS2	0.0001	0.628755	0.077628	0.086807	1.23686	1.03828	1.39127	1.26779	0.279609	0.113574	0.348956	0.129971	0.189469	0.0001	0.0001	0.037662
1658	chr3	.	118936461	118938016	MSTRG.41205.1	1	1556	MSTRG.41205	.	0.0001	0.536786	0.135133	0.110457	0.719715	0.878884	2.39027	0.692772	0.273424	0.0001	0.498963	0.111478	0.029649	0.112343	0.162498	0.0001
1659	chr3	.	119493001	119494613	MSTRG.41373.1	1	1613	MSTRG.41373	RIMS2	0.136715	0.515621	0.13394	0.449324	1.12359	0.936118	2.01843	1.14208	0.687793	0.107624	0.502797	0.181185	0.040366	0.0001	0.216526	0.0001
1660	chr3	.	119428339	119429129	MSTRG.41344.1	1	791	MSTRG.41344	RIMS2	0.151078	0.654108	0.464957	0.0001	1.41441	1.40096	1.08679	2.43795	0.631271	0.037973	0.274017	0.107146	0.204129	0.0001	0.0001	0.0001
1661	chr13	-	138623001	138630358	MSTRG.17687.1	2	1108	MSTRG.17687	ARID1A	0.04397	0.011013	0.0001	0.0001	0.0001	0.0001	2.07624	1.6335	0.0001	0.0001	2.85419	0.0001	0.020966	0.009679	0.0001	0.0001
1662	chr3	.	119442475	119443550	MSTRG.41351.1	1	1076	MSTRG.41351	RIMS2	0.0001	0.421777	0.097708	0.043175	0.584403	0.769424	1.60112	0.883077	0.400823	0.060032	0.394655	0.359482	0.0001	0.140532	0.0001	0.0001
1663	chr3	.	118972801	118975127	MSTRG.41221.1	1	2327	MSTRG.41221	.	0.117119	0.615533	0.33212	0.354383	0.60506	1.69257	1.93923	1.78002	0.827898	0.415896	0.813393	0.264407	0.263211	0.138028	0.280869	0.151535
1664	chr3	.	119557358	119558790	MSTRG.41398.1	1	1433	MSTRG.41398	RIMS2	0.0001	0.502793	0.104976	0.111993	0.959734	0.925293	1.56487	2.01044	0.423951	0.095337	0.179887	0.160156	0.0001	0.105521	0.214782	0.0001
1665	chr7	.	85585381	85586562	MSTRG.48041.1	1	1182	MSTRG.48041	.	0.0001	0.0001	0.0001	0.0001	0.182999	1.47993	1.6368	1.96318	0.0001	0.168728	0.464822	0.0001	0.222968	0.042643	0.038628	0.157102
1666	chr3	.	119187913	119188719	MSTRG.41278.1	1	807	MSTRG.41278	RIMS2	0.0001	0.383123	0.0001	0.0001	0.777684	1.1112	2.13748	0.617093	0.109644	0.283952	0.574026	0.226873	0.103588	0.0001	0.12713	0.0001
1667	chr12	-	21027876	21127047	MSTRG.10483.2	3	370	MSTRG.10483	ENSOCUG00000025708	0.0001	0.145476	0.702467	0.0001	2.67113	0.123117	5.46254	0.107826	0.0001	0.24597	0.454915	0.106017	0.079325	0.079253	0.044575	0.121424
1668	chr2	-	30260830	30323136	MSTRG.33517.6	2	3560	MSTRG.33517	ENSOCUG00000032630	0.297185	0.955136	0.0001	0.510958	0.0001	0.037457	0.0001	0.0001	1.72983	0.817973	0.603543	0.843232	0.496134	0.0001	1.1113	0.682605
1669	X	.	95270451	95271024	MSTRG.1929.1	1	574	MSTRG.1929	.	3.51588	0.0001	1.57309	0.438583	0.035278	0.05002	0.0001	0.0001	0.201668	0.217472	1.85058	2.01742	1.95371	2.2815	0.0001	0.68545
1670	chr3	+	119479300	119480415	MSTRG.41366.1	1	1116	MSTRG.41366	RIMS2	0.080696	0.481431	0.141309	0.165853	0.930618	0.697116	1.84188	1.35078	0.407708	0.0001	0.234812	0.08688	0.217391	0.022422	0.17734	0.069035
1671	chr3	.	119060653	119062030	MSTRG.41225.1	1	1378	MSTRG.41225	.	0.0001	0.116683	0.142849	0.015191	0.265847	0.393626	1.57023	1.0323	0.31854	0.033047	0.37015	0.100677	0.125484	0.073155	0.037226	0.0001
1672	chr15	.	76418203	76420692	MSTRG.23303.1	1	2490	MSTRG.23303	.	0.203798	0.457947	0.436896	0.177281	0.42221	1.4074	1.0559	0.927622	0.246402	0.5999	0.117982	0.385042	0.027791	0.06324	0.29543	0.074179
1673	chr3	.	119181735	119182518	MSTRG.41274.1	1	784	MSTRG.41274	RIMS2	0.0001	0.350935	0.201149	0.00445	1.01456	0.458187	2.50472	1.37904	0.443531	0.2033	0.369072	0.17257	0.0001	0.05312	0.193041	0.0001
1674	chr3	-	119477407	119479141	MSTRG.41365.1	1	1735	MSTRG.41365	RIMS2	0.099641	0.843822	0.135266	0.321631	0.914433	1.26059	1.68696	1.39024	0.579809	0.195645	0.257678	0.084123	0.148223	0.241888	0.283734	0.013331
1675	chr3	.	119177053	119178209	MSTRG.41270.1	1	1157	MSTRG.41270	RIMS2	0.052386	0.547039	0.275341	0.08951	0.753646	0.853029	2.01337	2.34908	0.376862	0.115288	0.636626	0.083802	0.086109	0.043564	0.307995	0.0001
1676	chr12	-	113062674	113128903	MSTRG.12505.2	2	22602	MSTRG.12505	ENSOCUG00000030099	0.756718	0.51971	0.989957	0.162394	2.13967	2.44569	2.14074	2.67689	0.86273	0.011622	0.294856	0.00283	0.927728	0.257266	0.013805	0.183495
1677	chr3	+	119164389	119165863	MSTRG.41266.1	2	1117	MSTRG.41266	RIMS2	0.0001	0.158121	0.348486	0.083444	0.839011	0.634422	2.3485	1.93155	0.70602	0.285912	0.750942	0.295798	0.053603	0.0001	0.246271	0.0001
1678	chr3	.	119421938	119422689	MSTRG.41340.1	1	752	MSTRG.41340	RIMS2	0.0806	0.80423	0.60731	0.325735	1.39985	0.867512	1.58778	1.82105	0.443482	0.173942	0.609519	0.032462	0.306736	0.064412	0.102321	0.0001
1679	chr20	-	4255414	4263107	MSTRG.37074.1	2	7674	MSTRG.37074	RAD51B	0.011675	0.0001	0.192202	0.0001	0.215116	0.007841	3.26176	0.133901	0.12562	0.0001	1.49829	0.0001	0.019202	0.108082	0.000664	0.0001
1680	chr13	+	132807586	132812822	MSTRG.17407.1	3	1860	MSTRG.17407	.	0.306896	0.0001	0.350064	0.079767	0.228709	0.024119	0.0001	0.032331	1.36633	0.725474	0.092503	1.00492	1.80477	0.119066	0.562045	2.15709
1681	chr17	+	7634205	7678987	MSTRG.26429.1	2	4412	MSTRG.26429	ZNF609	0.0001	0.014597	0.0001	0.0001	0.011574	2.66276	1.67768	0.0001	0.0001	0.013718	0.0001	0.0001	0.082989	0.0001	0.02111	0.004388
1682	chr16	+	71322549	71386483	MSTRG.25957.11	5	3152	MSTRG.25957	ENSOCUG00000034916	0.099324	0.296532	0.0001	0.881449	0.356371	0.524686	1.63778	0.308239	0.067986	0.07604	0.0001	0.0001	0.028072	0.099917	0.186988	0.021305
1683	chr4	.	28710143	28713058	MSTRG.42990.1	1	2916	MSTRG.42990	.	0.409301	0.198492	0.051652	0.298418	0.44665	1.52369	1.14091	1.3694	0.14734	0.373756	0.277706	0.90142	0.15327	0.044684	0.130315	0.306042
1684	chr5	-	27614380	27615941	MSTRG.45630.1	1	1562	MSTRG.45630	PKD1L3	0.221882	0.227296	0.142789	0.274141	0.740128	0.618067	1.7317	1.68911	0.065874	0.291544	0.715981	0.526193	0.058022	0.14418	0.353793	0.114245
1685	chr13	.	99751018	99751454	MSTRG.16340.1	1	437	MSTRG.16340	.	1.66831	9.74161	4.3121	6.09527	11.164	5.81455	22.9642	1.79776	2.12998	2.03872	2.14382	2.23132	1.39391	1.16323	1.75369	1.4541
1686	chr18	-	30038482	30038720	MSTRG.29729.1	1	239	MSTRG.29729	.	9.5227	2.94795	1.39766	0.519368	0.0001	0.191118	10.5569	7.78529	0.206102	0.377703	4.42853	3.27497	0.0001	0.294261	0.0001	0.09712
1687	chr3	.	119155368	119156838	MSTRG.41262.1	1	1471	MSTRG.41262	RIMS2	0.041204	0.394814	0.454549	0.103483	0.731267	0.689129	1.63545	1.33729	0.30485	0.322754	0.439138	0.271717	0.103427	0.0001	0.155812	0.156565
1688	chr3	.	119215240	119216146	MSTRG.41292.1	1	907	MSTRG.41292	RIMS2	0.200478	0.460658	0.17387	0.057091	0.953597	0.71962	1.36855	1.14554	0.170169	0.200834	0.206851	0.044163	0.0001	0.0001	0.155631	0.102367
1689	chr17	.	60702237	60702664	MSTRG.28033.1	1	428	MSTRG.28033	.	0.0001	0.729434	0.582958	0.169608	1.36305	1.52651	2.25388	2.67959	3.64757	0.0001	1.47875	0.309282	0.0001	0.241379	0.0001	0.263858
1690	chr3	-	119103184	119103749	MSTRG.41239.1	1	566	MSTRG.41239	RIMS2	0.062847	0.433944	0.291961	0.293505	1.00935	1.17546	2.02889	1.81142	0.270951	0.301218	0.496806	0.671749	0.093733	0.277028	0.228762	0.114887
1691	chr13	.	33621877	33624579	MSTRG.14570.1	1	2703	MSTRG.14570	.	1.72384	0.548767	0.967482	0.0001	0.066062	1.21067	0.631305	2.75517	0.0001	0.380984	0.588232	0.51631	0.019307	0.190111	0.215687	0.015104
1692	chr4	.	73327744	73328563	MSTRG.44312.1	1	820	MSTRG.44312	.	0.0001	0.0001	0.064106	0.0001	0.085684	0.119366	0.00655	0.286039	0.031371	0.499821	0.281068	0.75893	1.67383	1.95304	1.58013	0.582002
1693	chr4	.	28741552	28744168	MSTRG.43000.1	1	2617	MSTRG.43000	.	0.115803	0.270428	0.135193	0.257788	0.228382	1.69124	0.505612	0.631717	0.069852	0.337598	0.261408	0.813644	0.084328	0.02889	0.13721	0.173367
1694	chr13	+	33455252	33604885	MSTRG.14563.2	5	4312	MSTRG.14563	APCS	37.2931	7.4358	25.6209	0.0001	3.09122	15.316	3.469	63.4657	0.023863	3.07545	2.06817	3.25941	0.753408	4.59114	5.01668	0.319293
1695	chr15	.	76421257	76421860	MSTRG.23304.1	1	604	MSTRG.23304	.	0.520963	0.683277	0.058329	0.093027	0.387583	3.33693	3.20847	1.09909	0.083668	0.800482	0.341934	0.136334	0.0001	0.247392	0.236114	0.0001
1696	chr14	-	158246094	158247967	MSTRG.21228.1	2	1781	MSTRG.21228	.	0.436933	0.587431	0.936732	1.06441	0.190188	0.24392	0.085046	0.415453	0.717274	0.340382	0.389247	0.974054	2.87991	1.38293	1.55607	1.20033
1697	chr3	.	119491163	119491718	MSTRG.41371.1	1	556	MSTRG.41371	RIMS2	0.0001	0.880312	0.276593	0.028402	1.13373	1.31827	1.75287	2.02999	0.811787	0.228869	0.668012	0.161091	0.0001	0.0001	0.282017	0.0001
1698	chr6	+	24920338	25041261	MSTRG.46459.3	3	38792	MSTRG.46459	ENSOCUG00000026155	1.3618	1.4643	1.88373	1.84231	0.730352	0.595198	0.733225	0.413532	0.960593	1.3609	0.672057	1.63884	3.53418	2.76146	2.39068	3.71411
1699	chr2	.	14380271	14383248	MSTRG.33251.1	1	2978	MSTRG.33251	PPARGC1A	0.035365	0.0001	0.0001	0.017388	0.108642	0.662283	0.019209	1.514	0.016296	0.119895	0.2898	0.09906	0.0001	0.06308	0.05021	0.037535
1700	chr13	.	33672704	33673598	MSTRG.14575.1	1	895	MSTRG.14575	.	0.134003	0.179653	0.411137	0.0001	0.0001	1.42518	0.157834	1.06358	0.0001	0.0001	0.0001	0.104492	0.0001	0.0001	0.056096	0.0001
1701	chr8	-	34652183	34897666	MSTRG.51451.2	4	7377	MSTRG.51451	ENSOCUG00000036451	0.000455	0.0001	0.007299	0.136528	4.06854	0.393526	0.658731	0.312171	0.011201	0.011878	0.90647	0.012956	0.019588	0.005253	0.320814	0.000625
1702	chr3	.	119054403	119056837	MSTRG.41223.1	1	2435	MSTRG.41223	.	0.049783	0.381243	0.130523	0.148256	0.246712	0.432922	1.66583	0.889338	0.538725	0.102264	0.303999	0.147908	0.028889	0.062099	0.270204	0.019065
1703	chr13	.	33685441	33686977	MSTRG.14577.1	1	1537	MSTRG.14577	.	0.866724	0.072089	0.376453	0.0001	0.084439	0.926684	0.091907	1.63882	0.0001	0.12776	0.27162	0.192381	0.0001	0.071635	0.063317	0.0001
1704	chr3	.	119168875	119169942	MSTRG.41267.1	1	1068	MSTRG.41267	RIMS2	0.0001	0.590598	0.168604	0.0001	0.448732	0.734098	1.94101	1.12534	0.339767	0.114008	0.249507	0.166761	0.0001	0.0001	0.184289	0.0001
1705	chr3	.	119180510	119181481	MSTRG.41273.1	1	972	MSTRG.41273	RIMS2	0.0001	0.984226	0.016685	0.085766	0.557286	1.39939	0.996594	1.91528	0.370321	0.478645	0.504202	0.229393	0.155346	0.203378	0.141855	0.0001
1706	chr7	.	90949720	90975024	MSTRG.48188.1	1	25305	MSTRG.48188	ENSOCUG00000000144	0.009581	1.91293	2.4279	0.460664	0.922583	0.038383	0.0001	0.017599	0.915659	0.033229	0.002297	0.009708	0.009439	0.0001	0.006901	0.01815
1707	chr3	.	119489461	119490567	MSTRG.41370.1	1	1107	MSTRG.41370	RIMS2	0.0001	0.394321	0.142458	0.244167	1.541	0.630132	0.723433	1.17539	0.43871	0.028154	0.118774	0.175174	0.238222	0.045532	0.0001	0.0001
1708	chr3	.	119194858	119195439	MSTRG.41282.1	1	582	MSTRG.41282	RIMS2	0.0001	0.767944	0.304273	0.0001	0.95603	1.16548	1.50937	2.35187	0.339173	0.24112	0.282262	0.082707	0.144198	0.086605	0.330053	0.0001
1709	chr12	.	124742249	124745165	MSTRG.12747.1	1	2917	MSTRG.12747	SGK1	0.0001	0.0001	0.0001	0.0001	0.0001	0.314298	0.0001	2.3832	0.0001	0.0001	0.02191	0.0001	0.007908	0.0001	0.035171	0.0001
1710	chr1	.	104244063	104248408	MSTRG.4683.1	1	4346	MSTRG.4683	BCO2	0.254201	0.46543	0.219305	0.161441	0.19206	0.194739	0.098191	0.097204	1.15769	0.260586	0.148145	0.137894	1.96447	1.36743	1.10997	0.132198
1711	chr14	-	27653891	27758305	MSTRG.18646.1	3	2198	MSTRG.18646	RAB6B	21.1075	0.070658	0.0001	0.082495	0.029698	0.0001	0.224139	0.0001	0.042124	0.03156	0.114701	7.44645	4.62401	0.091103	0.111738	1.39943
1712	chr3	.	119153990	119155019	MSTRG.41261.1	1	1030	MSTRG.41261	RIMS2	0.117691	0.673722	0.173739	0.301106	0.903318	0.74075	3.00055	1.59487	0.253643	0.480383	0.205992	0.301431	0.351327	0.048936	0.204686	0.0001
1713	chr3	+	133920160	133942791	MSTRG.41756.1	2	5675	MSTRG.41756	EXT1	1.54987	13.289	0.971323	18.1203	1.29417	0.788544	0.654382	0.470825	0.928166	0.872016	12.0221	1.80208	22.4521	1.65027	0.982686	0.931801
1714	chr12	.	75074317	75074532	MSTRG.11784.1	1	216	MSTRG.11784	.	0.0001	0.0001	0.0001	0.0001	0.0001	9.1114	6.63645	0.0001	0.0001	0.0001	0.0001	0.0001	0.0001	0.213492	0.0001	0.0001
1715	chr3	+	118932264	118933506	MSTRG.41203.1	1	1243	MSTRG.41203	.	0.0001	0.296553	0.21595	0.124976	0.297739	0.480868	1.32119	0.910262	0.442227	0.0001	0.228736	0.015628	0.0001	0.087715	0.122343	0.0001
1716	chr15	+	76352571	76398419	MSTRG.23341.22	3	7029	MSTRG.23341	CXCL8	0.161972	0.478866	0.261197	0.477352	0.486473	2.20482	2.98922	2.5842	0.083911	1.06843	0.706437	0.798686	0.031398	0.056173	0.862632	0.038863
1717	chr14	+	94434754	94436728	MSTRG.20179.2	3	1705	MSTRG.20179	KALRN	0.013981	1.4493	1.27645	0.913422	0.0001	0.0001	0.246523	0.0001	0.0001	0.0001	0.876483	0.0001	1.62897	0.853952	1.44281	0.978568
1718	chr16	+	20024544	20039064	MSTRG.24288.1	2	1819	MSTRG.24288	.	1.85554	1.18789	1.31481	2.00289	1.90128	0.518994	0.073852	2.06174	0.192242	0.372033	1.39326	0.355418	0.081301	0.067997	0.214908	0.254672
1719	chr7	-	85577262	85579263	MSTRG.48040.1	1	2002	MSTRG.48040	.	0.084384	0.082969	0.026257	0.035771	0.066896	0.798553	0.937807	1.40441	0.023147	0.21908	0.199312	0.102787	0.115218	0.08678	0.104036	0.144723
1720	chr15	.	76411591	76413023	MSTRG.23347.1	1	1433	MSTRG.23347	.	0.37272	0.45857	0.277464	0.195796	0.480777	2.20964	1.65033	0.831984	0.188423	0.903897	0.428324	0.273764	0.0001	0.035174	0.416996	0.048594
1721	chr3	.	119066196	119067746	MSTRG.41228.1	1	1551	MSTRG.41228	RIMS2	0.047948	0.194267	0.163211	0.033623	0.340345	0.475515	1.31162	0.718048	0.477917	0.032381	0.245369	0.215805	0.057273	0.0001	0.141442	0.0001
1722	chr3	+	96241091	96277143	MSTRG.40723.1	2	1616	MSTRG.40723	ZNF704	0.075014	0.0001	0.0001	0.0001	0.249726	2.16446	2.88484	0.478205	0.031836	0.02818	0.0001	0.051985	0.0001	0.055856	0.0001	0.35229
1723	chr3	.	119262163	119263273	MSTRG.41307.1	1	1111	MSTRG.41307	RIMS2	0.0001	0.529655	0.0001	0.0001	0.353348	0.552978	1.69064	1.07947	0.113634	0.039827	0.280076	0.097794	0.076127	0.0001	0.187635	0.0001
1724	chr10	-	40165489	40171403	MSTRG.7972.1	1	5915	MSTRG.7972	.	2.17244	1.46913	1.12456	1.07846	3.63178	21.0365	12.145	50.4583	0.9307	1.91775	4.19306	1.95992	1.96007	1.95091	10.3422	1.45066
1725	chr5	-	27567721	27569012	MSTRG.45627.1	2	1241	MSTRG.45627	PKD1L3	0.240557	0.051857	0.0001	0.291636	1.04258	0.931475	1.9352	3.53422	0.082913	0.225769	0.0001	0.0001	0.134004	0.324925	0.638092	0.21181
1726	chr3	-	73895867	73921406	MSTRG.40216.3	4	1439	MSTRG.40216	.	0.0001	0.0001	0.103891	0.103528	0.502152	0.458728	0.075584	0.285987	0.0001	0.405276	0.048611	1.6308	3.21662	3.39599	1.38933	1.06107
1727	chr8	+	95330862	95337150	MSTRG.52368.1	2	6266	MSTRG.52368	GPC6	3.07804	1.22452	1.61332	1.35476	0.074378	0.053258	0.0001	0.028723	0.645873	0.429222	0.410319	0.414335	0.212992	0.794227	0.20269	0.247056
1728	chr7	.	85592986	85593825	MSTRG.48045.1	1	840	MSTRG.48045	.	0.0001	0.0001	0.0001	0.0001	0.156878	1.11241	2.67279	1.12507	0.0001	0.090356	0.208278	0.0001	0.201375	0.150012	0.225648	0.098774
1729	chr3	.	119565916	119567320	MSTRG.41401.1	1	1405	MSTRG.41401	RIMS2	0.042528	0.427788	0.108262	0.036855	0.385648	0.502984	0.885955	1.4228	0.049343	0.064824	0.394737	0.027408	0.0001	0.014757	0.199382	0.0001
1730	chr13	-	33556530	33558455	MSTRG.14567.1	1	1926	MSTRG.14567	.	7.36218	1.98011	0.174092	0.0001	0.639995	2.45801	1.04677	5.0621	0.0001	0.78404	0.729317	0.963638	0.123926	0.809795	0.395165	0.034531
1731	chr3	.	119233386	119234469	MSTRG.41300.1	1	1084	MSTRG.41300	RIMS2	0.0001	0.399601	0.186063	0.0001	0.638255	0.766304	1.52786	0.825822	0.440782	0.306288	0.404969	0.044723	0.038634	0.010223	0.319004	0.040852
1732	chr3	.	91948597	91948876	MSTRG.40655.1	1	280	MSTRG.40655	.	0.165422	0.0001	1.20499	0.449876	0.077252	4.47208	4.0677	0.153244	0.607044	0.477539	0.0001	0.745056	0.082381	0.357475	0.0001	0.0001
1733	chr5	+	22407470	22420482	MSTRG.45580.1	3	929	MSTRG.45580	ENSOCUG00000023708	1.01966	0.50263	0.053731	0.917554	0.196458	0.312168	0.141056	0.032481	1.06169	2.02194	0.677761	0.2469	2.68662	0.248469	3.31473	0.323343
1734	chr7	+	91080027	91084627	MSTRG.48194.1	2	4248	MSTRG.48194	ENSOCUG00000000144	0.088999	3.54642	4.07665	1.09603	1.52147	0.160906	0.027565	0.275696	1.36516	0.060025	0.049408	0.043626	0.01086	0.04975	0.0001	0.117622
1735	chr4	.	36200284	36200858	MSTRG.43224.1	1	575	MSTRG.43224	NR4A1	0.426876	0.477808	0.628597	0.367565	1.3105	1.46536	2.60805	1.58626	0.879514	0.379985	0.708013	0.285524	0.395752	0.355921	0.092692	0.292599
1736	chr3	.	119159352	119161151	MSTRG.41264.1	1	1800	MSTRG.41264	RIMS2	0.033673	0.519783	0.072906	0.0001	0.682494	0.48242	1.88662	0.730834	0.310957	0.055085	0.372262	0.074877	0.122331	0.214485	0.153002	0.0001
1737	chr15	.	45111065	45111836	MSTRG.22543.1	1	772	MSTRG.22543	.	0.0001	0.0001	0.0001	0.0001	1.23223	2.21349	0.930213	0.778686	0.0001	0.0001	0.0001	0.061906	0.179274	0.375766	0.160698	0.120268
1738	chr18	-	35553836	35558662	MSTRG.29952.1	2	4388	MSTRG.29952	PAPSS2	3.13816	1.27649	5.77545	3.50345	19.9345	8.27319	21.0633	11	4.10366	7.22459	7.33488	1.293	2.91295	5.05497	2.12684	5.64746
1739	chr7	+	137752008	137772789	MSTRG.49498.5	2	20565	MSTRG.49498	.	1.3356	0.0001	1.02816	0.0001	0.026394	0.05676	0.001116	0.0001	0.128651	0.0001	0.00242	1.78796	1.08971	2.03457	0.000682	0.0001
1740	chr18	-	47827820	47835147	MSTRG.30381.1	2	4638	MSTRG.30381	.	1.75652	0.335808	0.295498	1.03381	0.847134	0.082669	0.000775	0.0001	4.10772	0.624509	0.0001	7.0039	6.30371	2.39226	7.47409	0.051088
1741	chr3	.	118943818	118944104	MSTRG.41217.1	1	287	MSTRG.41217	.	0.0001	0.580128	0.0001	0.0001	0.79323	3.81231	1.5814	4.15039	1.80405	0.317347	0.299217	0.182095	0.691421	0.0001	0.178735	0.242632
1742	chr9	+	1524074	1535571	MSTRG.52678.3	5	2284	MSTRG.52678	ENSOCUG00000034583	0.051921	0.131363	0.282854	0.171857	0.133664	0.433841	0.099977	9.57382	0.238876	0.033754	0.020149	0.467888	0.047039	0.083801	0.352957	0.46622
1743	chr13	-	41470802	41474517	MSTRG.14897.1	2	3343	MSTRG.14897	.	0.105171	0.023167	0.530776	0.040558	0.0001	2.19959	2.56275	0.117592	0.0001	0.0001	0.056099	0.0001	0.0001	0.058599	0.143016	0.086037
1744	chr15	.	76423494	76427522	MSTRG.23306.1	1	4029	MSTRG.23306	.	0.278362	0.428633	0.253123	0.223501	0.217718	1.59181	1.24234	0.553582	0.135708	0.509591	0.259633	0.140721	0.044664	0.172615	0.326335	0.046089
1745	chr9	.	41013712	41016647	MSTRG.53920.1	1	2936	MSTRG.53920	PDZRN3	0.570275	0.429673	0.51827	0.72511	0.134545	0.140852	0.091013	0.04111	0.381717	0.37748	0.573397	0.650059	1.81261	0.48885	0.299498	0.212619
1746	chr4	.	28714376	28716427	MSTRG.42991.1	1	2052	MSTRG.42991	.	0.057818	0.301058	0.070221	0.319819	0.179125	1.50755	0.404277	0.600722	0.123937	0.493038	0.260687	0.986318	0.104518	0.024563	0.062496	0.205056
1747	chr4	+	28617559	28698986	MSTRG.43048.1	3	2663	MSTRG.43048	U2	0.315143	0.142259	0.137968	0.506882	0.388634	1.15741	1.0894	0.762638	0.0001	0.419944	0.24854	0.734205	0.152527	0.018122	0.088782	0.342734
1748	chr15	+	76172507	76346697	MSTRG.23341.5	4	14038	MSTRG.23341	ENSOCUG00000037192	1.2359	0.0001	1.00262	0.0001	1.6479	4.68618	3.09637	2.75994	0.0001	1.63079	1.10899	0.943223	0.108052	0.536439	1.64496	0.285539
1749	chr1	.	173158993	173159291	MSTRG.6341.1	1	299	MSTRG.6341	.	9.15226	1.19531	0.521815	1.5089	1.68697	4.45206	4.57896	1.86093	0.344132	2.50331	2.566	0.426044	0.154291	1.33784	0.143577	0.155263
1750	chr8	-	95536962	95539019	MSTRG.52371.1	1	2058	MSTRG.52371	GPC6	3.51924	0.942712	1.69161	1.7677	0.084083	0.133645	0.06068	0.041387	0.947388	0.377665	0.353091	0.361868	0.159936	1.23492	0.657171	0.47307
1751	chr13	+	33461014	33525903	MSTRG.14563.3	3	2572	MSTRG.14563	.	16.8587	5.79678	12.6178	0.0001	2.47994	9.07727	4.08546	35.4959	0.0001	1.90021	1.73622	1.31902	0.905802	2.03158	5.40808	0.210573
1752	chr14	.	62895286	62896423	MSTRG.19344.1	1	1138	MSTRG.19344	.	0.141274	0.038565	0.545462	0.069867	0.35494	1.19755	0.181949	1.08264	0.682783	0.040017	0.431056	0.323129	0.11371	0.105389	0.135229	0.081588
1753	chr15	-	80406222	80861248	MSTRG.23570.1	3	2120	MSTRG.23570	ENSOCUG00000032382	1.74649	0.158179	0.535294	0.30945	0.0001	0.583123	0.0001	0.0001	0.954011	0.449051	0.0001	7.91967	8.38194	1.64388	2.71163	0.562072
1754	chr12	+	113422670	113428466	MSTRG.12517.1	2	1027	MSTRG.12517	NKAIN2	0.483155	0.324431	0.207916	0.496157	1.40915	1.2388	0.961662	1.35093	0.216116	0.327533	0.272481	0.215602	0.30901	0.214415	0.074746	0.341829
1755	chr21	-	6889813	6895995	MSTRG.38020.1	2	2820	MSTRG.38020	PPTC7	0.111739	1.69926	2.59349	0.0001	0.0001	0.032627	0.0001	0.0001	4.97884	0.0001	0.0001	2.20395	0.0001	0.0001	1.81387	0.407306
1756	chr15	-	76369032	76379926	MSTRG.23346.2	2	10794	MSTRG.23346	CXCL8	1.12926	1.02891	1.07254	0.473217	1.34837	5.16503	2.55687	3.20068	0.338443	1.33945	0.813066	0.105748	0.062048	0.298314	1.74848	0.219509
1757	chr4	+	88004367	88014881	MSTRG.44772.1	1	10515	MSTRG.44772	.	2.1647	1.85863	1.70216	0.0001	2.19084	3.22749	3.21792	5.8583	1.37786	0.0001	3.50149	3.72611	0.997588	0.0001	0.0001	0.220695
1758	chr8	-	111175095	111183903	MSTRG.52600.1	1	8809	MSTRG.52600	.	5.50042	1.14515	0.998671	0.587393	1.94641	1.28595	0.283466	0.727227	0.493249	0.311644	0.825583	1.27453	0.167028	0.126936	0.088196	0.483938
1759	chr2	+	68117929	68165981	MSTRG.34458.1	2	12244	MSTRG.34458	SLC7A2	0.27365	0.529178	0.023386	0.480309	2.89374	0.349915	0.0001	1.93616	0.0001	0.002257	0.000295	1.04703	0.283947	0.003133	0.000523	0.070819
1760	chr1	.	104249768	104251713	MSTRG.4685.1	1	1946	MSTRG.4685	BCO2	0.360173	0.401599	0.236026	0.213912	0.260383	0.152654	0.191275	0.154402	1.27754	0.154184	0.117103	0.310343	2.1246	1.16207	0.935414	0.19973
1761	chr12	-	113260732	113282637	MSTRG.12513.1	2	19002	MSTRG.12513	NKAIN2	0.486546	0.60201	1.13428	1.0086	2.67083	2.05982	1.51529	2.85884	1.48407	0.4436	1.65371	0.124497	0.715264	0.953324	0.128344	0.697511
1762	chr8	+	95344220	95361556	MSTRG.52369.1	2	11765	MSTRG.52369	GPC6	2.93544	1.01221	1.47415	1.46608	0.071534	0.035178	0.044353	0.051769	0.815245	0.326953	0.406043	0.443553	0.197655	0.526029	0.184888	0.186941
1763	chr15	+	25401992	25435490	MSTRG.22076.1	2	3040	MSTRG.22076	ENSOCUG00000030567	0.030908	0.0001	2.80408	0.004591	1.38483	0.0001	1.90981	0.0001	0.0001	0.0001	0.110212	0.015777	0.0001	0.0001	0.0001	0.065358
1764	chr2	+	51312072	51313843	MSTRG.34045.1	2	1750	MSTRG.34045	.	0.0001	0.0001	0.0001	0.629855	0.095026	0.0001	0.0001	0.0001	0.292215	1.77981	0.526601	0.803622	1.12622	0.851521	0.700453	0.0001
1765	chr7	+	91023801	91034580	MSTRG.48193.1	1	10780	MSTRG.48193	ENSOCUG00000000144	0.016429	2.61168	3.49425	0.761541	1.34227	0.23503	0.017563	0.191594	0.928024	0.04945	0.032544	0.053966	0.008559	0.029149	0.0001	0.131881
1766	chr2	.	77463756	77467564	MSTRG.34608.1	1	3809	MSTRG.34608	.	0.0001	0.011832	0.013556	0.0001	0.160617	0.226176	0.189309	1.36293	0.0001	0.057362	0.016419	0.078667	0.043421	0.023463	0.210033	0.022561
1767	chr15	-	40322391	40326114	MSTRG.22386.6	2	3155	MSTRG.22386	COL25A1	3.95792	0.234594	0.0001	0.0001	4.37199	3.63795	1.16638	3.28941	0.903645	0.876088	3.85504	1.5477	0.0001	0.0001	0.691206	0.0001
1768	chr12	-	113288567	113296989	MSTRG.12514.1	1	8423	MSTRG.12514	NKAIN2	0.489194	0.628686	1.1872	0.906301	2.44379	1.78459	1.51627	2.56272	1.20384	0.367222	1.51436	0.069149	0.532652	0.747913	0.09945	0.751132
1769	chr12	-	113202481	113219356	MSTRG.12510.1	1	16876	MSTRG.12510	NKAIN2	0.723898	0.778597	1.59242	1.33815	3.65656	2.7049	2.18052	3.84992	1.69845	0.526354	2.04849	0.125827	1.05901	1.26154	0.170258	0.961953
1770	chr9	.	65621730	65622609	MSTRG.54420.1	1	880	MSTRG.54420	.	0.0001	0.0001	0.0001	0.058843	1.93712	1.3275	2.18966	0.903207	0.0001	0.0001	0.04888	0.0001	0.0001	0.593084	0.058292	0.0001
1771	chr2	+	62055952	62167126	MSTRG.34321.1	2	1117	MSTRG.34321	ENSOCUG00000037022	1.0652	0.413347	0.064061	1.66837	0.054116	0.043734	0.164265	0.0001	0.077923	0.747768	1.007	0.315165	0.072337	0.986417	0.72949	1.04614
1772	chr13	+	33574657	33581149	MSTRG.14563.6	2	4654	MSTRG.14563	.	7.94996	2.34075	4.438	0.011126	0.528936	2.52902	1.75391	7.86697	0.0001	1.02746	1.13888	0.931297	0.292639	0.981982	0.48092	0.0001
1773	chr1	-	1623770	1627700	MSTRG.2309.1	3	1540	MSTRG.2309	ENSOCUG00000031538	0.533072	1.80316	2.24404	6.45937	0.389347	3.92883	10.3986	0.146308	2.50251	1.83071	0.986845	1.36103	0.700325	0.892987	0.368746	0.44457
1774	chr15	+	76357305	76363289	MSTRG.23345.1	1	5985	MSTRG.23345	.	0.982263	1.02782	1.06306	0.252623	1.49668	4.71475	3.38159	3.49041	0.584871	1.30317	0.875204	0.956132	0.007626	0.237033	1.65291	0.285209
1775	chr3	+	136373811	136376885	MSTRG.41834.1	2	3055	MSTRG.41834	.	0.017398	0.017622	0.095564	0.131006	0.573095	0.0001	0.0001	1.27221	0.060096	0.060966	0.237304	0.18257	0.0001	0.0001	0.038477	0.0001
1776	chr14	+	144429274	144704431	MSTRG.21063.1	5	1081	MSTRG.21063	ENSOCUG00000018285	1.15702	1.20146	0.0001	2.05901	0.045862	0.0001	0.0001	0.0001	0.149646	1.04629	1.12753	0.937555	0.0001	0.0001	1.07271	0.999231
1777	chr17	-	7711107	7721813	MSTRG.26430.3	2	1392	MSTRG.26430	ZNF609	0.077647	0.10821	0.060094	0.208682	0.13471	0.086619	0.75787	1.39347	0.096818	0.17201	0.136228	0.232323	0.053615	0.049746	0.079654	0.143326
1778	chr7	+	64832963	64835482	MSTRG.47725.1	2	2496	MSTRG.47725	.	1.70525	0.458034	0.0001	0.771767	0.358093	0.12614	0.0001	0.064991	0.0001	0.225667	0.0001	0.375059	1.82424	1.21409	0.20486	1.17903
1779	chr3	.	119416399	119416652	MSTRG.41336.1	1	254	MSTRG.41336	RIMS2	0.0001	0.656274	0.868921	0.114945	0.342449	1.43673	3.79682	3.96924	0.606933	0.090916	0.169346	0.399324	0.0001	0.139331	0.729765	0.181474
1780	chr13	+	33423397	33453104	MSTRG.14561.2	2	12631	MSTRG.14561	.	21.8912	5.21105	13.4395	0.009682	2.69767	9.40193	3.90577	41.0943	0.012147	2.25129	1.96879	1.60986	1.44281	2.37935	7.09607	0.34715
1781	chr11	.	30590465	30590873	MSTRG.8693.1	1	409	MSTRG.8693	.	0.882723	0.0001	0.0001	0.0001	0.627883	0.0001	2.32352	5.259	0.0001	0.0001	0.476895	0.217307	0.0001	0.0001	0.0001	0.308517
1782	chr17	+	43071073	43075642	MSTRG.27473.1	4	1158	MSTRG.27473	MRPL52	4.68231	2.33523	4.70092	0.440203	2.28283	2.73064	1.82457	0.637857	1.70525	3.83519	1.31879	0.306238	0.321522	0.394231	0.62729	0.406069
1783	chr15	+	76329306	76351968	MSTRG.23341.20	2	8885	MSTRG.23341	.	0.935544	1.84649	1.86102	0.809299	2.63518	6.91616	4.72317	3.54533	1.33142	3.16993	0.693765	2.03957	0.138368	0.958681	2.5949	0.471543
1784	chr15	.	76436412	76441575	MSTRG.23308.1	1	5164	MSTRG.23308	.	0.157246	0.338958	0.31856	0.182627	0.457401	1.67808	1.12431	0.577496	0.198443	0.523299	0.261584	0.173477	0.043496	0.08788	0.503407	0.083778
1785	chr8	+	95474924	95481292	MSTRG.52370.1	2	5740	MSTRG.52370	GPC6	4.6785	1.74371	2.45265	2.32951	0.181684	0.04192	0.14505	0.116994	1.43553	0.548942	0.589267	1.00778	0.427165	1.35065	0.394263	0.469318
1786	chr13	-	33415421	33445314	MSTRG.14562.1	2	29353	MSTRG.14562	.	54.7764	13.6802	32.0973	0.047495	6.49397	20.6116	10.084	99.5546	0.032233	5.02938	4.59136	4.14412	3.19278	5.69311	17.2042	0.701267
1787	chr12	+	21106361	21106634	MSTRG.10488.1	1	274	MSTRG.10488	.	0.0001	7.34139	5.98407	0.565612	39.9047	6.71108	45.7836	4.37543	3.88881	11.559	11.9078	1.56039	4.04981	6.50664	1.71149	7.52969
1788	chr6	+	24897043	24935802	MSTRG.46459.2	2	13954	MSTRG.46459	ENSOCUG00000026155	1.2522	0.805497	0.0001	1.08697	0.573591	0.506012	0.398449	0.452621	0.995982	1.30953	0.584242	1.42424	2.20834	1.43965	1.59076	2.46318
1789	chr9	-	54461776	54472092	MSTRG.54174.1	2	1909	MSTRG.54174	.	3.16455	0.0001	1.5226	0.0001	0.0001	0.0001	0.0001	0.213671	0.0001	0.242144	0.344455	0.387524	0.635089	1.98999	0.525035	0.439041
1790	chr4	.	28703854	28705225	MSTRG.42988.1	1	1372	MSTRG.42988	.	0.344645	0.079324	0.191298	0.146283	0.43227	1.37724	0.98654	1.04789	0.0001	0.419724	0.242806	0.699679	0.112559	0.0001	0.077429	0.362362
1791	chr15	+	44618555	44937877	MSTRG.22522.2	6	1039	MSTRG.22522	ENSOCUG00000037821	0.0001	0.0001	0.0001	0.0001	1.84944	1.10388	1.8537	0.463096	0.0001	0.168853	0.035865	0.07581	0.598024	0.158232	0.151222	0.125638
1792	chr12	-	113009068	113025734	MSTRG.12504.1	1	16667	MSTRG.12504	NKAIN2	1.00826	1.24367	2.16391	1.85248	4.83703	4.6046	2.68984	5.50723	1.75476	0.750717	3.3931	0.243485	1.7574	1.93926	0.21445	1.1655
1793	chr15	.	76413503	76416947	MSTRG.23302.1	1	3445	MSTRG.23302	.	0.252055	0.426572	0.355986	0.218908	0.572395	1.73186	1.15344	0.946974	0.205158	0.61004	0.170774	0.373816	0.076929	0.10221	0.583625	0.139153
1794	chr7	-	91327132	91374313	MSTRG.48240.1	2	7557	MSTRG.48240	.	0.02721	0.003672	0.010434	0.0001	0.436587	0.023928	0.009634	0.353649	0.0001	0.0001	0.020474	0.0001	0.03504	0.020009	0.04586	0.018712
1795	chr15	.	45176175	45177826	MSTRG.22477.1	1	1652	MSTRG.22477	.	0.0001	0.0001	0.0001	0.0001	0.75023	1.53969	1.40587	0.214525	0.0001	0.073412	0.153732	0.088038	0.319659	0.256854	0.031051	0.164722
1796	chr12	+	20208116	20281516	MSTRG.10385.1	3	313	MSTRG.10385	ENSOCUG00000011016	22.3478	40.1027	0.590291	0.762299	2.17908	0.213571	20.2386	0.89653	0.304122	0.481153	0.353738	32.2868	0.667441	1.35539	343.382	0.692657
1797	chr3	+	66548381	66551056	MSTRG.39935.1	1	2676	MSTRG.39935	PXDNL	0.15116	0.062219	0.083068	0.234057	0.153408	1.75136	0.601747	1.517	0.117348	0.182065	0.231876	0.110689	0.086198	0.263231	0.288831	0.230017
1798	chr12	-	113233244	113254889	MSTRG.12512.1	1	21646	MSTRG.12512	NKAIN2	0.615447	0.644193	1.34625	1.02888	2.84016	2.2065	1.89689	3.15911	1.55264	0.392742	1.6764	0.105716	0.874674	1.1547	0.107053	0.781346
1799	chr17	-	19921370	19931298	MSTRG.26845.2	2	5915	MSTRG.26845	FAM214A	0.36568	0.042241	0.0001	0.0001	5.70664	4.61848	0.0001	0.0001	0.0001	0.184887	0.995461	0.424754	0.0001	0.0001	0.177615	0.0001
1800	chr4	.	28724328	28725414	MSTRG.42994.1	1	1087	MSTRG.42994	.	0.220469	0.152809	0.145422	0.093923	0.495364	1.77045	0.569234	0.943836	0.136619	0.153761	0.079142	0.82635	0.211903	0.0001	0.094383	0.256248
1801	chr15	.	45107123	45109262	MSTRG.22542.1	1	2140	MSTRG.22542	.	0.0001	0.0001	0.0001	0.024197	0.923457	1.84401	0.631739	0.580919	0.0001	0.02128	0.056451	0.209749	0.310979	0.257499	0.019465	0.310629
1802	chr12	+	113219505	113233196	MSTRG.12511.1	2	13335	MSTRG.12511	NKAIN2	0.556512	0.778349	1.466	1.33522	3.3241	2.51982	2.27428	3.32446	1.52343	0.467254	1.7934	0.119133	1.09927	1.2315	0.168932	0.906443
1803	chr4	-	28658764	28660829	MSTRG.43049.1	1	2066	MSTRG.43049	.	0.749977	0.214904	0.122798	0.386354	1.33939	2.53354	0.887568	1.01928	0.311806	0.66197	0.642021	1.71846	0.131048	0.15858	0.229273	0.776022
1804	chr3	.	118938666	118940417	MSTRG.41206.1	1	1752	MSTRG.41206	.	0.034595	0.633999	0.178321	0.087095	0.29876	0.615194	1.86197	0.499838	0.527427	0.24776	0.19763	0.245309	0.184229	0.223218	0.100504	0.0001
1805	chr7	-	41319639	41363319	MSTRG.47370.1	2	8398	MSTRG.47370	KMT2E	0.180343	0.170152	0.292851	0.143112	0.145988	2.43766	0.223039	0.131937	0.070018	0.085334	0.043329	0.109156	0.171761	0.173095	0.071531	0.157183
1806	chr2	+	68148512	68165617	MSTRG.34458.3	2	17032	MSTRG.34458	.	5.0811	0.0001	1.27623	0.0001	2.88592	4.77393	4.1938	4.80147	1.07535	2.45216	2.19085	4.22504	1.01737	1.93548	0.162168	1.73065
1807	chr11	.	82731425	82738396	MSTRG.9673.1	1	6972	MSTRG.9673	.	0.277853	0.3251	0.216085	0.326818	0.13213	0.066755	0.051616	0.040487	0.438382	0.216311	0.144568	0.36323	1.46867	0.107981	0.457239	0.014946
1808	chr13	+	33465392	33506048	MSTRG.14563.5	3	1782	MSTRG.14563	.	24.5867	5.29291	11.845	0.012108	2.37433	8.00737	5.01767	41.6954	0.0001	2.21611	1.69347	2.22398	1.14028	2.08119	6.88258	0.072738
1809	chr4	+	2980419	2988119	MSTRG.42250.2	2	458	MSTRG.42250	ENSOCUG00000005822	2.81039	1.94578	0.0001	0.0001	3.14786	0.0001	0.0001	3.29859	0.141176	3.09892	0.086257	0.0001	0.0001	0.069856	0.167606	0.0001
1810	chr20	-	13672422	13677527	MSTRG.37318.3	2	2495	MSTRG.37318	.	0.07219	0.022244	0.0001	0.0001	1.99934	0.110656	0.38989	0.908849	0.0001	0.076291	0.150102	0.277084	0.06583	0.076085	0.414577	0.01763
1811	chr9	.	65617868	65621347	MSTRG.54419.1	1	3480	MSTRG.54419	.	0.017355	0.031783	0.007553	0.0001	1.57194	1.69672	0.920197	0.553528	0.0001	0.0001	0.035065	0.0001	0.006628	0.6376	0.184936	0.05336
1812	chr4	.	28701661	28702282	MSTRG.42987.1	1	622	MSTRG.42987	.	1.18697	0.0001	0.129466	0.0001	0.547532	1.56838	1.48139	0.756938	0.0001	0.395928	0.069154	1.00577	0.116777	0.0001	0.0001	0.38562
1813	chr4	.	28726584	28728015	MSTRG.42995.1	1	1432	MSTRG.42995	.	0.175759	0.16973	0.318142	0.092709	0.359844	1.11732	1.21939	0.440717	0.061662	0.393003	0.297394	0.631706	0.096876	0.0001	0.035695	0.3166
1814	chr3	+	113968178	114015428	MSTRG.41064.1	2	835	MSTRG.41064	ENSOCUG00000017407	0.812916	0.0001	0.377725	0.060671	0.905415	0.792295	1.52965	1.41065	0.185281	0.0001	0.135674	0.0001	0.186777	0.209465	0.444963	0.070194
1815	chr8	+	23032824	23035815	MSTRG.50999.1	1	2992	MSTRG.50999	.	1.62529	0.682107	0.127033	1.23565	0.070397	0.374846	1.81254	0.154354	0.017195	0.0001	0.42247	0.0001	0.007709	0.033693	0.042497	0.274114
1816	chr13	-	63121367	63142916	MSTRG.15504.13	4	2249	MSTRG.15504	.	2.14953	1.23307	0.0001	0.0001	0.0001	0.0001	0.492736	0.0001	1.31716	0.0001	0.0001	0.0001	1.90197	1.90545	1.36413	1.88654
1817	X	.	24092338	24093414	MSTRG.403.1	1	1077	MSTRG.403	.	0.0001	0.102331	0.0001	0.399299	0.155117	1.59043	1.52333	0.13671	0.719253	0.083817	0.039939	0.044854	0.0001	0.0001	0.233925	0.086209
1818	chr1	.	77089136	77092597	MSTRG.4041.1	1	3462	MSTRG.4041	.	0.198357	0.828661	1.32143	0.939648	0.120307	0.621244	1.17678	1.51184	0.835151	0.109524	0.037053	0.006952	0.092428	0.232431	0.129098	0.330149
1819	chr2	.	77478002	77481743	MSTRG.34611.1	1	3742	MSTRG.34611	.	0.048592	0.0001	0.011906	0.014967	0.152219	0.249059	0.094448	2.00487	0.057628	0.094121	0.055885	0.077733	0.0001	0.087028	0.220745	0.031587
1820	chr13	+	33409905	33410511	MSTRG.14556.1	1	607	MSTRG.14556	.	76.6369	18.7405	75.7762	0.507005	14.1714	48.1393	21.5528	243.754	1.06788	16.2407	13.372	12.1624	8.6882	19.0133	41.1907	2.1881
1821	chr1	-	104268728	104271878	MSTRG.4687.1	2	2459	MSTRG.4687	BCO2	0.560431	0.694085	0.556795	0.268228	0.412013	0.298469	0.195044	0.367941	1.85028	0.079177	0.251718	0.391474	3.45514	1.56512	1.44624	0.214936
1822	chr12	+	113363026	113373909	MSTRG.12516.1	2	6991	MSTRG.12516	NKAIN2	0.342552	0.433387	0.857192	0.888014	1.74215	0.994152	0.928371	1.43006	0.94612	0.225795	0.882441	0.067599	0.48212	0.517063	0.069681	0.31799
1823	chr15	.	54317871	54318669	MSTRG.22737.1	1	799	MSTRG.22737	.	8.36004	4.7798	0.0001	7.12093	0.903294	0.0001	1.26029	0.108267	1.1732	0.880981	0.731675	1.36505	1.40834	5.90455	6.64969	2.592
1824	chr15	-	81041069	81159576	MSTRG.23570.7	3	1200	MSTRG.23570	UGT2B16	0.0001	0.0001	0.0001	0.0001	1.46905	0.842364	0.068607	0.0119	0.0001	0.018146	0.025302	0.0001	0.0001	0.0001	0.0001	0.150816
1825	chr14	+	75753422	75755901	MSTRG.19624.1	1	2480	MSTRG.19624	.	0.104029	2.64858	1.43004	0.953636	1.53619	2.08994	2.81102	2.60311	2.91848	0.661022	0.870623	2.78813	0.588174	0.937642	0.649103	0.058501
1826	chr3	.	73893781	73895336	MSTRG.40215.1	1	1556	MSTRG.40215	.	0.551422	0.124837	0.129383	0.162971	0.683827	0.575264	0.473774	0.077571	0.062611	0.651447	0.777363	2.00605	3.78376	3.1873	1.26456	1.03482
1827	chr7	-	9485336	9638872	MSTRG.46680.1	4	12017	MSTRG.46680	ENSOCUG00000034692	0.141123	0.222248	0.06762	0.258214	0.332889	2.81505	0.762426	0.406879	0.048028	0.298449	0.592223	1.19317	0.253655	0.332854	0.28526	0.277141
1828	chr8	+	111175611	111183903	MSTRG.52601.1	1	8293	MSTRG.52601	.	5.73586	1.1378	0.0001	0.583926	2.04023	1.32879	0.300391	0.746044	0.492803	0.331035	0.0001	0.130852	0.177421	0.0001	0.081794	0.457998
1829	chr2	+	116117839	116191077	MSTRG.35508.1	6	864	MSTRG.35508	PCBP1	1.37166	0.672534	0.0001	0.0001	0.132124	0.0001	0.0001	0.0001	0.148779	0.516688	0.234219	0.271356	1.19202	1.69458	0.073745	0.0001
1830	chr13	.	95618641	95619708	MSTRG.16257.1	1	1068	MSTRG.16257	.	0.0001	0.0001	0.042587	0.0001	0.196787	1.74222	0.141823	1.38283	0.0001	0.085279	0.079836	0.021248	0.249525	0.141417	0.0001	0.0001
1831	chr12	+	113044262	113092933	MSTRG.12502.2	3	2278	MSTRG.12502	NKAIN2	1.2026	1.43604	2.31935	1.76648	5.07965	5.92056	3.68835	6.17733	2.20808	0.588273	3.33412	0.190244	1.97177	2.31294	0.184502	1.36296
1832	chr1	.	18317047	18317517	MSTRG.2734.1	1	471	MSTRG.2734	RUSC2	0.128686	0.115325	1.26488	0.294732	0.317238	0.195344	0.0001	0.128132	0.095287	0.161144	0.033032	0.583626	2.39311	2.02873	0.217822	0.61585
1833	chr15	+	45222149	45230834	MSTRG.22491.1	5	1623	MSTRG.22491	.	0.0001	0.0001	0.0001	0.0001	1.24119	2.63234	1.09765	0.303303	0.0001	0.133428	0.069165	0.272015	0.198972	0.657434	0.112372	0.0001
1834	chr6	+	24924197	24972502	MSTRG.46459.4	2	7137	MSTRG.46459	ENSOCUG00000026155	2.82777	1.68792	1.84069	1.47269	1.39268	1.17096	0.669757	1.0932	1.65893	1.62405	1.09002	1.82636	4.83672	3.41476	3.36962	4.18831
1835	chr4	.	28749021	28750765	MSTRG.43002.1	1	1745	MSTRG.43002	.	0.284771	0.143459	0.030124	0.248864	0.377409	1.62862	0.784744	0.860321	0.054993	0.304372	0.277354	0.909215	0.025594	0.0001	0.117586	0.404057
1836	chr8	-	49057376	49069977	MSTRG.51754.3	2	4446	MSTRG.51754	CPB2	0.163485	0.120082	0.174725	1.69378	5.85953	0.378015	0.290328	0.661251	0.035333	3.75847	0.238772	0.216469	0.24524	0.444748	0.473326	0.371725
1837	X	.	24088023	24091969	MSTRG.402.1	1	3947	MSTRG.402	.	0.311553	0.113155	0.154387	1.2875	0.611182	4.51032	3.74852	0.99154	2.80587	0.694144	0.751336	0.641225	0.88894	0.256434	0.770478	0.597529
1838	chr9	.	41033699	41035418	MSTRG.53923.1	1	1720	MSTRG.53923	PDZRN3	0.722275	0.464208	0.665105	0.942028	0.167411	0.092663	0.044031	0.189496	0.229215	0.332268	0.617222	0.339627	1.72295	0.600538	0.413515	0.224633
1839	chr2	+	170121970	170157158	MSTRG.36871.1	4	7672	MSTRG.36871	TDRD15	0.40178	0.378169	0.628377	0.44339	2.40928	3.83413	3.3795	2.94319	0.695258	1.03952	0.825984	1.14611	1.81396	0.878899	0.859726	0.10535
1840	chr11	.	82740362	82743454	MSTRG.9674.1	1	3093	MSTRG.9674	.	0.326951	0.325717	0.316404	0.270358	0.103958	0.028059	0.158808	0.057982	0.599341	0.316395	0.133102	0.365501	1.79555	0.101071	0.518777	0.022461
1841	chr6	+	24888078	24992902	MSTRG.46459.1	3	18832	MSTRG.46459	ENSOCUG00000026155	2.34644	1.56361	1.61312	1.68477	1.08716	0.958333	0.800972	0.801714	1.39819	0.986222	0.959382	1.47761	3.84045	2.74135	3.24929	2.88078
1842	chr13	-	126583615	126589857	MSTRG.17219.4	2	4109	MSTRG.17219	.	5.40219	0.854247	1.21794	2.42299	0.0001	0.617361	0.0001	0.0001	3.29056	0.0001	0.0001	0.0001	0.0001	0.0001	0.0001	0.0001
1843	chr13	+	8070593	8077051	MSTRG.13981.4	2	6427	MSTRG.13981	.	0.0001	0.0001	0.0001	0.0001	6.80596	0.0001	0.0001	0.773514	0.0001	0.0001	0.66225	0.0001	0.091519	1.56095	2.07176	5.88856
1844	chr8	+	23167349	23187067	MSTRG.51040.2	2	2137	MSTRG.51040	.	2.00591	2.20779	2.26474	3.09796	0.0001	0.0001	0.0001	0.0001	3.26928	0.331134	0.374651	0.20216	0.0001	0.0001	0.0001	0.0001
1845	chr7	+	110257734	110262753	MSTRG.48732.1	2	4509	MSTRG.48732	MYO3B	0.345876	1.55659	1.52673	2.18543	0.0001	0.0001	0.0001	0.0001	0.662712	0.030299	0.0001	0.021503	0.0001	0.0001	0.0001	0.0001
1846	chr12	+	131587476	131616653	MSTRG.12977.3	3	5326	MSTRG.12977	.	0.0001	0.0001	0.0001	0.0001	1.28228	1.07465	0.0001	0.038165	0.0001	0.623699	0.0001	0.0001	0.987364	0.371662	1.41818	0.583099
1847	chr15	-	44604051	44695256	MSTRG.22516.8	3	3423	MSTRG.22516	ENSOCUG00000037821	0.0001	0.0001	0.0001	0.0001	3.23222	1.42414	0.016312	0.188027	0.0001	0.0001	0.487205	0.0001	0.808169	2.43633	0.640522	1.20352
1848	X	+	108256494	108258209	MSTRG.2171.1	1	1716	MSTRG.2171	GPC3	8.10883	6.89058	5.09415	7.52404	0.0001	0.0001	0.020971	0.0001	5.19302	0.143512	0.025066	0.053497	0.026884	0.0001	0.0001	0.0001
1849	chr15	-	73541757	73562083	MSTRG.23213.7	4	1813	MSTRG.23213	.	0.0001	0.0001	0.0001	0.0001	1.30877	2.34877	1.48016	0.933844	0.0001	1.48127	0.368683	0.0001	1.39727	3.68926	1.73685	0.975809
1850	chr17	-	31914543	31916688	MSTRG.27215.1	2	1133	MSTRG.27215	ENSOCUG00000006527	2.21345	2.73626	2.51238	1.76714	0.092072	0.0001	0.0001	0.0001	1.21396	0.428613	0.175976	0.079508	0.0001	0.0001	0.0001	0.0001
1851	X	+	54634206	54634513	MSTRG.1105.1	1	308	MSTRG.1105	.	13.8988	7.5789	4.07917	12.5185	0.0001	0.0001	0.0001	0.0001	11.9444	0.147855	0.139656	0.0001	0.0001	0.0001	0.0001	0.0001
1852	chr17	+	10201512	10205892	MSTRG.26522.7	4	1677	MSTRG.26522	ENSOCUG00000033176	3.40878	0.593282	1.96263	1.18221	0.0001	0.0001	0.0001	0.0001	0.0001	1.59316	0.0001	0.0001	0.0001	0.0001	0.0001	0.0001
1853	chr12	+	131609235	131616651	MSTRG.12977.4	2	5475	MSTRG.12977	.	0.0001	0.010137	0.0001	0.0001	1.21544	0.38062	0.112927	0.0001	0.0001	0.395449	0.0001	0.0001	1.54277	1.1575	1.51862	1.39017
1854	chr18	-	42755029	42809661	MSTRG.30307.8	2	645	MSTRG.30307	ENSOCUG00000015280	0.0001	1e-05	0.0001	0.0001	5.12698	0.0001	5.13787	0.0001	0.0001	0.452723	9.27474	0.0001	14.9882	0.793126	3.60801	15.369
1855	chr7	.	90981930	90984134	MSTRG.48190.1	1	2205	MSTRG.48190	ENSOCUG00000000144	0.082464	2.03597	3.28415	0.921445	1.13487	0.08693	0.067962	0.054739	1.09712	0.077045	0.038877	0.0001	0.0001	0.0001	0.0001	0.0001
1856	chr8	+	23472081	23474486	MSTRG.51045.1	2	782	MSTRG.51045	.	1.89602	1.94678	1.61047	2.48548	0.0001	0.0001	0.0001	0.0001	1.82672	0.058234	0.470563	0.0001	0.0001	0.0001	0.0001	0.0001
1857	chr7	.	90889076	90892680	MSTRG.48174.1	1	3605	MSTRG.48174	ENSOCUG00000000144	0.067252	0.833841	1.58206	0.312592	0.432563	0.010589	0.0001	0.041852	0.653946	0.012632	0.0001	0.0001	0.0001	0.0001	0.0001	0.0001
1858	chr11	-	46595116	46596753	MSTRG.8980.1	2	279	MSTRG.8980	.	0.0001	0.0001	0.0001	0.0001	4.61954	3.85508	3.6709	2.94087	0.526392	1.92742	2.5332	2.09838	7.04436	7.20767	2.73329	3.91678
1859	chr17	+	59132972	59139543	MSTRG.28097.2	3	2045	MSTRG.28097	.	0.0001	0.0001	0.0001	0.0001	1.05435	0.0001	0.036763	0.974792	0.0001	0.16127	0.0001	0.945322	0.561638	0.551182	0.526175	1.10394
1860	chr11	-	46595120	46596753	MSTRG.8980.2	2	201	MSTRG.8980	.	0.0001	0.0001	0.0001	0.0001	6.74664	4.88571	4.42903	4.08211	0.730663	2.22599	3.69032	2.91268	9.47588	9.32271	3.79397	5.51492
1861	chr16	-	3268050	3289442	MSTRG.23952.2	2	21006	MSTRG.23952	EPC1	0.0001	0.0001	0.0001	0.0001	0.573527	0.0001	0.0001	0.0001	0.0001	0.0001	0.0001	1.25181	0.770782	0.838998	1.01545	0.0001
1862	chr3	+	28401156	28425326	MSTRG.39208.1	4	1071	MSTRG.39208	.	2.10898	1.54067	0.464072	2.19145	0.146304	0.138095	0.0001	0.0001	1.21869	0.0001	0.0001	0.177964	0.0001	0.0001	0.0001	0.0001
1863	chr15	+	45114630	45120748	MSTRG.22545.1	2	3924	MSTRG.22545	.	0.0001	0.0001	0.0001	0.0001	0.958398	1.79538	0.829886	0.62105	0.0001	0.160826	0.063205	0.132176	0.503138	0.453084	0.131685	0.252308
1864	chr1	+	147707471	147763685	MSTRG.5763.1	2	688	MSTRG.5763	ENSOCUG00000037993	11.3396	30.2551	29.5313	0.0001	0.0001	0.0001	0.0001	0.0001	0.0001	0.0001	0.0001	5.14286	0.0001	0.0001	0.0001	0.0001
1865	chr14	+	83395483	83402621	MSTRG.19849.1	3	2952	MSTRG.19849	ENSOCUG00000030873	0.021078	0.00145	0.0001	0.0001	0.776255	0.0001	0.0001	0.0001	0.0001	0.0001	1.441	0.235304	0.575808	1.35321	1.57823	0.860587
1866	chr7	-	153738031	153787139	MSTRG.49980.1	2	630	MSTRG.49980	.	4.65458	4.88451	5.98308	3.48916	0.0001	0.331445	0.0001	0.354239	1.26562	0.864455	1.93228	0.0001	0.0001	0.077939	0.0001	0.0001
1867	chr6	+	7873278	7873509	MSTRG.46081.1	1	232	MSTRG.46081	ACSM1	0.0001	0.0001	0.0001	0.0001	5.66021	2.26558	6.95936	1.94544	0.036173	2.68541	2.70415	6.87724	3.7168	3.61096	6.27256	3.95307
1868	chr13	.	104310112	104311753	MSTRG.16446.1	1	1642	MSTRG.16446	.	1.80415	2.06453	1.83149	1.12008	0.047741	0.07193	0.184491	0.110262	1.65284	0.426533	0.197121	0.257031	0.022317	0.013389	0.0001	0.028273
1869	chr7	.	62754973	62755849	MSTRG.47643.1	1	877	MSTRG.47643	.	1.79985	0.79081	1.05765	1.35424	0.0001	0.0001	0.0001	0.0001	1.02224	0.0001	0.0001	0.0001	0.0001	0.0001	0.0001	0.0001
1870	chr8	.	32651519	32652425	MSTRG.51302.1	1	907	MSTRG.51302	.	1.25144	0.95408	1.56956	0.919126	0.187235	0.0001	0.0001	0.19749	1.37785	0.150626	0.189698	0.575063	0.0001	0.0001	0.0001	0.0001
1871	chr9	-	56500289	56501848	MSTRG.54222.2	2	803	MSTRG.54222	ENSOCUG00000033364	2.31094	1.25466	0.674455	1.14927	0.0001	0.0001	0.0001	0.0001	1.97229	0.448297	0.113212	0.0001	0.0001	0.0001	0.0001	0.0001
1872	chr7	-	108551964	108552477	MSTRG.48685.2	2	411	MSTRG.48685	NOSTRIN	0.0001	0.0001	0.0001	0.0001	2.30089	1.72977	0.988244	1.10944	0.0001	0.317267	0.400811	1.02058	0.662419	5.78754	2.55624	2.51649
1873	chr15	-	44775744	44831110	MSTRG.22527.1	2	1244	MSTRG.22527	.	0.0001	0.0001	0.0001	0.0001	1.24268	1.04463	1.25097	1.19748	0.0001	0.256408	0.23689	0.064398	1.40342	0.742994	0.291497	0.797416
1874	chr15	.	45151759	45155331	MSTRG.22470.1	1	3573	MSTRG.22470	.	0.0001	0.0001	0.0001	0.0001	0.947559	1.51472	0.994634	0.415556	0.0001	0.133826	0.10775	0.023961	0.704186	0.42916	0.057835	0.193281
1875	chr7	.	66699791	66700062	MSTRG.47715.1	1	272	MSTRG.47715	.	2.4338	2.26687	4.21403	5.39865	0.0001	0.0001	0.0001	0.0001	5.21695	1.13694	0.0001	0.172544	0.0001	0.0001	0.0001	0.0001
1876	chr9	-	63289061	63308216	MSTRG.54356.1	3	1215	MSTRG.54356	.	1.01831	1.38865	0.535038	0.423617	0.0001	0.0001	0.0001	0.0001	0.411315	0.0001	0.0001	0.0001	0.0001	0.0001	0.0001	0.0001
1877	chr13	+	101459989	101493411	MSTRG.16393.1	2	2826	MSTRG.16393	.	0.002212	0.658654	0.895066	2.63216	0.0001	0.123896	0.0001	0.0001	0.298899	0.0001	1.02976	0.301916	0.0001	0.0001	0.0001	0.0001
1878	chr17	-	59376045	59377600	MSTRG.28131.1	1	1556	MSTRG.28131	.	0.0001	0.0001	0.0001	0.0001	1.6654	0.162609	1.49847	0.64766	0.028843	0.538946	0.89437	0.220857	0.363037	0.161967	0.626123	2.21574
1879	chr2	.	54845792	54846306	MSTRG.34182.1	1	515	MSTRG.34182	NEIL3	0.876843	2.78278	1.67404	1.71714	0.073278	0.0001	0.0001	0.0001	0.0001	0.541215	0.24642	0.0001	0.0001	0.0001	0.0001	0.0001
1880	chr9	-	10480285	10489762	MSTRG.53038.1	1	9478	MSTRG.53038	.	0.0001	0.743023	3.18737	0.192451	0.0001	0.0001	0.0001	0.0001	0.0001	2.30056	0.0001	0.0001	0.0001	0.0001	0.0001	0.0001
1881	chr14	.	14422232	14422626	MSTRG.18348.1	1	395	MSTRG.18348	.	0.0001	0.0001	0.0001	0.0001	6.26552	7.45753	3.76117	24.2485	0.0001	0.545784	0.510499	0.816258	1.68107	2.48151	5.28006	0.670786
1882	chr7	-	130032087	130034030	MSTRG.49313.3	2	434	MSTRG.49313	.	0.969833	1.51843	1.97137	3.48875	0.0001	0.0001	0.0001	0.0001	2.19802	0.0001	0.049555	0.0001	0.0001	0.0001	0.0001	0.0001
1883	chr8	.	14338787	14340392	MSTRG.50750.1	1	1606	MSTRG.50750	.	0.0001	0.0001	0.0001	0.0001	0.37091	0.210976	0.719722	0.112467	0.0001	0.155655	0.363759	0.514024	1.97024	0.187864	0.838164	0.142482
1884	chr13	+	107007332	107015890	MSTRG.16528.1	2	4148	MSTRG.16528	HOOK1	0.0001	0.0001	0.0001	0.0001	2.52225	0.755311	0.595612	0.0001	0.0001	0.0001	0.491597	0.0001	0.490296	1.2638	0.0001	3.65666
1885	chr9	.	85039957	85040245	MSTRG.54745.1	1	289	MSTRG.54745	.	1.38925	5.55684	3.09216	1.94233	0.0001	0.0001	0.0001	0.0001	1.15713	1.17539	0.223256	0.224854	0.0001	0.0001	0.0001	0.0001
1886	chr19	-	12457493	12458967	MSTRG.31272.1	3	385	MSTRG.31272	ENSOCUG00000001106	0.970444	0.470544	131.14	147.58	0.187776	0.16954	0.085211	0.139666	2.04758	0.321902	77.4291	0.0001	0.213197	0.332881	0.076869	0.285433
1887	chr7	+	123881015	123882299	MSTRG.49217.1	1	1285	MSTRG.49217	ENSOCUG00000038079	2.3646	3.2642	3.00761	1.35924	0.302995	0.066904	0.274828	0.046965	0.187692	0.070376	1.37991	0.075053	0.0001	0.005564	0.011325	0.072255
1888	chr19	+	25172434	25179489	MSTRG.31809.1	3	1156	MSTRG.31809	.	0.0001	0.0001	0.0001	0.0001	0.679133	1.45606	2.59637	1.50934	0.329684	0.573245	0.872703	0.0001	0.118166	1.61838	2.10228	0.281461
1889	chr17	.	59269631	59271059	MSTRG.28113.1	1	1429	MSTRG.28113	.	0.0001	0.0001	0.0001	0.0001	1.53644	0.158224	0.539184	0.619707	0.0001	0.566277	0.510218	0.740463	0.389577	0.123453	0.660405	1.4831
1890	chr4	.	73273018	73274456	MSTRG.44305.1	1	1439	MSTRG.44305	.	0.0001	0.04226	0.0001	0.003062	1.50902	1.06609	0.810713	0.940798	0.068209	0.286838	0.898655	0.257092	1.48131	1.29128	1.04415	1.87217
1891	chr1	-	15382338	15385757	MSTRG.2626.2	2	3398	MSTRG.2626	XPA	0.0001	0.0001	0.0001	0.0001	0.794022	0.0001	0.0001	0.0001	1.39044	0.0001	0.0001	0.0001	2.03498	0.0001	1.02284	0.765618
1892	chr16	+	71111913	71128868	MSTRG.25944.4	2	2018	MSTRG.25944	.	0.0001	0.0001	0.0001	0.0001	1.68615	0.745839	0.0001	0.991539	0.0001	0.0001	0.663768	0.0001	2.97765	2.46919	1.05219	0.0001
1893	chr7	+	62651607	62654183	MSTRG.47641.1	2	772	MSTRG.47641	.	0.352132	2.11387	1.2696	0.732137	0.0001	0.0001	0.0001	0.0001	0.711323	0.0001	0.0001	0.0001	0.0001	0.0001	0.0001	0.0001
1894	chr6	+	7704273	7841043	MSTRG.46070.1	2	1082	MSTRG.46070	ENSOCUG00000000522	0.0001	0.0001	0.0001	0.0001	0.322718	0.187256	0.37869	0.186712	0.142309	0.551472	0.588306	1.73168	0.473787	3.33993	1.17557	0.078812
1895	chr3	+	14503201	14574122	MSTRG.38719.9	5	3614	MSTRG.38719	CDC42SE2	0.908504	4.18616	0.65736	0.0001	0.0001	0.0001	0.0001	0.0001	0.0001	0.0001	2.06641	0.0001	0.0001	0.0001	0.0001	0.0001
1896	chr7	.	90909354	90910474	MSTRG.48179.1	1	1121	MSTRG.48179	ENSOCUG00000000144	0.150511	1.09375	2.39319	0.382643	0.955342	0.0001	0.0001	0.0001	0.605092	0.0001	0.0001	0.0001	0.0001	0.0001	0.0001	0.0001
1897	chr15	-	44656594	44672053	MSTRG.22516.10	2	1610	MSTRG.22516	.	0.0001	0.0001	0.0001	0.0001	2.64523	4.28904	1.851	5.61798	0.0001	0.350343	0.734967	0.0001	3.78132	2.4045	1.08795	0.0001
1898	chr12	-	62906461	62908134	MSTRG.11574.3	1	1674	MSTRG.11574	IMPG1	0.0001	0.0001	0.0001	0.0001	0.226721	0.02446	0.466688	0.13564	0.0001	0.323649	0.460147	0.244415	1.82874	0.61405	0.06672	0.235232
1899	X	+	108076892	108102435	MSTRG.2165.1	2	4769	MSTRG.2165	GPC3	2.76165	1.83463	2.7603	2.24624	0.027661	0.046521	0.0001	0.154324	1.81339	0.091223	0.087156	0.0001	0.139787	0.046437	0.067971	0.042261
1900	chr1	+	193367833	193376017	MSTRG.6791.3	5	1787	MSTRG.6791	.	0.0001	0.0001	0.0001	0.0001	0.920854	0.0001	2.5696	0.042019	0.0001	0.083326	0.259808	3.22843	0.04046	0.327902	1.43025	0.699458
1901	X	.	84534789	84534990	MSTRG.1758.1	1	202	MSTRG.1758	.	8.11044	2.73627	5.17192	0.812213	0.0001	0.0001	0.0001	0.149381	4.96619	1.17118	0.782292	2.06181	0.0001	0.0001	0.0001	0.0001
1902	chr14	.	36379707	36380396	MSTRG.18838.1	1	690	MSTRG.18838	.	0.254493	0.847116	1.68739	1.70796	0.0001	0.047758	0.0001	0.0001	0.58777	0.0001	0.0001	0.0001	0.0001	0.0001	0.0001	0.0001
1903	chr7	.	90931684	90936068	MSTRG.48185.1	1	4385	MSTRG.48185	ENSOCUG00000000144	0.027645	1.84099	2.32505	0.552292	0.901379	0.061793	0.0001	0.027526	1.13591	0.010385	0.009357	0.027247	0.0001	0.0001	0.0001	0.010587
1904	chr15	.	45141737	45149007	MSTRG.22467.1	1	7271	MSTRG.22467	.	0.007833	0.0001	0.004768	0.0001	1.10466	1.93065	1.19848	0.504687	0.006875	0.049883	0.107282	0.119306	0.67057	0.679232	0.04941	0.197316
1905	chr13	.	129596615	129598923	MSTRG.17310.1	1	2309	MSTRG.17310	.	0.02625	0.594676	0.643908	0.380765	0.0001	0.0001	0.0001	0.0001	1.53086	0.095186	0.0001	0.0001	0.0001	0.0001	0.0001	0.0001
1906	chr8	.	14465878	14466504	MSTRG.50784.1	1	627	MSTRG.50784	.	0.0001	0.0001	0.0001	0.0001	0.343516	0.536231	0.0001	0.095911	0.0001	0.135216	0.479003	0.852433	2.63079	0.325548	1.60407	0.296163
1907	chr7	-	90947827	90948511	MSTRG.48161.12	1	685	MSTRG.48161	ENSOCUG00000000144	0.165357	2.14848	3.31097	0.344996	0.662004	0.119552	0.0001	0.0001	1.57217	0.0001	0.0001	0.0001	0.0001	0.0001	0.0001	0.0001
1908	chr1	+	97013811	97023451	MSTRG.4512.1	2	396	MSTRG.4512	.	0.641508	2.30925	2.7618	0.736509	0.0001	0.15613	0.0001	0.0001	0.474308	0.091346	0.479474	0.0001	0.0001	0.0001	0.0001	0.0001
1909	chr7	-	90920384	90925016	MSTRG.48183.1	1	4633	MSTRG.48183	ENSOCUG00000000144	0.060959	1.65957	2.17046	0.603541	0.978955	0.00743	0.016347	0.09109	0.996503	0.038446	0.0001	0.009907	0.019915	0.010879	0.011072	0.0001
1910	chr9	.	110074510	110074854	MSTRG.55289.1	1	345	MSTRG.55289	CD226	0.39529	4.09126	2.91254	2.81741	0.397081	0.239262	0.0001	0.0001	1.86035	0.295357	0.456269	1.54422	0.0001	0.0001	0.0001	0.008112
1911	chr3	-	63593867	63599538	MSTRG.39804.1	1	5672	MSTRG.39804	.	0.0001	0.134661	0.503286	0.800436	0.0001	0.0001	1.98706	0.0001	0.0001	0.0001	0.0001	3.069	0.0001	0.0001	0.0001	0.0001
1912	chr1	+	146237189	146238348	MSTRG.5697.6	2	923	MSTRG.5697	ENSOCUG00000038269	0.0001	62.6102	18.8723	0.0001	0.0001	0.321062	0.004408	0.0001	0.87647	0.0001	27.995	0.394481	0.0001	0.0001	0.0001	0.0001
1913	chr1	+	140126250	140129483	MSTRG.5446.2	2	961	MSTRG.5446	TSKU	0.0001	0.0001	0.0001	0.0001	0.171097	1.09983	0.116813	0.197051	0.162566	1.17867	0.62577	0.553181	1.15668	0.419627	0.909723	0.04865
1914	chr3	-	129044617	129055889	MSTRG.41671.1	1	11273	MSTRG.41671	CSMD3	0.0001	0.0001	2.16741	3.65627	0.005688	0.0001	2.34705	0.0001	0.019469	4.02748	0.006941	0.017202	0.0001	0.0001	0.0001	0.0001
1915	X	+	108244579	108256008	MSTRG.2170.1	1	11430	MSTRG.2170	GPC3	8.5454	7.49902	8.56347	9.69003	0.062168	0.007393	0.007636	0.137317	8.12286	0.384629	0.129272	0.121256	1.0149	0.085397	0.059043	0.139116
1916	chr8	.	14404819	14405495	MSTRG.50766.1	1	677	MSTRG.50766	.	0.0001	0.0001	0.0001	0.0001	0.367997	0.33976	0.223732	0.089143	0.0001	0.224698	0.500178	0.364901	1.69223	0.061779	1.36764	0.466634
1917	chr19	-	36864620	36869966	MSTRG.32153.2	3	672	MSTRG.32153	.	0.0001	0.0001	0.058179	0.0001	0.612113	0.529016	2.28212	0.744996	0.104159	0.381364	0.691708	0.225966	1.92193	1.46967	1.73832	0.952214
1918	chr13	-	23466461	23479322	MSTRG.14297.3	3	1891	MSTRG.14297	FMO2	0.0001	0.0001	0.0001	0.0001	1.65297	0.67853	0.0001	0.0001	0.0001	0.0001	0.25332	0.0001	0.0001	1.2412	0.946538	0.515169
1919	chr11	.	72497869	72498300	MSTRG.9443.1	1	432	MSTRG.9443	.	0.0001	0.0001	0.0001	0.0001	1.90235	0.976155	0.0001	0.0001	0.0001	0.0001	0.0001	1.4746	7.03772	2.32313	2.64816	0.0001
1920	chr7	.	90830819	90831459	MSTRG.48166.1	1	641	MSTRG.48166	ENSOCUG00000000144	0.094557	1.83664	2.03739	0.221722	0.594485	0.0001	0.0001	0.0001	0.866087	0.071044	0.0001	0.151261	0.0001	0.0001	0.0001	0.0001
1921	chr15	.	45183857	45188195	MSTRG.22480.1	1	4339	MSTRG.22480	.	0.013969	0.0001	0.0001	0.0001	0.831208	1.38706	0.687333	0.415388	0.0001	0.070155	0.069393	0.066166	0.440671	0.52472	0.15369	0.155745
1922	chr7	-	90942002	90942842	MSTRG.48161.11	1	841	MSTRG.48161	ENSOCUG00000000144	0.0001	1.9168	3.45019	0.742133	1.18585	0.009117	0.0001	0.0001	0.728454	0.108298	0.0001	0.0001	0.0001	0.0001	0.0001	0.0001
1923	chr9	-	72603894	72675909	MSTRG.54548.1	4	665	MSTRG.54548	DSG4	0.0001	0.0001	0.0001	0.0001	0.0001	2.2007	1.76562	1.60892	0.0001	0.0001	0.0001	1.16773	2.29041	0.0001	2.0335	1.63597
1924	chr7	.	90897694	90903647	MSTRG.48177.1	1	5954	MSTRG.48177	ENSOCUG00000000144	0.03054	0.880965	1.78893	0.600583	0.662121	0.031262	0.0001	0.0001	0.47629	0.006998	0.007224	0.0001	0.0001	0.0001	0.0001	0.015594
1925	chr17	.	26556374	26556635	MSTRG.26971.1	1	262	MSTRG.26971	.	0.289175	0.0001	0.786182	0.314682	3.42796	7.14288	1.43573	4.22201	0.0001	3.56072	2.18348	4.00407	10.5686	12.8184	7.73197	7.45714
1926	chr18	+	13090229	13103302	MSTRG.29161.12	2	8979	MSTRG.29161	ADK	0.0001	0.0001	0.0001	0.0001	3.99487	0.013869	0.0001	0.0001	0.0001	0.0001	0.799462	0.0001	0.0001	3.40642	0.870402	0.0001
1927	chr7	.	155074945	155076152	MSTRG.50015.1	1	1208	MSTRG.50015	SPAG16	0.190201	2.41542	1.07662	1.63467	0.0001	0.0001	0.0001	0.0001	0.233334	0.075396	0.397492	0.0001	0.037106	0.0001	0.0001	0.0001
1928	chr10	.	41040763	41042334	MSTRG.8096.1	1	1572	MSTRG.8096	ENSOCUG00000037654	2.15124	1.25094	1.16018	1.8861	0.05826	0.354389	0.0001	0.01552	1.19874	0.090091	0.067145	0.121498	0.029971	0.026947	0.109119	0.0001
1929	chr2	+	164753928	164768114	MSTRG.36756.4	3	2247	MSTRG.36756	.	0.033183	0.0001	0.0001	0.0001	0.384021	1.73364	0.0001	0.855214	0.0001	0.30058	0.729583	0.0001	1.94552	0.583231	0.325517	0.490555
1930	chr7	.	90904039	90908304	MSTRG.48178.1	1	4266	MSTRG.48178	ENSOCUG00000000144	0.119961	1.54219	1.58079	0.46999	0.708818	0.0001	0.0001	0.0001	0.680062	0.036908	0.0001	0.0001	0.0001	0.0001	0.024049	0.0001
1931	chr16	.	25532874	25534211	MSTRG.24410.1	1	1338	MSTRG.24410	.	0.55195	1.74065	0.688369	0.687007	0.078997	0.0001	0.0001	0.0001	0.719802	0.0001	0.026676	0.0001	0.0001	0.032194	0.0001	0.0001
1932	chr4	.	4539624	4540170	MSTRG.42326.1	1	547	MSTRG.42326	MMP24	2.06839	1.84797	4.16298	1.05266	1.57084	0.0001	1.4292	0.0001	0.114733	1.78639	1.31211	1.20119	0.073392	0.0001	0.0001	0.041532
1933	chr14	.	38650844	38651315	MSTRG.18904.1	1	472	MSTRG.18904	.	0.0001	0.0001	0.0001	0.0001	0.170633	1.61128	0.0001	2.35907	0.0001	0.0001	1.66622	0.0001	2.4506	3.82033	0.0001	1.4209
1934	chr8	.	22922335	22923440	MSTRG.50962.1	1	1106	MSTRG.50962	LMO3	1.76397	0.958578	0.0001	0.802395	0.0001	0.121538	1.73397	0.0001	0.046517	0.0001	0.217902	0.020984	0.0001	0.0001	0.0001	0.0001
1935	chr12	-	95791158	95816634	MSTRG.12063.6	3	546	MSTRG.12063	ENSOCUG00000013095	1.21643	2.64977	0.0001	3.19205	0.0001	0.0001	0.0001	0.0001	0.0001	0.0001	1.36706	0.0001	0.0001	0.0001	0.0001	0.0001
1936	chr19	+	41551020	41552915	MSTRG.32361.1	2	1633	MSTRG.32361	TOP2A	0.711408	2.52255	1.00328	0.765301	0.0001	0.0001	0.0001	0.0001	0.744897	0.16742	0.02634	0.113696	0.0001	0.0001	0.045605	0.0001
1937	chr7	.	90937518	90941704	MSTRG.48187.1	1	4187	MSTRG.48187	ENSOCUG00000000144	0.07161	1.45491	2.17968	0.421977	0.623303	0.021975	0.0001	0.02162	1.02113	0.040613	0.0001	0.0001	0.0001	0.0001	0.024503	0.0001
1938	chr4	-	73234182	73234843	MSTRG.44343.1	1	662	MSTRG.44343	.	0.091558	0.083835	0.0001	0.077665	2.01163	1.64356	2.1436	0.575415	0.0001	0.244768	0.867294	0.747104	2.68211	1.49095	2.88079	1.22142
1939	chr3	+	80717697	80733927	MSTRG.40346.4	2	14482	MSTRG.40346	CYP7B1	0.0001	0.0001	0.0001	0.0001	0.786942	2.03879	0.055723	0.0001	0.0001	0.026882	0.0001	2.3557	0.0001	0.0001	1.75477	0.146529
1940	chr7	.	90874918	90875885	MSTRG.48173.1	1	968	MSTRG.48173	ENSOCUG00000000144	0.0001	1.01635	1.83403	0.647232	0.448812	0.0001	0.0001	0.0001	0.534878	0.0001	0.0001	0.050082	0.0001	0.0001	0.0001	0.0001
1941	chr10	+	15069605	15070756	MSTRG.7317.2	2	1023	MSTRG.7317	.	0.0001	0.0001	0.0001	0.0001	0.0001	0.0001	0.0001	0.721446	0.0001	0.0001	1.61142	0.0001	0.0001	2.02181	1.05249	0.350022
1942	chr12	+	31504819	31550610	MSTRG.10868.2	2	4831	MSTRG.10868	ENSOCUG00000017567	0.0001	0.0001	0.0001	0.0001	0.0001	0.128734	0.0001	1.94322	0.0001	0.0001	0.0001	1.21382	1.75534	0.0001	0.0001	1.93794
1943	chr9	+	38678095	38682829	MSTRG.53965.2	2	4714	MSTRG.53965	ENSOCUG00000007155	0.0001	0.0001	0.0001	0.0001	0.0001	0.0001	0.0001	3.29865	0.0001	0.0001	0.0001	0.227225	0.0001	0.0001	1.67327	2.10955
1944	chr13	-	8675897	8677598	MSTRG.13999.1	1	1702	MSTRG.13999	.	0.614238	2.84095	0.812546	1.03485	0.109332	0.071311	0.0001	0.040488	0.696312	0.158071	0.360179	0.028484	0.013264	0.0001	0.084539	0.027276
1945	chr11	-	26966931	27023119	MSTRG.8641.1	3	15057	MSTRG.8641	EFNA5	0.0001	0.0001	0.0001	0.0001	0.0001	0.040129	0.354913	0.4536	0.942538	0.022563	0.0001	0.0001	0.47662	0.0001	0.614096	0.0001
1946	chr17	.	52149642	52151100	MSTRG.27736.1	1	1459	MSTRG.27736	.	0.0001	0.674586	0.429924	0.822338	0.0001	0.063062	0.0001	0.0001	1.82326	0.072055	0.113954	0.0001	0.0001	0.0001	0.0001	0.0001
1947	chr7	.	90896217	90896664	MSTRG.48176.1	1	448	MSTRG.48176	ENSOCUG00000000144	0.0001	2.76229	3.16559	0.907457	1.57962	0.0001	0.0001	0.13471	0.324562	0.0001	0.0001	0.204913	0.0001	0.0001	0.0001	0.0001
1948	chr14	.	106790846	106791055	MSTRG.20488.1	1	210	MSTRG.20488	.	0.432936	0.13214	0.090541	0.363748	6.43362	0.62379	0.0001	0.782145	0.869625	3.89298	0.0001	2.37034	14.2314	4.21778	6.35625	2.92637
1949	chr15	.	15739778	15743173	MSTRG.21778.1	1	3396	MSTRG.21778	ENSOCUG00000034115	0.0001	0.0001	0.004556	0.0001	0.282151	0.414773	0.715601	1.77848	0.0001	0.197816	0.196683	0.016401	0.013247	0.332317	0.476883	0.159387
1950	chr7	.	90873115	90874161	MSTRG.48172.1	1	1047	MSTRG.48172	ENSOCUG00000000144	0.0001	1.2079	1.64241	0.237114	0.559711	0.0001	0.0001	0.057641	0.573106	0.087144	0.0001	0.046303	0.0001	0.0001	0.0001	0.0001
1951	chr14	+	1632450	1634820	MSTRG.18044.1	2	955	MSTRG.18044	HACL1	0.0001	21.1175	0.0001	1.4604	0.0001	0.0001	0.0001	0.0001	4.6859	0.0001	0.0001	0.0001	0.0001	0.0001	0.0001	0.0001
1952	chr8	-	34850080	34968596	MSTRG.51467.1	2	599	MSTRG.51467	ENSOCUG00000036451	0.010047	0.0001	0.0001	0.0001	0.149783	0.286867	1.28361	0.118154	1.46073	0.669671	0.0001	0.089772	2.90179	0.0001	1.83104	2.16557
1953	chr14	+	118314669	118318688	MSTRG.20659.1	2	2087	MSTRG.20659	.	0.0001	0.0001	0.023491	0.0001	1.24689	1.47687	0.911965	2.58254	0.0001	0.106162	0.0001	0.591767	0.317112	0.858061	2.15792	0.022244
1954	chr7	-	142033906	142035902	MSTRG.49678.1	1	1997	MSTRG.49678	.	0.02081	0.0001	0.04308	0.01168	0.376752	0.70904	0.485561	0.286652	0.078614	0.205769	0.261803	0.604307	0.655262	0.70828	0.514279	0.449823
1955	chr1	-	128329107	128332670	MSTRG.5182.1	1	3564	MSTRG.5182	GRM5	0.0001	1.53573	0.0001	1.39238	0.0001	0.0001	0.0001	2.02154	2.40103	0.0001	0.0001	0.0001	0.0001	0.0001	0.0001	0.0001
1956	chr11	.	75768847	75769359	MSTRG.9503.1	1	513	MSTRG.9503	PDE4D	1.89627	2.31869	0.0001	0.643575	0.0001	0.0001	0.0001	0.0001	0.0001	0.0001	0.229244	0.312324	0.0001	0.0001	0.0001	0.0001
1957	chr15	+	45243349	45245058	MSTRG.22492.1	2	1202	MSTRG.22492	.	0.0001	0.0001	0.0001	0.0001	1.17153	1.52349	3.40524	0.82619	0.0001	0.247202	0.224268	0.0001	0.922185	1.25338	0.0001	0.125453
1958	chr2	+	159602120	159604300	MSTRG.36671.1	1	2181	MSTRG.36671	ADGRF3	3.07883	0.951668	1.66724	2.12046	0.075262	0.251992	0.156259	0.158175	2.36384	0.076116	0.191486	0.292905	0.135615	0.0001	0.058633	0.063328
1959	chr1	.	21744443	21744792	MSTRG.2871.1	1	350	MSTRG.2871	.	0.086587	0.237853	0.0001	0.221921	1.66206	3.57121	1.26836	1.11651	0.587974	0.704543	1.45777	0.484793	2.86895	3.28326	3.25609	4.18236
1960	chr8	.	14435718	14436920	MSTRG.50775.1	1	1203	MSTRG.50775	.	0.0001	0.0001	0.0001	0.043044	0.082251	0.432987	0.664363	0.045007	0.03943	0.064971	0.200079	1.08163	1.29147	0.267289	0.957757	0.364688
1961	chr15	+	40133721	40264641	MSTRG.22385.3	3	2164	MSTRG.22385	COL25A1	0.0001	0.0001	0.0001	0.0001	2.30765	0.887053	0.0001	0.0001	0.0001	0.0001	1.75204	0.0001	1.20604	2.71781	0.0001	0.0001
1962	chr7	+	62642007	62647099	MSTRG.47640.1	2	223	MSTRG.47640	.	4.28998	0.0001	7.80426	0.517232	0.0001	0.0001	0.0001	0.0001	1.29388	0.0001	0.0001	0.0001	0.0001	0.0001	0.0001	0.0001
1963	chr9	.	19254309	19255332	MSTRG.53421.1	1	1024	MSTRG.53421	.	0.0001	0.0001	0.045146	0.0001	0.610185	0.5168	0.953591	0.411086	0.0001	0.564257	0.523732	0.280029	1.49326	1.25081	0.472525	0.21671
1964	chr3	-	150411867	150455608	MSTRG.42092.11	5	1893	MSTRG.42092	ENSOCUG00000034283	0.0001	0.0001	0.0001	0.0001	0.454896	0.39167	0.0001	0.132719	0.0001	0.0001	0.550247	0.0001	0.563925	0.048115	0.742617	0.0001
1965	chr2	-	46866587	46867622	MSTRG.33896.1	1	1036	MSTRG.33896	PALLD	0.075725	0.05357	0.202961	0.229529	1.32351	1.46253	2.54275	1.81018	0.097735	0.588584	0.829796	2.18574	2.78834	1.58259	1.9502	1.37482
1966	chr4	+	14254696	14262712	MSTRG.42731.1	1	8017	MSTRG.42731	.	2.02024	0.806416	1.17078	1.03873	0.153848	0.167732	0.067098	0.767697	0.274261	0.303555	0.483908	0.241132	0.077195	0.102177	0.137092	0.048954
1967	chr7	.	154858110	154858394	MSTRG.50013.1	1	285	MSTRG.50013	SPAG16	0.209654	0.194733	0.0001	0.0001	1.92971	2.27985	1.70401	0.614613	0.254134	1.212	0.432976	1.29809	4.00142	2.49292	2.60682	5.7978
1968	chr11	.	11524451	11524863	MSTRG.8413.1	1	413	MSTRG.8413	.	0.0001	0.0001	0.123218	0.0001	0.652632	1.55174	0.0001	0.4946	0.201434	1.37381	0.769676	0.99977	1.46481	2.0544	0.831562	2.39719
1969	chr16	+	71111840	71158977	MSTRG.25944.3	3	1280	MSTRG.25944	ENSOCUG00000006240	0.0001	0.0001	0.06138	0.0001	3.67629	0.826197	0.0001	1.76842	0.0001	0.0001	1.05927	0.0001	3.74265	4.10229	3.74479	0.0001
1970	chr3	.	20574371	20575248	MSTRG.38920.1	1	878	MSTRG.38920	.	0.651898	1.42314	1.26069	0.471605	0.024287	0.066331	0.0001	0.0001	0.398747	0.293361	0.242869	0.0001	0.0001	0.0001	0.054488	0.0001
1971	chr17	.	73826203	73827028	MSTRG.28440.1	1	826	MSTRG.28440	LGALS3	0.301583	2.2349	1.21548	1.37962	0.127035	0.0001	0.0001	0.055445	0.9948	0.279571	0.052075	0.112804	0.055851	0.056694	0.0001	0.0001
1972	chr13	-	23390802	23479366	MSTRG.14297.1	4	1554	MSTRG.14297	FMO2	0.0001	0.0001	0.076862	0.0001	0.661354	0.210991	1.42837	0.492369	0.0001	0.684776	0.192239	0.0001	1.94534	1.00575	0.389863	0.773773
1973	chr11	+	71428690	71437241	MSTRG.9430.1	2	8531	MSTRG.9430	PLPP1	0.0001	0.649761	0.0001	1.38107	2.01414	0.0001	0.0001	0.0001	1.35786	0.0001	0.0001	0.001882	0.0001	0.0001	0.000896	0.001215
1974	chr8	.	85594565	85596349	MSTRG.52277.1	1	1785	MSTRG.52277	.	1.08105	0.383687	0.715657	1.30213	0.0001	0.099708	0.261788	0.0001	2.04056	0.449177	0.388379	0.480006	0.0001	0.0001	0.0267	0.052015
1975	chr7	-	164124493	164126135	MSTRG.50166.1	1	1643	MSTRG.50166	MOGAT1	0.0001	0.0001	0.0001	0.0001	2.69476	0.87782	1.36584	0.0001	0.0001	0.0001	1.68472	0.0001	0.0001	2.04384	0.0001	2.36484
1976	chr6	+	7859686	7900079	MSTRG.46079.2	2	2293	MSTRG.46079	ACSM1	0.0001	0.0001	0.0001	0.022582	2.52975	0.092687	0.097488	1.35728	0.042646	0.986702	0.030637	0.0001	0.933506	0.0001	1.71607	0.706239
1977	chr15	-	39301064	39359780	MSTRG.22330.1	3	10244	MSTRG.22330	ELOVL6	0.076918	0.040015	0.066582	0.136053	5.22734	1.90255	0.538796	0.669394	0.354682	0.618199	0.068386	0.035661	0.423844	1.1204	0.275996	2.33179
1978	chr8	.	15018211	15019575	MSTRG.50815.1	1	1365	MSTRG.50815	ENSOCUG00000015956	1.15371	1.52989	0.213719	0.936678	0.079008	0.092502	0.055482	0.256181	0.113072	0.223952	0.18762	0.215363	0.067115	0.048056	0.017058	0.044623
1979	chr11	-	26969487	26974913	MSTRG.8641.2	2	5397	MSTRG.8641	EFNA5	0.0001	0.0001	0.0001	0.0001	0.0001	0.000582	3.1372	1.30811	0.0001	0.041898	0.0001	0.0001	0.603268	0.0001	0.551084	0.0001
1980	chr1	.	70296680	70298536	MSTRG.3845.1	1	1857	MSTRG.3845	CENPP	0.400236	2.04351	1.26219	0.999889	0.008757	0.06448	0.036155	0.086548	1.00641	0.300103	0.245184	0.114886	0.141833	0.081139	0.04075	0.024999
1981	chr2	-	62127949	62131258	MSTRG.34332.3	2	1318	MSTRG.34332	CENPU	0.0001	0.0001	0.0001	0.0001	1.82076	5.44146	0.0001	0.0001	0.0001	0.0001	0.005902	1.558	0.0001	1.6325	0.0001	2.88399
1982	chr10	.	44431825	44432212	MSTRG.8148.1	1	388	MSTRG.8148	.	0.06592	0.207964	0.0001	0.0001	6.40297	5.18974	2.27657	24.7045	0.0001	0.643172	0.823069	1.48023	1.69404	2.41971	6.48882	0.641166
1983	chr20	-	5644932	5653498	MSTRG.37192.2	2	8532	MSTRG.37192	GPHN	0.0001	0.0001	0.035291	0.0001	2.53558	0.110783	0.0001	0.0001	0.0001	0.0001	0.587416	0.0001	4.50417	0.527808	0.798929	0.000179
1984	chr3	+	540449	542934	MSTRG.38301.2	2	2360	MSTRG.38301	.	0.0001	0.0001	0.0001	0.0001	0.0001	1.95	1.26647	0.0001	0.0001	0.0001	1.73498	0.156676	0.0001	1.08184	1.31158	0.0001
1985	chr4	+	33521554	33604313	MSTRG.43115.1	2	1579	MSTRG.43115	ENSOCUG00000023285	0.0001	0.005636	0.0001	0.003256	0.00272	0.0001	0.482381	0.0001	0.0001	0.005641	0.510612	7.37042	0.0001	9.4459	0.692014	0.0001
1986	chr12	-	76914114	77139612	MSTRG.11858.2	3	2715	MSTRG.11858	ENSOCUG00000039106	1.07853	0.591087	1.71416	0.803898	0.094177	0.150455	0.0001	0.065976	1.58001	0.033546	0.063372	0.0001	0.049891	0.066173	0.046163	0.145341
1987	chr15	.	16972346	16973468	MSTRG.21787.1	1	1123	MSTRG.21787	.	1.05323	0.771622	3.81595	1.62028	0.224715	0.059123	0.06696	0.05374	0.589393	0.367407	0.29705	0.32622	0.135477	0.189561	0.045679	0.093379
1988	chr13	+	8672274	8680170	MSTRG.13998.1	2	2905	MSTRG.13998	.	0.681792	2.39567	1.51731	0.827695	0.044676	0.054752	0.027712	0.17069	0.747395	0.333151	0.230242	0.108218	0.075799	0.15128	0.113192	0.031961
[truncated: 1,396 more rows]

## Sheet: Sheet2
Additional file 6-B. The information of 2980 DE mRNAs during the growth of liver tissue when the four growth stages were compared in pairs
[truncated: 2,981 more rows]
