# Supplementary material for: Characterization of differentially expressed and lipid metabolism-related lncRNA-mRNA interaction networks during the growth of liver tissue through rabbit models
Source: Front Vet Sci. 2022 Sep 1;9:998796. doi: 10.3389/fvets.2022.998796 (PMC9477072; doi:10.3389/fvets.2022.998796)
Supplement: Additional Figure 1 — Identification of lncRNA and mRNA expression profiles of liver during the rabbit growth stages. (A) Expression level analysis and the total number of lncRNAs and mRNAs. (B) The quantitative distribution of lncRNAs and mRNAs in each Chromosome. (C) The Length distribution of lncRNAs and mRNAs. (D) Exon number distribution of lncRNAs and mRNAs. (E) Distribution of open reading frame (ORF) length in lncRNAs and mRNAs. [file Data_Sheet_1.ZIP › Additional files/Additional file 7..xlsx]

## Sheet: Sheet1
Additional file 7. Detail biological information of 54 DE mRNAs involved in lipid metabolism during liver growth and development
Number	Gene name	Chr	Start	End	Description	Transcript name	Number exons	Length	Gene ID	GO terms		KEGG pathways	KO entry
1	ADH6	chr15	50425785	50443462	Oryctolagus cuniculus alcohol dehydrogenase 1A (class I), alpha polypeptide (ADH1A), mRNA. [Source:RefSeq mRNA;Acc:NM_001101704]	ENSOCUT00000030164	9	1296	MSTRG.22670		GO:0008270(zinc ion binding);GO:0016491(oxidoreductase activity);GO:0055114(oxidation-reduction process);GO:0004022(alcohol dehydrogenase (NAD) activity);GO:0005739(mitochondrion);GO:0006068(ethanol catabolic process);GO:0032526(response to retinoic acid);GO:0033574(response to testosterone);GO:0042572(retinol metabolic process);GO:0042573(retinoic acid metabolic process);GO:0042803(protein homod…	00010(Glycolysis / Gluconeogenesis);00071(Fatty acid degradation);00350(Tyrosine metabolism);00830(Retinol metabolism);00980(Metabolism of xenobiotics by cytochrome P450);00982(Drug metabolism - cytochrome P450);05204(Chemical carcinogenesis)	K13951
2	CYP2E1	chr18	69537638	69547038	cytochrome P450 family 2 subfamily E member 1 [Source:HGNC Symbol;Acc:HGNC:2631]	ENSOCUT00000007724	9	1592	MSTRG.30910		GO:0020037(heme binding)	00140(Steroid hormone biosynthesis);00590(Arachidonic acid metabolism);00591(Linoleic acid metabolism);00980(Metabolism of xenobiotics by cytochrome P450);00982(Drug metabolism - cytochrome P450);00983(Drug metabolism - other enzymes);05204(Chemical carcinogenesis);04932(Non-alcoholic fatty liver disease (NAFLD))	K07415
3	ADAM8	chr18	69724343	69733995	ADAM metallopeptidase domain 8 [Source:HGNC Symbol;Acc:HGNC:215]	ENSOCUT00000017183	8	2175	MSTRG.30921		GO:0020037(heme binding);GO:0004222(metalloendopeptidase activity);GO:0006508(proteolysis);GO:0008270(zinc ion binding);GO:0016021(integral component of membrane)	00140(Steroid hormone biosynthesis);00590(Arachidonic acid metabolism);00591(Linoleic acid metabolism);00980(Metabolism of xenobiotics by cytochrome P450);00982(Drug metabolism - cytochrome P450);00983(Drug metabolism - other enzymes);05204(Chemical carcinogenesis);04932(Non-alcoholic fatty liver disease (NAFLD))	K07415
4	CYP2C30	chr18	43496399	43525090	Oryctolagus cuniculus cytochrome P450 2C30 (CYP2C30), mRNA. [Source:RefSeq mRNA;Acc:NM_001171266]	ENSOCUT00000022763	9	1695	MSTRG.30205		GO:0005506(iron ion binding);GO:0008392(arachidonic acid epoxygenase activity);GO:0008395(steroid hydroxylase activity);GO:0019373(epoxygenase P450 pathway);GO:0020037(heme binding);GO:0055114(oxidation-reduction process)	00140(Steroid hormone biosynthesis);00590(Arachidonic acid metabolism);00591(Linoleic acid metabolism);00830(Retinol metabolism);04726(Serotonergic synapse);04750(Inflammatory mediator regulation of TRP channels);05204(Chemical carcinogenesis)	K07413
5	CYP2C4	chr18	43224114	43250453	Oryctolagus cuniculus cytochrome P450 2C4 (CYP2C4), mRNA. [Source:RefSeq mRNA;Acc:NM_001190431]	ENSOCUT00000028827	9	1827	MSTRG.30315		GO:0008392(arachidonic acid epoxygenase activity);GO:0008395(steroid hydroxylase activity);GO:0019373(epoxygenase P450 pathway)	00140(Steroid hormone biosynthesis);00590(Arachidonic acid metabolism);00591(Linoleic acid metabolism);00830(Retinol metabolism);04726(Serotonergic synapse);04750(Inflammatory mediator regulation of TRP channels);05204(Chemical carcinogenesis)	K07413
6	ENSOCUG00000001375	chr18	48289141	48299138	NA	ENSOCUT00000001374	6	1397	MSTRG.30423		GO:0004768(stearoyl-CoA 9-desaturase activity);GO:0005506(iron ion binding);GO:0005730(nucleolus);GO:0005783(endoplasmic reticulum);GO:0005789(endoplasmic reticulum membrane);GO:0006633(fatty acid biosynthetic process);GO:0006636(unsaturated fatty acid biosynthetic process);GO:0006641(triglyceride metabolic process);GO:0008610(lipid biosynthetic process);GO:0016020(membrane);GO:0016021(integral c…	01040(Biosynthesis of unsaturated fatty acids);04152(AMPK signaling pathway);03320(PPAR signaling pathway)	K00507
7	ENSOCUG00000008325	chr21	7745957	7769326	NA	ENSOCUT00000036059	12	2069	MSTRG.37969		GO:0004029(aldehyde dehydrogenase (NAD) activity);GO:0055114(oxidation-reduction process)	00010(Glycolysis / Gluconeogenesis);00053(Ascorbate and aldarate metabolism);00620(Pyruvate metabolism);00071(Fatty acid degradation);00561(Glycerolipid metabolism);00280(Valine, leucine and isoleucine degradation);00310(Lysine degradation);00330(Arginine and proline metabolism);00340(Histidine metabolism);00380(Tryptophan metabolism);00410(beta-Alanine metabolism)	K00128
8	EPHX1	chr16	47787127	47802228	Oryctolagus cuniculus epoxide hydrolase 1 (EPHX1), mRNA. [Source:RefSeq mRNA;Acc:NM_001082275]	ENSOCUT00000011932	9	1617	MSTRG.25127		GO:0006725(cellular aromatic compound metabolic process);GO:0014070(response to organic cyclic compound);GO:0033961(cis-stilbene-oxide hydrolase activity)	00980(Metabolism of xenobiotics by cytochrome P450);04976(Bile secretion);05204(Chemical carcinogenesis)	K01253
9	ENSOCUG00000037867	chr3	32604590	32612826	Oryctolagus cuniculus glutathione peroxidase 3 (GPX3), mRNA. [Source:RefSeq mRNA;Acc:NM_001256900]	ENSOCUT00000041521	5	1667	MSTRG.39307		GO:0002238(response to molecule of fungal origin);GO:0004602(glutathione peroxidase activity);GO:0005615(extracellular space);GO:0006749(glutathione metabolic process);GO:0006979(response to oxidative stress);GO:0008430(selenium binding);GO:0010033(response to organic substance);GO:0010269(response to selenium ion);GO:0014070(response to organic cyclic compound);GO:0042493(response to drug);GO:00…	00590(Arachidonic acid metabolism);00480(Glutathione metabolism);04918(Thyroid hormone synthesis)	K00432
10	LDHB	chr8	18472574	18492691	Oryctolagus cuniculus lactate dehydrogenase B (LDHB), mRNA. [Source:RefSeq mRNA;Acc:NM_001195707]	ENSOCUT00000056098	7	1210	MSTRG.50851		GO:0004459(L-lactate dehydrogenase activity);GO:0005737(cytoplasm);GO:0005975(carbohydrate metabolic process);GO:0019752(carboxylic acid metabolic process);GO:0055114(oxidation-reduction process)	00010(Glycolysis / Gluconeogenesis);00620(Pyruvate metabolism);00640(Propanoate metabolism);00270(Cysteine and methionine metabolism);04922(Glucagon signaling pathway)	K00016
11	ACSS2	chr4	4833237	4880382	acyl-CoA synthetase short chain family member 2 [Source:HGNC Symbol;Acc:HGNC:15814]	ENSOCUT00000002263	18	2418	MSTRG.42344		GO:0003987(acetate-CoA ligase activity);GO:0005654(nucleoplasm);GO:0005737(cytoplasm);GO:0006085(acetyl-CoA biosynthetic process);GO:0008610(lipid biosynthetic process);GO:0005524(ATP binding);GO:0005759(mitochondrial matrix);GO:0005829(cytosol);GO:0006069(ethanol oxidation);GO:0007005(mitochondrion organization);GO:0016208(AMP binding);GO:0019413(acetate biosynthetic process);GO:0019427(acetyl-C…	00010(Glycolysis / Gluconeogenesis);00620(Pyruvate metabolism);00630(Glyoxylate and dicarboxylate metabolism);00640(Propanoate metabolism)	K01895
12	ENSOCUG00000026800	chr1	11718626	11725055	NA	ENSOCUT00000030141	3	1389	MSTRG.2501		GO:0006637(acyl-CoA metabolic process);GO:0016790(thiolester hydrolase activity)	00120(Primary bile acid biosynthesis);01040(Biosynthesis of unsaturated fatty acids);00430(Taurine and hypotaurine metabolism);04146(Peroxisome);04976(Bile secretion)	K00659
13	CYP27A1	chr7	160076718	160081657	cytochrome P450 family 27 subfamily A member 1 [Source:HGNC Symbol;Acc:HGNC:2605]	ENSOCUT00000003379	8	1589	MSTRG.50106		GO:0005506(iron ion binding);GO:0005743(mitochondrial inner membrane);GO:0005759(mitochondrial matrix);GO:0006699(bile acid biosynthetic process);GO:0008395(steroid hydroxylase activity);GO:0016125(sterol metabolic process);GO:0016705(oxidoreductase activity, acting on paired donors, with incorporation or reduction of molecular oxygen);GO:0020037(heme binding);GO:0055114(oxidation-reduction proce…	00120(Primary bile acid biosynthesis);03320(PPAR signaling pathway);04979(Cholesterol metabolism)	K00488
14	ENSOCUG00000015280	chr18	42733879	42809951	Oryctolagus cuniculus cytochrome P450 2C2 (CYP2C2), mRNA. [Source:RefSeq mRNA;Acc:NM_001171113]	ENSOCUT00000027097	9	1863	MSTRG.30292		GO:0005515(protein binding);GO:0008392(arachidonic acid epoxygenase activity);GO:0008395(steroid hydroxylase activity);GO:0019373(epoxygenase P450 pathway)	00140(Steroid hormone biosynthesis);00590(Arachidonic acid metabolism);00591(Linoleic acid metabolism);00830(Retinol metabolism);04726(Serotonergic synapse);04750(Inflammatory mediator regulation of TRP channels);05204(Chemical carcinogenesis)	K07413
15	CYP39A1	chr12	35903910	35996029	cytochrome P450 family 39 subfamily A member 1 [Source:HGNC Symbol;Acc:HGNC:17449]	ENSOCUT00000000754	12	1896	MSTRG.11070		GO:0005506(iron ion binding);GO:0005789(endoplasmic reticulum membrane);GO:0006699(bile acid biosynthetic process);GO:0006707(cholesterol catabolic process);GO:0007586(digestion);GO:0008387(steroid 7-alpha-hydroxylase activity);GO:0008396(oxysterol 7-alpha-hydroxylase activity);GO:0016125(sterol metabolic process);GO:0020037(heme binding);GO:0030573(bile acid catabolic process);GO:0043231(intrace…	00120(Primary bile acid biosynthesis)	K07439
16	DHCR24	chr13	112060346	112092315	24-dehydrocholesterol reductase [Source:HGNC Symbol;Acc:HGNC:2859]	ENSOCUT00000005192	9	2551	MSTRG.16625		GO:0000246(delta24(24-1) sterol reductase activity);GO:0005634(nucleus);GO:0005783(endoplasmic reticulum);GO:0006695(cholesterol biosynthetic process);GO:0006979(response to oxidative stress);GO:0008104(protein localization);GO:0008202(steroid metabolic process);GO:0009888(tissue development);GO:0016021(integral component of membrane);GO:0016614(oxidoreductase activity, acting on CH-OH group of d…	00100(Steroid biosynthesis)	K09828
17	PCK2	chr17	44144806	44154061	phosphoenolpyruvate carboxykinase 2, mitochondrial [Source:HGNC Symbol;Acc:HGNC:8725]	ENSOCUT00000002836	10	1923	MSTRG.27535		GO:0004611(phosphoenolpyruvate carboxykinase activity);GO:0004613(phosphoenolpyruvate carboxykinase (GTP) activity);GO:0005515(protein binding);GO:0005525(GTP binding);GO:0005739(mitochondrion);GO:0005759(mitochondrial matrix);GO:0006094(gluconeogenesis);GO:0046872(metal ion binding);GO:0070062(extracellular exosome)	00010(Glycolysis / Gluconeogenesis);00020(Citrate cycle (TCA cycle));00620(Pyruvate metabolism);04068(FoxO signaling pathway);04151(PI3K-Akt signaling pathway);04152(AMPK signaling pathway);04910(Insulin signaling pathway);04922(Glucagon signaling pathway);04920(Adipocytokine signaling pathway);03320(PPAR signaling pathway);04964(Proximal tubule bicarbonate reclamation);04931(Insulin resistance)	K01596
18	PECR	chr7	157478194	157508315	peroxisomal trans-2-enoyl-CoA reductase [Source:HGNC Symbol;Acc:HGNC:18281]	ENSOCUT00000006636	8	912	MSTRG.50045		GO:0005777(peroxisome);GO:0019166(trans-2-enoyl-CoA reductase (NADPH) activity);GO:0033306(phytol metabolic process);GO:0055114(oxidation-reduction process)	01040(Biosynthesis of unsaturated fatty acids);04146(Peroxisome)	K07753
19	ENSOCUG00000039388	chr1	11647948	11659676	NA	ENSOCUT00000061795	3	2999	MSTRG.2510		GO:0002152(bile acid conjugation);GO:0005102(receptor binding);GO:0005777(peroxisome);GO:0005829(cytosol);GO:0006544(glycine metabolic process);GO:0006637(acyl-CoA metabolic process);GO:0006699(bile acid biosynthetic process);GO:0016410(N-acyltransferase activity);GO:0019530(taurine metabolic process);GO:0047963(glycine N-choloyltransferase activity);GO:0052815(medium-chain acyl-CoA hydrolase act…	00120(Primary bile acid biosynthesis);01040(Biosynthesis of unsaturated fatty acids);00430(Taurine and hypotaurine metabolism);04146(Peroxisome);04976(Bile secretion)	K00659
20	ENSOCUG00000015316	X	33230170	33234190	NA	ENSOCUT00000015308	4	757	MSTRG.640		GO:0000247(C-8 sterol isomerase activity);GO:0001501(skeletal system development);GO:0004769(steroid delta-isomerase activity);GO:0004888(transmembrane signaling receptor activity);GO:0005783(endoplasmic reticulum);GO:0005789(endoplasmic reticulum membrane);GO:0005887(integral component of plasma membrane);GO:0006855(drug transmembrane transport);GO:0007165(signal transduction);GO:0008203(cholest…	00100(Steroid biosynthesis)	K01824
21	FABP7	chr12	111895737	111914890	fatty acid binding protein 7 [Source:HGNC Symbol;Acc:HGNC:3562]	ENSOCUT00000001497	5	849	MSTRG.12486		GO:0005215(transporter activity);GO:0005654(nucleoplasm);GO:0005737(cytoplasm);GO:0005911(cell-cell junction);GO:0006810(transport);GO:0008289(lipid binding);GO:0021846(cell proliferation in forebrain);GO:0022008(neurogenesis);GO:0042995(cell projection);GO:0043025(neuronal cell body);GO:0060134(prepulse inhibition);GO:0071944(cell periphery)	03320(PPAR signaling pathway)	K08756
22	FDFT1	chr2	38158599	38186262	farnesyl-diphosphate farnesyltransferase 1 [Source:HGNC Symbol;Acc:HGNC:3629]	ENSOCUT00000005159	8	1810	MSTRG.33612		GO:0004310(farnesyl-diphosphate farnesyltransferase activity);GO:0005783(endoplasmic reticulum);GO:0005789(endoplasmic reticulum membrane);GO:0006694(steroid biosynthetic process);GO:0006695(cholesterol biosynthetic process);GO:0008299(isoprenoid biosynthetic process);GO:0016021(integral component of membrane);GO:0016491(oxidoreductase activity);GO:0019216(regulation of lipid metabolic process);G…	00100(Steroid biosynthesis)	K00801
23	CYP7A1	chr3	73947427	74031238	cytochrome P450 family 7 subfamily A member 1 [Source:HGNC Symbol;Acc:HGNC:2651]	ENSOCUT00000012281	8	3551	MSTRG.40219		GO:0006699(bile acid biosynthetic process);GO:0006707(cholesterol catabolic process);GO:0008123(cholesterol 7-alpha-monooxygenase activity);GO:0042632(cholesterol homeostasis);GO:0043231(intracellular membrane-bounded organelle);GO:0070857(regulation of bile acid biosynthetic process);GO:0071333(cellular response to glucose stimulus);GO:0071397(cellular response to cholesterol)	00120(Primary bile acid biosynthesis);00140(Steroid hormone biosynthesis);03320(PPAR signaling pathway);04976(Bile secretion);04979(Cholesterol metabolism)	K00489
24	CA2	chr3	101101607	101118201	Oryctolagus cuniculus carbonic anhydrase 2 (CA2), mRNA. [Source:RefSeq mRNA;Acc:NM_001195708]	ENSOCUT00000011742	7	1158	MSTRG.40790		GO:0005737(cytoplasm);GO:0005886(plasma membrane);GO:0038166(angiotensin-activated signaling pathway);GO:0044070(regulation of anion transport);GO:0051453(regulation of intracellular pH);GO:2001150(positive regulation of dipeptide transmembrane transport)	00910(Nitrogen metabolism);04971(Gastric acid secretion);04972(Pancreatic secretion);04976(Bile secretion);04964(Proximal tubule bicarbonate reclamation);04966(Collecting duct acid secretion)	K18245
25	ADH4	chr15	50725509	50748700	Alcohol dehydrogenase class-2 isozyme 2 [Source:UniProtKB/Swiss-Prot;Acc:O46650]	ENSOCUT00000045941	9	1608	MSTRG.22687		GO:0003960(NADPH:quinone reductase activity);GO:0004024(alcohol dehydrogenase activity, zinc-dependent);GO:0004032(alditol:NADP+ 1-oxidoreductase activity);GO:0004745(retinol dehydrogenase activity);GO:0005503(all-trans retinal binding);GO:0006069(ethanol oxidation);GO:0006081(cellular aldehyde metabolic process);GO:0008270(zinc ion binding);GO:0019115(benzaldehyde dehydrogenase activity);GO:0019…	00010(Glycolysis / Gluconeogenesis);00071(Fatty acid degradation);00350(Tyrosine metabolism);00830(Retinol metabolism);00980(Metabolism of xenobiotics by cytochrome P450);00982(Drug metabolism - cytochrome P450);05204(Chemical carcinogenesis)	K13980
26	CYP51A1	chr10	36634693	36654515	cytochrome P450 family 51 subfamily A member 1 [Source:HGNC Symbol;Acc:HGNC:2649]	ENSOCUT00000004547	10	1528	MSTRG.7924		GO:0005506(iron ion binding);GO:0008398(sterol 14-demethylase activity);GO:0016021(integral component of membrane);GO:0020037(heme binding);GO:0033488(cholesterol biosynthetic process via 24,25-dihydrolanosterol);GO:0043231(intracellular membrane-bounded organelle);GO:0055114(oxidation-reduction process);GO:0070988(demethylation)	00100(Steroid biosynthesis)	K05917
27	ENSOCUG00000030561	chr18	42921330	42924259	NA	ENSOCUT00000060506	3	351	MSTRG.30312		GO:0008392(arachidonic acid epoxygenase activity);GO:0008395(steroid hydroxylase activity);GO:0019373(epoxygenase P450 pathway)	00140(Steroid hormone biosynthesis);00590(Arachidonic acid metabolism);00591(Linoleic acid metabolism);00830(Retinol metabolism);04726(Serotonergic synapse);04750(Inflammatory mediator regulation of TRP channels);05204(Chemical carcinogenesis)	K07413
28	ENSOCUG00000023358	chr18	42874720	42911791	NA	ENSOCUT00000025251	9	1440	MSTRG.30292		GO:0008392(arachidonic acid epoxygenase activity);GO:0008395(steroid hydroxylase activity);GO:0019373(epoxygenase P450 pathway)	00140(Steroid hormone biosynthesis);00590(Arachidonic acid metabolism);00591(Linoleic acid metabolism);00830(Retinol metabolism);04726(Serotonergic synapse);04750(Inflammatory mediator regulation of TRP channels);05204(Chemical carcinogenesis)	K07413
29	ADH4	chr15	50651157	50748544	Alcohol dehydrogenase class-2 isozyme 2 [Source:UniProtKB/Swiss-Prot;Acc:O46650]	ENSOCUT00000047739	9	2310	MSTRG.22687		GO:0003960(NADPH:quinone reductase activity);GO:0004024(alcohol dehydrogenase activity, zinc-dependent);GO:0004032(alditol:NADP+ 1-oxidoreductase activity);GO:0004745(retinol dehydrogenase activity);GO:0005503(all-trans retinal binding);GO:0006069(ethanol oxidation);GO:0006081(cellular aldehyde metabolic process);GO:0008270(zinc ion binding);GO:0019115(benzaldehyde dehydrogenase activity);GO:0019…	00010(Glycolysis / Gluconeogenesis);00071(Fatty acid degradation);00350(Tyrosine metabolism);00830(Retinol metabolism);00980(Metabolism of xenobiotics by cytochrome P450);00982(Drug metabolism - cytochrome P450);05204(Chemical carcinogenesis)	K13980
30	ACSS2	chr4	4833237	4880382	acyl-CoA synthetase short chain family member 2 [Source:HGNC Symbol;Acc:HGNC:15814]	ENSOCUT00000047504	19	2457	MSTRG.42344		GO:0003987(acetate-CoA ligase activity);GO:0005654(nucleoplasm);GO:0005737(cytoplasm);GO:0006085(acetyl-CoA biosynthetic process);GO:0008610(lipid biosynthetic process);GO:0005524(ATP binding);GO:0005759(mitochondrial matrix);GO:0005829(cytosol);GO:0006069(ethanol oxidation);GO:0007005(mitochondrion organization);GO:0016208(AMP binding);GO:0019413(acetate biosynthetic process);GO:0019427(acetyl-C…	00010(Glycolysis / Gluconeogenesis);00620(Pyruvate metabolism);00630(Glyoxylate and dicarboxylate metabolism);00640(Propanoate metabolism)	K01895
31	ENSOCUG00000021501	chr18	42966905	43064142	Oryctolagus cuniculus cytochrome P450 2C5 (CYP2C5), mRNA. [Source:RefSeq mRNA;Acc:NM_001170926]	ENSOCUT00000039467	8	2433	MSTRG.30292		GO:0008392(arachidonic acid epoxygenase activity);GO:0008395(steroid hydroxylase activity);GO:0019373(epoxygenase P450 pathway)	00140(Steroid hormone biosynthesis);00590(Arachidonic acid metabolism);00591(Linoleic acid metabolism);00830(Retinol metabolism);04726(Serotonergic synapse);04750(Inflammatory mediator regulation of TRP channels);05204(Chemical carcinogenesis)	K07413
32	SC5D	chr1	96674540	96692384	sterol-C5-desaturase [Source:HGNC Symbol;Acc:HGNC:10547]	ENSOCUT00000011337	5	1056	MSTRG.4480		GO:0005506(iron ion binding);GO:0006633(fatty acid biosynthetic process);GO:0016021(integral component of membrane);GO:0016491(oxidoreductase activity);GO:0055114(oxidation-reduction process)	00100(Steroid biosynthesis)	K00227
33	ENSOCUG00000039272	chr18	42999123	42999804	NA	ENSOCUT00000060608	2	240	MSTRG.30292		GO:0005506(iron ion binding);GO:0005737(cytoplasm);GO:0006082(organic acid metabolic process);GO:0006805(xenobiotic metabolic process);GO:0008392(arachidonic acid epoxygenase activity);GO:0008395(steroid hydroxylase activity);GO:0016712(oxidoreductase activity, acting on paired donors, with incorporation or reduction of molecular oxygen, reduced flavin or flavoprotein as one donor, and incorporat…	00140(Steroid hormone biosynthesis);00590(Arachidonic acid metabolism);00591(Linoleic acid metabolism);00830(Retinol metabolism);04726(Serotonergic synapse);04750(Inflammatory mediator regulation of TRP channels);05204(Chemical carcinogenesis)	K07413
34	ELOVL2	chr12	4730305	4788405	ELOVL fatty acid elongase 2 [Source:HGNC Symbol;Acc:HGNC:14416]	ENSOCUT00000013015	7	1393	MSTRG.9944		GO:0005515(protein binding);GO:0005783(endoplasmic reticulum);GO:0005789(endoplasmic reticulum membrane);GO:0006636(unsaturated fatty acid biosynthetic process);GO:0009922(fatty acid elongase activity);GO:0016021(integral component of membrane);GO:0034626(fatty acid elongation, polyunsaturated fatty acid);GO:0035338(long-chain fatty-acyl-CoA biosynthetic process);GO:0036109(alpha-linolenic acid m…	00062(Fatty acid elongation);01040(Biosynthesis of unsaturated fatty acids)	K10205
35	MDH2	chr6	26841618	26852935	malate dehydrogenase 2 [Source:HGNC Symbol;Acc:HGNC:6971]	ENSOCUT00000039985	8	1202	MSTRG.46402		GO:0005975(carbohydrate metabolic process);GO:0006099(tricarboxylic acid cycle);GO:0006108(malate metabolic process);GO:0030060(L-malate dehydrogenase activity);GO:0006475(internal protein amino acid acetylation)	00020(Citrate cycle (TCA cycle));00620(Pyruvate metabolism);00630(Glyoxylate and dicarboxylate metabolism);00270(Cysteine and methionine metabolism)	K00026
36	CYP2E1	chr18	69518593	69547038	cytochrome P450 family 2 subfamily E member 1 [Source:HGNC Symbol;Acc:HGNC:2631]	ENSOCUT00000055018	10	1771	MSTRG.30910		GO:0020037(heme binding)	00140(Steroid hormone biosynthesis);00590(Arachidonic acid metabolism);00591(Linoleic acid metabolism);00980(Metabolism of xenobiotics by cytochrome P450);00982(Drug metabolism - cytochrome P450);00983(Drug metabolism - other enzymes);05204(Chemical carcinogenesis);04932(Non-alcoholic fatty liver disease (NAFLD))	K07415
37	SQLE	chr3	140710644	140735727	squalene epoxidase [Source:HGNC Symbol;Acc:HGNC:11279]	ENSOCUT00000015771	11	2492	MSTRG.41927		GO:0004506(squalene monooxygenase activity);GO:0005789(endoplasmic reticulum membrane);GO:0006695(cholesterol biosynthetic process);GO:0006725(cellular aromatic compound metabolic process);GO:0010033(response to organic substance);GO:0016021(integral component of membrane);GO:0016126(sterol biosynthetic process);GO:0045540(regulation of cholesterol biosynthetic process);GO:0050660(flavin adenine …	00100(Steroid biosynthesis)	K00511
38	SH3BGRL3	chr13	139058018	139059383	SH3 domain binding glutamate rich protein like 3 [Source:HGNC Symbol;Acc:HGNC:15568]	ENSOCUT00000016930	3	702	MSTRG.17708		GO:0005096(GTPase activator activity);GO:0009055(electron transfer activity);GO:0015035(protein disulfide oxidoreductase activity);GO:0030027(lamellipodium);GO:0030215(semaphorin receptor binding);GO:0030834(regulation of actin filament depolymerization);GO:0043535(regulation of blood vessel endothelial cell migration);GO:0043547(positive regulation of GTPase activity);GO:0045454(cell redox homeo…	00564(Glycerophospholipid metabolism);00565(Ether lipid metabolism);00590(Arachidonic acid metabolism);00591(Linoleic acid metabolism);00592(alpha-Linolenic acid metabolism)	K16342
39	NFKBIA	chr17	55106578	55109740	NFKB inhibitor alpha [Source:HGNC Symbol;Acc:HGNC:7797]	ENSOCUT00000015644	6	1517	MSTRG.27908		GO:0002223(stimulatory C-type lectin receptor signaling pathway);GO:0005515(protein binding);GO:0005634(nucleus);GO:0005737(cytoplasm);GO:0005829(cytosol);GO:0005886(plasma membrane);GO:0006915(apoptotic process);GO:0007253(cytoplasmic sequestering of NF-kappaB);GO:0008134(transcription factor binding);GO:0008139(nuclear localization sequence binding);GO:0010745(negative regulation of macrophage …	04064(NF-kappa B signaling pathway);04668(TNF signaling pathway);04024(cAMP signaling pathway);04210(Apoptosis);04620(Toll-like receptor signaling pathway);04621(NOD-like receptor signaling pathway);04622(RIG-I-like receptor signaling pathway);04623(Cytosolic DNA-sensing pathway);04625(C-type lectin receptor signaling pathway);04660(T cell receptor signaling pathway);04658(Th1 and Th2 cell differ…	K04734
40	LIPG	chr9	90453827	90472901	lipase G, endothelial type [Source:HGNC Symbol;Acc:HGNC:6623]	ENSOCUT00000029904	10	3349	MSTRG.54893		GO:0004465(lipoprotein lipase activity);GO:0004620(phospholipase activity);GO:0005576(extracellular region);GO:0005615(extracellular space);GO:0005769(early endosome);GO:0005794(Golgi apparatus);GO:0006629(lipid metabolic process);GO:0007584(response to nutrient);GO:0008201(heparin binding);GO:0008283(cell proliferation);GO:0008970(phosphatidylcholine 1-acylhydrolase activity);GO:0009395(phosphol…	00561(Glycerolipid metabolism);04979(Cholesterol metabolism)	K22284
41	ENSOCUG00000015280	chr18	42661558	42809951	Oryctolagus cuniculus cytochrome P450 2C2 (CYP2C2), mRNA. [Source:RefSeq mRNA;Acc:NM_001171113]	ENSOCUT00000054095	9	1877	MSTRG.30292		GO:0005515(protein binding);GO:0008392(arachidonic acid epoxygenase activity);GO:0008395(steroid hydroxylase activity);GO:0019373(epoxygenase P450 pathway)	00140(Steroid hormone biosynthesis);00590(Arachidonic acid metabolism);00591(Linoleic acid metabolism);00830(Retinol metabolism);04726(Serotonergic synapse);04750(Inflammatory mediator regulation of TRP channels);05204(Chemical carcinogenesis)	K07413
42	LSS	chr14	163767705	163795983	lanosterol synthase [Source:HGNC Symbol;Acc:HGNC:6708]	ENSOCUT00000001943	22	3202	MSTRG.21394		GO:0000250(lanosterol synthase activity);GO:0005789(endoplasmic reticulum membrane);GO:0005811(lipid droplet);GO:0006694(steroid biosynthetic process);GO:0006695(cholesterol biosynthetic process);GO:0016020(membrane);GO:0031647(regulation of protein stability);GO:0045540(regulation of cholesterol biosynthetic process)	00100(Steroid biosynthesis)	K01852
43	CYP4A5	chr13	119608933	119626170	cytochrome P450, family 4, subfamily A, polypeptide 5 [Source:NCBI gene;Acc:100328576]	ENSOCUT00000031165	12	2347	MSTRG.16887		GO:0004497(monooxygenase activity);GO:0005506(iron ion binding);GO:0005789(endoplasmic reticulum membrane);GO:0016705(oxidoreductase activity, acting on paired donors, with incorporation or reduction of molecular oxygen);GO:0020037(heme binding);GO:0055114(oxidation-reduction process);GO:0001676(long-chain fatty acid metabolic process);GO:0003091(renal water homeostasis);GO:0003095(pressure natri…	00071(Fatty acid degradation);00590(Arachidonic acid metabolism);00830(Retinol metabolism);03320(PPAR signaling pathway);04270(Vascular smooth muscle contraction);04750(Inflammatory mediator regulation of TRP channels)	K07425
44	APOA5	chr1	99628812	99631280	Oryctolagus cuniculus apolipoprotein A5 (APOA5), mRNA. [Source:RefSeq mRNA;Acc:NM_001171409]	ENSOCUT00000038843	4	1392	MSTRG.4596		GO:0005543(phospholipid binding);GO:0005576(extracellular region);GO:0005615(extracellular space);GO:0005788(endoplasmic reticulum lumen);GO:0006641(triglyceride metabolic process);GO:0006695(cholesterol biosynthetic process);GO:0006869(lipid transport);GO:0008047(enzyme activator activity);GO:0008201(heparin binding);GO:0008289(lipid binding);GO:0010873(positive regulation of cholesterol esterif…	03320(PPAR signaling pathway)	K09025
45	CYP2C30	chr18	43723340	43749657	Oryctolagus cuniculus cytochrome P450 2C30 (CYP2C30), mRNA. [Source:RefSeq mRNA;Acc:NM_001171266]	ENSOCUT00000034155	8	1582	MSTRG.30205		GO:0005506(iron ion binding);GO:0008392(arachidonic acid epoxygenase activity);GO:0008395(steroid hydroxylase activity);GO:0019373(epoxygenase P450 pathway);GO:0020037(heme binding);GO:0055114(oxidation-reduction process)	00140(Steroid hormone biosynthesis);00590(Arachidonic acid metabolism);00591(Linoleic acid metabolism);00830(Retinol metabolism);04726(Serotonergic synapse);04750(Inflammatory mediator regulation of TRP channels);05204(Chemical carcinogenesis)	K07413
46	ELOVL6	chr15	39264089	39391097	ELOVL fatty acid elongase 6 [Source:HGNC Symbol;Acc:HGNC:15829]	ENSOCUT00000013062	5	2504	MSTRG.22325		GO:0016747(transferase activity, transferring acyl groups other than amino-acyl groups);GO:0019367(fatty acid elongation, saturated fatty acid);GO:0030176(integral component of endoplasmic reticulum membrane);GO:0042759(long-chain fatty acid biosynthetic process)	00062(Fatty acid elongation);01040(Biosynthesis of unsaturated fatty acids)	K10203
47	SCP2	chr13	113718453	113821222	sterol carrier protein 2 [Source:HGNC Symbol;Acc:HGNC:10606]	ENSOCUT00000023566	16	2577	MSTRG.16707		GO:0006694(steroid biosynthetic process);GO:0015248(sterol transporter activity);GO:0015914(phospholipid transport);GO:0030301(cholesterol transport);GO:0032385(positive regulation of intracellular cholesterol transport);GO:0032934(sterol binding)	00120(Primary bile acid biosynthesis);04146(Peroxisome);03320(PPAR signaling pathway)	K08764
48	VAPA	chr9	51883918	51928144	VAMP associated protein A [Source:HGNC Symbol;Acc:HGNC:12648]	ENSOCUT00000039164	6	1156	MSTRG.54122		GO:0000139(Golgi membrane);GO:0005789(endoplasmic reticulum membrane);GO:0005886(plasma membrane);GO:0005923(bicellular tight junction);GO:0007165(signal transduction);GO:0008017(microtubule binding);GO:0008219(cell death);GO:0015630(microtubule cytoskeleton);GO:0016021(integral component of membrane);GO:0031175(neuron projection development);GO:0031982(vesicle);GO:0033149(FFAT motif binding);GO:…	04979(Cholesterol metabolism);04144(Endocytosis)	K06096
49	ENSOCUG00000030541	chr18	42819954	42822183	NA	ENSOCUT00000036951	2	399	MSTRG.30292		GO:0005506(iron ion binding);GO:0005737(cytoplasm);GO:0006082(organic acid metabolic process);GO:0006805(xenobiotic metabolic process);GO:0008392(arachidonic acid epoxygenase activity);GO:0008395(steroid hydroxylase activity);GO:0016712(oxidoreductase activity, acting on paired donors, with incorporation or reduction of molecular oxygen, reduced flavin or flavoprotein as one donor, and incorporat…	00140(Steroid hormone biosynthesis);00590(Arachidonic acid metabolism);00591(Linoleic acid metabolism);00830(Retinol metabolism);04726(Serotonergic synapse);04750(Inflammatory mediator regulation of TRP channels);05204(Chemical carcinogenesis)	K07413
50	ADH6	chr15	50426238	50443462	Oryctolagus cuniculus alcohol dehydrogenase 1A (class I), alpha polypeptide (ADH1A), mRNA. [Source:RefSeq mRNA;Acc:NM_001101704]	ENSOCUT00000048760	10	1699	MSTRG.22670		GO:0008270(zinc ion binding);GO:0016491(oxidoreductase activity);GO:0055114(oxidation-reduction process);GO:0004022(alcohol dehydrogenase (NAD) activity);GO:0005739(mitochondrion);GO:0006068(ethanol catabolic process);GO:0032526(response to retinoic acid);GO:0033574(response to testosterone);GO:0042572(retinol metabolic process);GO:0042573(retinoic acid metabolic process);GO:0042803(protein homod…	00010(Glycolysis / Gluconeogenesis);00071(Fatty acid degradation);00350(Tyrosine metabolism);00830(Retinol metabolism);00980(Metabolism of xenobiotics by cytochrome P450);00982(Drug metabolism - cytochrome P450);05204(Chemical carcinogenesis)	K13951
51	APOA1	chr1	99596587	99598254	Oryctolagus cuniculus apolipoprotein A1 (APOA1), mRNA. [Source:RefSeq mRNA;Acc:NM_001101687]	ENSOCUT00000010731	4	925	MSTRG.4608		GO:0018158(protein oxidation);GO:0018206(peptidyl-methionine modification)	03320(PPAR signaling pathway);04975(Fat digestion and absorption);04979(Cholesterol metabolism);04977(Vitamin digestion and absorption);05143(African trypanosomiasis)	K08757
52	ALDH7A1	chr3	10372886	10412184	aldehyde dehydrogenase 7 family member A1 [Source:HGNC Symbol;Acc:HGNC:877]	ENSOCUT00000010187	18	2404	MSTRG.38554		GO:0004029(aldehyde dehydrogenase (NAD) activity);GO:0004043(L-aminoadipate-semialdehyde dehydrogenase activity);GO:0005515(protein binding);GO:0005634(nucleus);GO:0005737(cytoplasm);GO:0005739(mitochondrion);GO:0005759(mitochondrial matrix);GO:0005829(cytosol);GO:0006081(cellular aldehyde metabolic process);GO:0006554(lysine catabolic process);GO:0007605(sensory perception of sound);GO:0008802(b…	00010(Glycolysis / Gluconeogenesis);00053(Ascorbate and aldarate metabolism);00620(Pyruvate metabolism);00071(Fatty acid degradation);00561(Glycerolipid metabolism);00260(Glycine, serine and threonine metabolism);00280(Valine, leucine and isoleucine degradation);00310(Lysine degradation);00330(Arginine and proline metabolism);00340(Histidine metabolism);00380(Tryptophan metabolism);00410(beta-Ala…	K14085
53	ABCB1	chr10	40796275	40888576	ATP binding cassette subfamily B member 1 [Source:HGNC Symbol;Acc:HGNC:40]	ENSOCUT00000014988	28	4364	MSTRG.8128		GO:0000086(G2/M transition of mitotic cell cycle);GO:0002481(antigen processing and presentation of exogenous protein antigen via MHC class Ib, TAP-dependent);GO:0002485(antigen processing and presentation of endogenous peptide antigen via MHC class I via ER pathway, TAP-dependent);GO:0002489(antigen processing and presentation of endogenous peptide antigen via MHC class Ib via ER pathway, TAP-de…	02010(ABC transporters);04976(Bile secretion);05206(MicroRNAs in cancer);05226(Gastric cancer)	K05658
54	DDR2	chr13	30185386	30192448	discoidin domain receptor tyrosine kinase 2 [Source:HGNC Symbol;Acc:HGNC:2731]	ENSOCUT00000011461	4	693	MSTRG.14432		GO:0000253(3-keto sterol reductase activity);GO:0004303(estradiol 17-beta-dehydrogenase activity);GO:0005789(endoplasmic reticulum membrane);GO:0005886(plasma membrane);GO:0006695(cholesterol biosynthetic process);GO:0006703(estrogen biosynthetic process);GO:0016021(integral component of membrane);GO:0055114(oxidation-reduction process);GO:0003416(endochondral bone growth);GO:0005518(collagen bin…	00100(Steroid biosynthesis);00140(Steroid hormone biosynthesis);04913(Ovarian Steroidogenesis)	K13373
