# Supplementary material for: Characterization of differentially expressed and lipid metabolism-related lncRNA-mRNA interaction networks during the growth of liver tissue through rabbit models
Source: Front Vet Sci. 2022 Sep 1;9:998796. doi: 10.3389/fvets.2022.998796 (PMC9477072; doi:10.3389/fvets.2022.998796)
Supplement: Additional Figure 1 — Identification of lncRNA and mRNA expression profiles of liver during the rabbit growth stages. (A) Expression level analysis and the total number of lncRNAs and mRNAs. (B) The quantitative distribution of lncRNAs and mRNAs in each Chromosome. (C) The Length distribution of lncRNAs and mRNAs. (D) Exon number distribution of lncRNAs and mRNAs. (E) Distribution of open reading frame (ORF) length in lncRNAs and mRNAs. [file Data_Sheet_1.ZIP › Additional files/Additional file 8..xlsx]

## Sheet: Sheet2
Additional file 8. Detail biological information of 249 lncRNAs that cis/trans-regulate 54 DE mRNAs in liver lipid metabolism
Number	lncRNA name	Transcript name	Chr	Start	End	Number exons	Length
1	MSTRG.28259	MSTRG.28259.13	chr17	68976227	68986639	2	293
2	MSTRG.28262	MSTRG.28262.13	chr17	68976223	68986642	2	403
3	MSTRG.28259	MSTRG.28259.9	chr17	68935171	68986635	2	371
4	MSTRG.28262	MSTRG.28262.17	chr17	68976223	68986643	2	476
5	MSTRG.28259	MSTRG.28259.12	chr17	68951194	68986615	3	413
6	MSTRG.28262	MSTRG.28262.20	chr17	68976223	68986642	2	416
7	MSTRG.46549	MSTRG.46549.1	chr7	2713704	2713946	1	243
8	MSTRG.23351	MSTRG.23351.11	chr15	76688514	76697411	2	241
9	MSTRG.28262	MSTRG.28262.14	chr17	68976223	68986642	2	499
10	MSTRG.28262	MSTRG.28262.24	chr17	68976223	68986641	2	435
11	MSTRG.32000	MSTRG.32000.9	chr19	29588310	29605372	3	247
12	MSTRG.28262	MSTRG.28262.19	chr17	68976223	68986642	2	400
13	MSTRG.28262	MSTRG.28262.8	chr17	68976222	68986642	2	482
14	MSTRG.30424	MSTRG.30424.1	chr18	48299135	48302705	2	3548
15	MSTRG.32491	MSTRG.32491.3	chr19	43890136	43900879	3	458
16	MSTRG.28262	MSTRG.28262.3	chr17	68968860	68986642	3	721
17	MSTRG.45212	MSTRG.45212.5	chr5	12927625	12936561	2	914
18	MSTRG.32000	MSTRG.32000.4	chr19	29588302	29608481	4	342
19	MSTRG.10198	MSTRG.10198.1	chr12	10874761	10968333	2	312
20	MSTRG.10181	MSTRG.10181.3	chr12	10804433	10868037	3	332
21	MSTRG.32501	MSTRG.32501.2	chr19	43889962	43900870	3	531
22	MSTRG.54759	MSTRG.54759.1	chr9	85978288	85978889	1	602
23	MSTRG.5697	MSTRG.5697.5	chr1	146237132	146238342	2	613
24	MSTRG.32000	MSTRG.32000.2	chr19	29588299	29596211	2	357
25	MSTRG.11560	MSTRG.11560.1	chr12	65358767	65358969	1	203
26	MSTRG.28262	MSTRG.28262.1	chr17	68948596	68986642	3	1803
27	MSTRG.28259	MSTRG.28259.7	chr17	68932491	68986566	3	449
28	MSTRG.10197	MSTRG.10197.1	chr12	10874724	10968337	2	353
29	MSTRG.32501	MSTRG.32501.1	chr19	43888561	43894083	3	283
30	MSTRG.10388	MSTRG.10388.1	chr12	20245485	20245825	1	341
31	MSTRG.32491	MSTRG.32491.4	chr19	43890136	43900888	3	499
32	MSTRG.13471	MSTRG.13471.3	chr12	149543753	149547680	2	2526
33	MSTRG.19688	MSTRG.19688.4	chr14	78944690	78958146	2	1230
34	MSTRG.32491	MSTRG.32491.1	chr19	43833983	43894100	3	272
35	MSTRG.23351	MSTRG.23351.3	chr15	76684733	76704323	5	2948
36	MSTRG.14556	MSTRG.14556.1	chr13	33409905	33410511	1	607
37	MSTRG.32000	MSTRG.32000.8	chr19	29588310	29608487	5	380
38	MSTRG.12366	MSTRG.12366.1	chr12	104966538	105175549	3	8901
39	MSTRG.25713	MSTRG.25713.3	chr16	65411367	65455262	3	319
40	MSTRG.10385	MSTRG.10385.1	chr12	20208116	20281516	3	313
41	MSTRG.15067	MSTRG.15067.1	chr13	44690605	44692596	1	1992
42	MSTRG.10196	MSTRG.10196.1	chr12	10866811	11012761	2	418
43	MSTRG.23584	MSTRG.23584.7	chr15	81062069	81148588	3	1766
44	MSTRG.45212	MSTRG.45212.8	chr5	12935094	12936561	2	845
45	MSTRG.49968	MSTRG.49968.1	chr7	151416907	151477374	2	9139
46	MSTRG.8956	MSTRG.8956.1	chr11	42682439	42731864	2	298
47	MSTRG.34848	MSTRG.34848.1	chr2	90322059	90322377	1	319
48	MSTRG.15043	MSTRG.15043.1	chr13	43908465	43909334	1	870
49	MSTRG.12367	MSTRG.12367.1	chr12	104980297	105160938	2	1505
50	MSTRG.10198	MSTRG.10198.2	chr12	10874761	11030950	2	312
51	MSTRG.31272	MSTRG.31272.1	chr19	12457493	12458967	3	385
52	MSTRG.24333	MSTRG.24333.1	chr16	22729888	22735882	3	335
53	MSTRG.45212	MSTRG.45212.3	chr5	12908569	12929020	3	428
54	MSTRG.30299	MSTRG.30299.1	chr18	42421281	42454719	2	2234
55	MSTRG.49969	MSTRG.49969.1	chr7	151498949	151500114	2	912
56	MSTRG.30311	MSTRG.30311.1	chr18	42881236	42927103	2	337
57	MSTRG.25713	MSTRG.25713.4	chr16	65424917	65455257	3	1344
58	MSTRG.10198	MSTRG.10198.4	chr12	10968022	11030950	2	312
59	MSTRG.25713	MSTRG.25713.5	chr16	65441126	65455111	3	2712
60	MSTRG.46298	MSTRG.46298.1	chr6	18181400	18209199	2	240
61	MSTRG.49967	MSTRG.49967.1	chr7	151412612	151416849	1	4238
62	MSTRG.24549	MSTRG.24549.1	chr16	31790453	31806540	2	257
63	MSTRG.2573	MSTRG.2573.3	chr1	13994969	14002818	4	466
64	MSTRG.9281	MSTRG.9281.1	chr11	63366857	63369221	2	1950
65	MSTRG.22688	MSTRG.22688.1	chr15	50663479	50741222	2	2132
66	MSTRG.5346	MSTRG.5346.1	chr1	137748835	137749289	1	455
67	MSTRG.14562	MSTRG.14562.1	chr13	33415421	33445314	2	29353
68	MSTRG.1375	MSTRG.1375.3	X	62861153	62861455	1	303
69	MSTRG.49968	MSTRG.49968.2	chr7	151442698	151479290	2	6311
70	MSTRG.51448	MSTRG.51448.1	chr8	34619542	34624892	2	1793
71	MSTRG.23570	MSTRG.23570.18	chr15	81041083	81043582	2	2365
72	MSTRG.30307	MSTRG.30307.17	chr18	42943818	43071636	3	706
73	MSTRG.51457	MSTRG.51457.1	chr8	34711741	34910856	2	1236
74	MSTRG.15115	MSTRG.15115.1	chr13	46632137	46649013	2	240
75	MSTRG.45215	MSTRG.45215.1	chr5	12927738	12936316	2	1179
76	MSTRG.44873	MSTRG.44873.1	chr4	91271899	91272517	1	619
77	MSTRG.34679	MSTRG.34679.1	chr2	79008133	79008504	1	372
78	MSTRG.14792	MSTRG.14792.1	chr13	39004122	39005122	2	859
79	MSTRG.24065	MSTRG.24065.1	chr16	7426340	7426870	1	531
80	MSTRG.15365	MSTRG.15365.1	chr13	54480899	54517546	2	344
81	MSTRG.22689	MSTRG.22689.1	chr15	50730487	50734002	3	2146
82	MSTRG.30317	MSTRG.30317.1	chr18	43114456	43319287	3	500
83	MSTRG.19743	MSTRG.19743.1	chr14	80418182	80481556	2	885
84	MSTRG.30308	MSTRG.30308.1	chr18	42756247	42948379	2	3707
85	MSTRG.30307	MSTRG.30307.11	chr18	42806921	42988943	3	2784
86	MSTRG.54027	MSTRG.54027.1	chr9	47706790	47707481	1	692
87	MSTRG.10182	MSTRG.10182.1	chr12	10794439	10804744	2	291
88	MSTRG.46295	MSTRG.46295.1	chr6	18175027	18196079	3	688
89	MSTRG.42531	MSTRG.42531.4	chr4	8789980	8806677	4	2143
90	MSTRG.30320	MSTRG.30320.1	chr18	43230609	43331060	2	1302
91	MSTRG.43044	MSTRG.43044.1	chr4	28416460	28418634	1	2175
92	MSTRG.5739	MSTRG.5739.1	chr1	147446227	147452475	2	468
93	MSTRG.33065	MSTRG.33065.1	chr2	4787308	4787650	1	343
94	MSTRG.24335	MSTRG.24335.1	chr16	22748366	22748934	1	569
95	MSTRG.23562	MSTRG.23562.1	chr15	80316217	80317024	1	808
96	MSTRG.30313	MSTRG.30313.1	chr18	42983657	43015843	2	823
97	MSTRG.30307	MSTRG.30307.16	chr18	42910630	42988943	2	1270
98	MSTRG.1631	MSTRG.1631.1	X	73391621	73391929	1	309
99	MSTRG.30317	MSTRG.30317.4	chr18	43114617	43319274	3	312
100	MSTRG.29169	MSTRG.29169.1	chr18	13209537	13213931	1	4395
101	MSTRG.23570	MSTRG.23570.24	chr15	81156349	81159194	2	1034
102	MSTRG.30206	MSTRG.30206.1	chr18	43524720	43750029	3	748
103	MSTRG.30310	MSTRG.30310.1	chr18	42857090	42930548	2	2221
104	MSTRG.14304	MSTRG.14304.1	chr13	23497162	23497550	1	389
105	MSTRG.14563	MSTRG.14563.2	chr13	33455252	33604885	5	4312
106	MSTRG.51458	MSTRG.51458.1	chr8	34731930	34926446	2	796
107	MSTRG.35954	MSTRG.35954.7	chr2	134911681	134915396	3	585
108	MSTRG.23351	MSTRG.23351.14	chr15	76697474	76704324	3	2238
109	MSTRG.29172	MSTRG.29172.1	chr18	13235639	13241929	1	6291
110	MSTRG.50063	MSTRG.50063.1	chr7	157986571	158077129	3	2052
111	MSTRG.15066	MSTRG.15066.1	chr13	44667880	44669064	1	1185
112	MSTRG.12368	MSTRG.12368.1	chr12	104981703	105065427	2	406
113	MSTRG.30307	MSTRG.30307.6	chr18	42755029	42945409	2	1948
114	MSTRG.30307	MSTRG.30307.2	chr18	42717921	42948379	2	1614
115	MSTRG.34201	MSTRG.34201.1	chr2	57165516	57171000	2	2267
116	MSTRG.51453	MSTRG.51453.1	chr8	34678951	34875215	2	1780
117	MSTRG.51752	MSTRG.51752.1	chr8	49050552	49053344	1	2793
118	MSTRG.45569	MSTRG.45569.1	chr5	22337428	22472221	3	989
119	MSTRG.10488	MSTRG.10488.1	chr12	21106361	21106634	1	274
120	MSTRG.23584	MSTRG.23584.1	chr15	81026367	81147561	4	1249
121	MSTRG.25770	MSTRG.25770.1	chr16	66721679	66722357	1	679
122	MSTRG.51456	MSTRG.51456.1	chr8	34708646	34908751	2	2362
123	MSTRG.10189	MSTRG.10189.1	chr12	10829390	11011645	3	327
124	MSTRG.21115	MSTRG.21115.1	chr14	150773889	150774625	1	737
125	MSTRG.7063	MSTRG.7063.1	chr10	8901064	8902400	1	1337
126	MSTRG.23584	MSTRG.23584.2	chr15	81026367	81116754	2	810
127	MSTRG.9270	MSTRG.9270.7	chr11	63608740	63623954	3	11879
128	MSTRG.51753	MSTRG.51753.1	chr8	49055240	49056812	1	1573
129	MSTRG.12366	MSTRG.12366.5	chr12	104986843	105170639	2	571
130	MSTRG.20788	MSTRG.20788.1	chr14	123603287	123603540	1	254
131	MSTRG.18210	MSTRG.18210.1	chr14	9207497	9216323	1	8827
132	MSTRG.18208	MSTRG.18208.1	chr14	9169970	9181947	2	11929
133	MSTRG.30299	MSTRG.30299.2	chr18	42421311	42641981	2	4328
134	MSTRG.51867	MSTRG.51867.1	chr8	53600327	53611925	5	777
135	MSTRG.23570	MSTRG.23570.19	chr15	81041083	81090769	3	2800
136	MSTRG.12369	MSTRG.12369.1	chr12	105077897	105172593	2	285
137	MSTRG.30297	MSTRG.30297.1	chr18	42405794	42559523	2	4098
138	MSTRG.45589	MSTRG.45589.1	chr5	22471434	22548391	2	654
139	MSTRG.4004	MSTRG.4004.1	chr1	75694075	75695883	1	1809
140	MSTRG.25713	MSTRG.25713.9	chr16	65452728	65455111	3	2319
141	MSTRG.12364	MSTRG.12364.1	chr12	104918439	104954599	2	403
142	MSTRG.52477	MSTRG.52477.1	chr8	101565704	101589935	3	308
143	MSTRG.40340	MSTRG.40340.1	chr3	80614892	80618315	2	3336
144	MSTRG.19726	MSTRG.19726.1	chr14	80239443	80243996	1	4554
145	MSTRG.7823	MSTRG.7823.1	chr10	33791999	33821325	2	2155
146	MSTRG.37980	MSTRG.37980.1	chr21	6292523	6293381	1	859
147	MSTRG.45588	MSTRG.45588.2	chr5	22494798	22592270	2	275
148	MSTRG.9948	MSTRG.9948.1	chr12	4777773	4787949	1	10177
149	MSTRG.3640	MSTRG.3640.1	chr1	59457396	59462834	1	5439
150	MSTRG.26139	MSTRG.26139.1	chr16	79431212	79480987	2	334
151	MSTRG.32160	MSTRG.32160.1	chr19	37489659	37497875	3	1395
152	MSTRG.29956	MSTRG.29956.1	chr18	35590393	35591461	1	1069
153	MSTRG.9025	MSTRG.9025.1	chr11	53057379	53057936	1	558
154	MSTRG.6555	MSTRG.6555.1	chr1	186436299	186436810	1	512
155	MSTRG.9286	MSTRG.9286.1	chr11	63484817	63532734	2	2934
156	MSTRG.23570	MSTRG.23570.23	chr15	81123367	81161609	3	3444
157	MSTRG.7972	MSTRG.7972.1	chr10	40165489	40171403	1	5915
158	MSTRG.51460	MSTRG.51460.1	chr8	34744441	34939005	2	300
159	MSTRG.14303	MSTRG.14303.1	chr13	23494474	23498927	2	2402
160	MSTRG.14563	MSTRG.14563.5	chr13	33465392	33506048	3	1782
161	MSTRG.14561	MSTRG.14561.2	chr13	33423397	33453104	2	12631
162	MSTRG.48212	MSTRG.48212.1	chr7	93365991	93366205	1	215
163	MSTRG.43041	MSTRG.43041.1	chr4	28365839	28366411	1	573
164	MSTRG.9943	MSTRG.9943.1	chr12	4715399	4744121	2	2546
165	MSTRG.38218	MSTRG.38218.1	chr21	13969791	13972674	2	1263
166	MSTRG.18204	MSTRG.18204.1	chr14	9124657	9137209	2	12196
167	MSTRG.29953	MSTRG.29953.1	chr18	35560319	35567567	2	6883
168	MSTRG.5697	MSTRG.5697.6	chr1	146237189	146238348	2	923
169	MSTRG.8301	MSTRG.8301.1	chr11	1666192	1666665	1	474
170	MSTRG.8781	MSTRG.8781.1	chr11	37365961	37366936	1	976
171	MSTRG.29952	MSTRG.29952.1	chr18	35553836	35558662	2	4388
172	MSTRG.24312	MSTRG.24312.1	chr16	20589318	20589742	1	425
173	MSTRG.30307	MSTRG.30307.4	chr18	42748265	42951098	2	14234
174	MSTRG.36713	MSTRG.36713.1	chr2	161202762	161203083	1	322
175	MSTRG.27877	MSTRG.27877.1	chr17	54352881	54362481	2	236
176	MSTRG.45588	MSTRG.45588.1	chr5	22470276	22592270	2	219
177	MSTRG.19308	MSTRG.19308.1	chr14	59434826	59435219	1	394
178	MSTRG.29171	MSTRG.29171.1	chr18	13221252	13231595	1	10344
179	MSTRG.35709	MSTRG.35709.1	chr2	122490499	122535795	2	4600
180	MSTRG.24062	MSTRG.24062.1	chr16	6532905	6552517	2	989
181	MSTRG.18203	MSTRG.18203.1	chr14	9121360	9123446	1	2087
182	MSTRG.40180	MSTRG.40180.1	chr3	73222267	73226795	1	4529
183	MSTRG.29957	MSTRG.29957.1	chr18	35592575	35593174	1	600
184	MSTRG.42226	MSTRG.42226.1	chr4	2004275	2009354	1	5080
185	MSTRG.9284	MSTRG.9284.1	chr11	63425420	63429861	1	4442
186	MSTRG.31892	MSTRG.31892.1	chr19	26721461	26721731	1	271
187	MSTRG.23570	MSTRG.23570.3	chr15	80720457	81160840	5	2466
188	MSTRG.30306	MSTRG.30306.1	chr18	42699398	42735939	2	379
189	MSTRG.10612	MSTRG.10612.1	chr12	24440910	24442005	1	1096
190	MSTRG.18976	MSTRG.18976.1	chr14	42999172	43005606	2	5899
191	MSTRG.9283	MSTRG.9283.1	chr11	63417786	63420794	1	3009
192	MSTRG.18205	MSTRG.18205.1	chr14	9137288	9204107	2	1980
193	MSTRG.14434	MSTRG.14434.1	chr13	30471108	30471951	1	844
194	MSTRG.14563	MSTRG.14563.3	chr13	33461014	33525903	3	2572
195	MSTRG.51755	MSTRG.51755.1	chr8	49063324	49065416	1	2093
196	MSTRG.14248	MSTRG.14248.4	chr13	21684578	21685177	3	492
197	MSTRG.39527	MSTRG.39527.1	chr3	45143120	45144418	1	1299
198	MSTRG.25561	MSTRG.25561.1	chr16	61127510	61186694	2	2422
199	MSTRG.31748	MSTRG.31748.1	chr19	24591288	24592821	2	1510
200	MSTRG.46417	MSTRG.46417.1	chr6	26915228	26937508	3	12139
201	MSTRG.22136	MSTRG.22136.1	chr15	33241144	33263143	2	375
202	MSTRG.18202	MSTRG.18202.1	chr14	9072389	9110626	2	38212
203	MSTRG.47962	MSTRG.47962.1	chr7	76721010	76721341	1	332
204	MSTRG.22623	MSTRG.22623.1	chr15	49172313	49172559	1	247
205	MSTRG.29138	MSTRG.29138.11	chr18	11934146	11941765	2	7600
206	MSTRG.18978	MSTRG.18978.1	chr14	43033596	43035450	1	1855
207	MSTRG.34460	MSTRG.34460.1	chr2	68172493	68188474	1	15982
208	MSTRG.21879	MSTRG.21879.9	chr15	20582864	20615544	6	2041
209	MSTRG.26439	MSTRG.26439.2	chr17	7852034	7863683	2	1095
210	MSTRG.43449	MSTRG.43449.1	chr4	39879531	39943291	2	229
211	MSTRG.30173	MSTRG.30173.1	chr18	41942812	41943297	1	486
212	MSTRG.54466	MSTRG.54466.1	chr9	68246913	68247180	1	268
213	MSTRG.20795	MSTRG.20795.1	chr14	124291776	124292541	1	766
214	MSTRG.9289	MSTRG.9289.1	chr11	63500772	63504660	2	3800
215	MSTRG.13976	MSTRG.13976.1	chr13	7949721	7963729	1	14009
216	MSTRG.8376	MSTRG.8376.1	chr11	8331965	8332296	1	332
217	MSTRG.30674	MSTRG.30674.1	chr18	59778841	59868453	2	1905
218	MSTRG.19690	MSTRG.19690.1	chr14	78965753	78979074	3	5969
219	MSTRG.40337	MSTRG.40337.3	chr3	80608110	80637412	2	5467
220	MSTRG.22073	MSTRG.22073.1	chr15	29025170	29025461	1	292
221	MSTRG.32501	MSTRG.32501.5	chr19	43893373	43913243	3	806
222	MSTRG.18199	MSTRG.18199.1	chr14	9030904	9116852	2	4852
223	MSTRG.2378	MSTRG.2378.1	chr1	4735581	4735828	1	248
224	MSTRG.26844	MSTRG.26844.1	chr17	19892782	19945091	2	11268
225	MSTRG.4002	MSTRG.4002.1	chr1	75687989	75697179	3	978
226	MSTRG.29143	MSTRG.29143.1	chr18	12085769	12088821	1	3053
227	MSTRG.6652	MSTRG.6652.1	chr1	188023350	188023744	1	395
228	MSTRG.33817	MSTRG.33817.1	chr2	42890789	42895133	1	4345
229	MSTRG.14563	MSTRG.14563.4	chr13	33463428	33605565	6	3687
230	MSTRG.35710	MSTRG.35710.1	chr2	122495204	122516314	2	13010
231	MSTRG.30922	MSTRG.30922.1	chr18	69733744	69735344	2	1575
232	MSTRG.29167	MSTRG.29167.2	chr18	13169315	13177628	1	8314
233	MSTRG.40339	MSTRG.40339.1	chr3	80601221	80607602	1	6382
234	MSTRG.18200	MSTRG.18200.1	chr14	9037545	9049188	1	11644
235	MSTRG.45571	MSTRG.45571.6	chr5	22456677	22576379	4	305
236	MSTRG.30317	MSTRG.30317.3	chr18	43114602	43319286	4	265
237	MSTRG.19626	MSTRG.19626.1	chr14	75909532	75909794	1	263
238	MSTRG.23550	MSTRG.23550.1	chr15	91366554	91369785	2	244
239	MSTRG.2155	MSTRG.2155.1	X	107357175	107369702	2	331
240	MSTRG.29141	MSTRG.29141.1	chr18	12043485	12085514	2	11001
241	MSTRG.30307	MSTRG.30307.18	chr18	42943818	43071587	2	657
242	MSTRG.18262	MSTRG.18262.1	chr14	10809257	10817052	1	7796
243	MSTRG.19691	MSTRG.19691.1	chr14	78968231	78977668	2	1376
244	MSTRG.50927	MSTRG.50927.1	chr8	21018027	21018755	1	729
245	MSTRG.5169	MSTRG.5169.1	chr1	127626078	127626415	1	338
246	MSTRG.23570	MSTRG.23570.22	chr15	81087053	81159194	3	817
247	MSTRG.40337	MSTRG.40337.1	chr3	80585479	80636533	2	2238
248	MSTRG.41844	MSTRG.41844.1	chr3	138629636	138632585	3	378
249	MSTRG.29951	MSTRG.29951.1	chr18	35506711	35572160	2	666
